# Supplementary material for: Transition to Parenthood and HIV Infection in Rural Zimbabwe
Source: PLoS One. 2016 Sep 29;11(9):e0163730. doi: 10.1371/journal.pone.0163730 (PMC5042509; doi:10.1371/journal.pone.0163730)
Supplement: S1 Data — Data set for women and men, without data inconsistencies and with individuals who have never taken an HIV test before. (XLSX) [file pone.0163730.s001.xlsx]

## Sheet: Women
idnr	site	hhid	round	line	gender	cohort	site_cat	hiv_rslt	everhivtest	yborn	left_school	age_last_round	age_first_sex	age_first_rel	age_first_child	seq_orig	seq_fin	premar_ptnr	tot_nonreg_ptnr	nonregptnr	y_round	ses	ses_grp
39576	1	16	3	101	2	1971_1980	estate	0	No	1976	16	27	16	17	18	(S)(U)(C)	(S)(U)(C)	1	2	Both	2003	-1.3239	low
39580	1	19	3	201	2	1981_1990	estate	0	Yes, done nothing	1982	15	21	17	18	17	(SC)(U)	(SC)(U)	1	0	Premarital	2003	0.691751	high
39588	1	30	4	201	2	1981_1990	estate	0	Yes, done nothing	1984	18	22	19	19	21	(SU)(C)	(SU)(C)	0	1	Extramarital	2006	0.709566	high
864	1	30	4	4	2	1981_1990	estate	0	No	1988	14	18	15		18	(S)(C)		1	0	Premarital	2006	0.709566	high
865	1	30	4	5	2	1971_1980	estate	0	Yes, done nothing	1977	18	29	19	20	29	(S)(U)(C)	(S)(U)->(C)	0	0	None	2006	0.709566	high
1542	1	43	4	2	2	1961_1970	estate	0	No	1964	21	42	22	22	23	(SU)(C)	(SU)(C)	0	0	None	2006	0.250341	high
2033	1	52	2	2	2	1981_1990	estate	0	No	1981	14	20	16	16	18	(SU)(C)	(SU)(C)	0	0	None	2001	0.691751	high
39625	1	89	3	202	2	1971_1980	estate	0	Yes, done nothing	1978	18	25	18	13	20	(U)(S)(C)	(U)(S)(C)	0	0	None	2003	-1.14658	low
5	1	110	4	3	2	1981_1990	estate	0	No	1988	15	18	16	16		(SU)		0	1	Extramarital	2006	0.68293	high
39638	1	113	3	201	2	1971_1980	estate	0	No	1979	13	24	18	22	24	(S)(U)(C)	(S)(U)(C)	1	0	Premarital	2003	-1.3239	low
197	1	161	3	2	2	1971_1980	estate	1	Yes, done nothing	1974	14	29	18	19	23	(S)(U)(C)	(S)(U)(C)	0	0	None	2003	0.0620683	medium
39672	1	164	3	203	2	1981_1990	estate	0	No	1984	15	19	19			(S)		1	0	Premarital	2003	0.0620683	medium
39676	1	165	4	101	2	1981_1990	estate	0	Yes, done nothing	1981	15	25	13	13	14	(SU)(C)	(SU)(C)	0	0	None	2006	1.02079	high
39689	1	177	3	201	2	1981_1990	estate	0	Yes, done nothing	1982	18	21	18	18	20	(SU)(C)	(SU)(C)	0	0	None	2003	0.391107	high
277	1	185	3	3	2	1971_1980	estate	1	No	1971	20	32	22	21	31	(U)(S)(C)	(U)(S)->(C)	0	0	None	2003	0.0620683	medium
39701	1	185	3	203	2	1971_1980	estate	0	Yes, done nothing	1977	15	26	24	24		(SU)		0	0	None	2003	0.0620683	medium
315	1	197	2	2	2	1971_1980	estate	0	Yes, done nothing	1975	12	26	20		24	(S)(C)		0	0	None	2001
318	1	198	2	1	2	1971_1980	estate	0	Yes, done nothing	1978	12	23	18	18	22	(SU)(C)	(SU)(C)	0	0	None	2001	0.0620683	medium
39716	1	212	3	102	2	1971_1980	estate	0	Yes, done nothing	1979	18	24	18	20	21	(S)(U)(C)	(S)(U)(C)	2	0	Premarital	2003	2.22321	high
39727	1	214	3	203	2	1971_1980	estate	0	No	1971		32	15	15	32	(SU)(C)	(SU)->(C)	0	0	None	2003	-0.379342	low
39730	1	215	3	201	2	1971_1980	estate	1	No	1978	16	25	16	16	18	(SU)(C)	(SU)(C)	1	0	Premarital	2003	-1.37015	low
380	1	216	3	13	2	1961_1970	estate	1	Yes, done nothing	1964		39	21		21	(SC)	(SC)->(U)	1	0	Premarital	2003	-1.14083	low
457	1	237	3	5	2	1981_1990	estate	0	No	1983	16	20	12	15	17	(S)(U)(C)	(S)(U)(C)	3	1	Premarital	2003	0.709566	high
464	1	238	2	3	2	1971_1980	estate	0	Yes, done nothing	1980	14	21	18	18	19	(SU)(C)	(SU)(C)	0	0	None	2001	-1.21153	low
467	1	238	2	6	2	1981_1990	estate	0	Yes, done nothing	1983	14	18	14	14		(SU)		1	0	Premarital	2001	-1.21153	low
39753	1	238	3	201	2	1981_1990	estate	0	No	1983	17	20	18	18		(SU)		0	0	None	2003	-1.14083	low
209347	1	238	4	301	2	1981_1990	estate	0	No	1984	18	22	19	19	21	(SU)(C)	(SU)(C)	0	0	None	2006	0.0620683	medium
209348	1	238	4	302	2	1971_1980	estate	0	Yes, done nothing	1971	15	35	16	16	19	(SU)(C)	(SU)(C)	0	1	Extramarital	2006	0.0620683	medium
203008	1	239	5	501	2	1981_1990	estate	0	Yes, planned	1982	15	27	20		22	(S)(C)	(S)(C)->(U)	1	1	Premarital	2009	-0.662136	low
39766	1	253	2	101	2	1971_1980	estate	0	Yes, done nothing	1975	13	26	21	21	25	(SU)(C)	(SU)(C)	0	0	None	2001	-0.699423	low
39771	1	255	3	201	2	1971_1980	estate	0	No	1980	17	23	21	21	21	(SUC)	(SUC)	0	0	None	2003	-0.662136	low
39780	1	259	3	201	2	1981_1990	estate	0	No	1984	18	19	17	18	19	(S)(U)(C)	(S)(U)(C)	0	0	None	2003	-0.811794	low
39782	1	260	3	201	2	1971_1980	estate	1	No	1979	15	24	15	15	19	(SU)(C)	(SU)(C)	1	0	Premarital	2003	-1.65294	low
203494	1	260	5	503	2	1961_1970	estate	0	Yes, done nothing	1967	18	42	18	18	20	(SU)(C)	(SU)(C)	0	0	None	2009	-0.662136	low
649	1	269	3	2	2	1971_1980	estate	0	No	1974	18	29	19	19	20	(SU)(C)	(SU)(C)	0	0	None	2003	-0.662136	low
39791	1	271	3	201	2	1961_1970	estate	1	No	1965	12	38	16	16	18	(SU)(C)	(SU)(C)	0	0	None	2003	-1.65294	low
39798	1	272	3	202	2	1981_1990	estate	0	No	1983	15	20	19	19	19	(SUC)	(SUC)	0			2003	-1.21153	low
39797	1	272	3	201	2	1981_1990	estate	0	No	1984	17	19	17	17	18	(SU)(C)	(SU)(C)	0	0	None	2003	-1.21153	low
39810	1	273	3	203	2	1961_1970	estate	1	Yes, done nothing	1966	17	37	18	19	21	(S)(U)(C)	(S)(U)(C)	0	0	None	2003	1.63166	high
39811	1	273	3	204	2	1971_1980	estate	1	No	1977	18	26	21	19	22	(U)(S)(C)	(U)(S)(C)	0	0	None	2003	1.63166	high
679	1	274	2	4	2	1981_1990	estate	0	Yes, done nothing	1981	17	20	18			(S)		1	3	Both	2001	1.80749	high
39824	1	276	3	202	2	1981_1990	estate	0	No	1986	16	17	16	16		(SU)		0	0	None	2003	-0.749284	low
731	1	281	3	6	2	1971_1980	estate	1	Yes, done nothing	1976	16	27	19			(S)		1	1	Premarital	2003	-0.88249	low
203369	1	282	5	501	2	1981_1990	estate	0	Yes, planned	1985	15	24	22	22		(SU)		0	0	None	2009	-0.220725	medium
202712	1	296	5	501	2	1981_1990	estate	0	Yes, planned	1989	17	20	18	18	20	(SU)(C)	(SU)(C)	0	0	None	2009	0.806835	high
857	1	299	4	2	2	1971_1980	estate	0	Yes, done nothing	1975	14	31	19	19	28	(SU)(C)	(SU)->(C)	0	0	None	2006	0.992359	high
871	1	300	4	14	2	1981_1990	estate	0	No	1986	18	21	19	19	21	(SU)(C)	(SU)(C)	0	0	None	2007	-1.21153	low
39856	1	304	3	201	2	1971_1980	estate	1	No	1975	17	28	17	17	22	(SU)(C)	(SU)->(C)	0	0	None	2003	-0.85804	low
927	1	309	3	6	2	1981_1990	estate	0	Yes, done nothing	1986	16	17	16	16	17	(SU)(C)	(SU)(C)	0	0	None	2003	-0.438566	low
39869	1	310	4	201	2	1971_1980	estate	1	Yes, done nothing	1980	22	26	22	23	23	(S)(UC)	(S)(UC)	1	0	Premarital	2006	-1.3239	low
39882	1	324	3	201	2	1981_1990	estate	0	No	1987	16	16	16	16		(SU)		0	0	None	2003	-1.65294	low
39883	1	324	3	202	2	1981_1990	estate	0	Yes, done nothing	1986	15	17	17	17		(SU)		0	0	None	2003	-1.65294	low
1031	1	326	3	3	2	1971_1980	estate	0	Yes, done nothing	1980	19	23	21	21	21	(SUC)	(SUC)	0	1	Extramarital	2003	-0.220725	medium
39907	1	344	3	201	2	1971_1980	estate	1	No	1980	19	23	20	20	21	(SU)(C)	(SU)(C)	0	0	None	2003	-0.220725	medium
209462	1	344	4	302	2	1981_1990	estate	0	Yes, done nothing	1988	16	18	17	17		(SU)		0	0	None	2006	-0.88249	low
202550	1	351	5	501	2	1981_1990	estate	0	Yes, done nothing	1989	17	20	20	20		(SU)		0	0	None	2009	-1.37015	low
209477	1	353	4	301	2	1971_1980	estate	1	Yes, planned	1972	13	34	18	18	33	(SU)(C)	(SU)->(C)	2			2006	0.391107	high
1192	1	360	3	2	2	1971_1980	estate	0	No	1972	17	31	20	22	23	(S)(U)(C)	(S)(U)(C)	0	0	None	2003	1.63166	high
39941	1	361	3	103	2	1971_1980	estate	1	Yes, done nothing	1978	13	25	19	19	23	(SU)(C)	(SU)(C)	1	0	Premarital	2003	-0.749284	low
1208	1	362	4	7	2	1981_1990	estate	0	No	1987	13	19	17	17		(SU)		0	1	Extramarital	2006	-1.04111	low
209495	1	363	4	301	2	1971_1980	estate	0	No	1974	17	32	20	20	22	(SU)(C)	(SU)(C)	0	0	None	2006	0.0620683	medium
204853	1	363	5	501	2	1971_1980	estate	0	Yes, done nothing	1976	15	33	19	19	22	(SU)(C)	(SU)(C)	0	0	None	2009	0.709566	high
1228	1	368	3	1	2	1961_1970	estate	0	No	1962	15	41	18	18	19	(SU)(C)	(SU)(C)	0	0	None	2003	-1.65294	low
209359	1	375	4	301	2	1971_1980	estate	1	No	1979	17	27	21	21	23	(SU)(C)	(SU)(C)	0	0	None	2006	0.108314	high
1341	1	389	3	2	2	1971_1980	estate	1	Yes, planned	1973	15	30	15	15	16	(SU)(C)	(SU)(C)	0	0	None	2003	0.108314	high
39988	1	390	3	201	2	1981_1990	estate	0	Yes, done nothing	1981	14	22	21	21	22	(SU)(C)	(SU)(C)	0	0	None	2003
1347	1	390	3	2	2	1961_1970	estate	0	No	1961		42	17	17	18	(SU)(C)	(SU)(C)	0	0	None	2003
1355	1	391	3	2	2	1961_1970	estate	1	No	1967	19	36	19	19	20	(SU)(C)	(SU)(C)	0	0	None	2003
1372	1	397	4	2	2	1971_1980	estate	0	No	1975	9	31	15	15	18	(SU)(C)	(SU)(C)	0	0	None	2006	-1.65294	low
1414	1	403	4	6	2	1981_1990	estate	0	No	1988	14	18	14	14	18	(SU)(C)	(SU)(C)	0	1	Extramarital	2006	-1.37015	low
40012	1	410	3	201	2	1971_1980	estate	0	Yes, done nothing	1980	15	23	17	23	20	(S)(C)(U)	(S)(C)(U)	2	0	Premarital	2003	-0.220725	medium
40013	1	410	3	202	2	1981_1990	estate	0	No	1984	14	19	17	17	18	(SU)(C)	(SU)(C)	0	0	None	2003	-0.220725	medium
209386	1	410	4	302	2	1981_1990	estate	1	Yes, done nothing	1983	15	23	16	16	17	(SU)(C)	(SU)(C)	1	4	Both	2006	-1.3239	low
1458	1	411	2	3	2	1971_1980	estate	0	No	1979	19	22	20		20	(SC)		0	1	Extramarital	2001	0.391107	high
1477	1	416	4	2	2	1961_1970	estate	0	Yes, done nothing	1969	20	37	21	21	25	(SU)(C)	(SU)(C)	0	1	Extramarital	2006	-0.928735	low
1490	1	420	3	3	2	1981_1990	estate	0	No	1981	19	22	20	20	20	(SUC)	(SUC)	0	0	None	2003	-0.220725	medium
1512	1	424	3	4	2	1961_1970	estate	1	Yes, done nothing	1969	19	34	19	19	21	(SU)(C)	(SU)(C)	0	0	None	2003	-0.333097	low
40044	1	425	3	211	2	1981_1990	estate	0	Yes, done nothing	1982	16	21	17	17	20	(SU)(C)	(SU)(C)	0	0	None	2003	-1.65294	low
40039	1	425	5	206	2	1981_1990	estate	0	Yes, planned	1986	15	23	15	15	17	(SU)(C)	(SU)(C)	0	0	None	2009	-0.220725	medium
40035	1	425	5	202	2	1971_1980	estate	0	Yes, done nothing	1978	19	31	20	20	29	(SU)(C)	(SU)->(C)	1	0	Premarital	2009	-0.220725	medium
40065	1	437	3	201	2	1981_1990	estate	0	No	1982	19	21	20			(S)		1	0	Premarital	2003	-0.220725	medium
1571	1	437	5	3	2	1981_1990	estate	1	No	1981	16	28	17	17	18	(SU)(C)	(SU)(C)	0	3	Extramarital	2009	-1.65294	low
40094	1	452	2	104	2	1971_1980	estate	0	Yes, done nothing	1977	16	24	19	19	22	(SU)(C)	(SU)(C)	0	0	None	2001	-0.220725	medium
40106	1	462	3	202	2	1981_1990	estate	0	No	1986	15	17	15	15		(SU)		0	1	Extramarital	2003	-1.65294	low
40122	1	476	2	101	2	1981_1990	estate	0	Yes, done nothing	1983	13	18	15	15	17	(SU)(C)	(SU)(C)	1	0	Premarital	2001	-0.85804	low
40125	1	476	3	104	2	1981_1990	estate	1	No	1984	10	19	16	16	17	(SU)(C)	(SU)(C)	0	0	None	2003	-1.65294	low
40127	1	477	3	201	2	1971_1980	estate	0	Yes, done nothing	1978	16	25	19	20	22	(S)(U)(C)	(S)(U)(C)	0	0	None
209451	1	477	4	302	2	1981_1990	estate	0	Yes, done nothing	1987	17	20	19	19		(SU)		0	0	None	2007	-1.65294	low
209453	1	479	4	302	2	1971_1980	estate	0	No	1979	16	27	18	18	19	(SU)(C)	(SU)(C)	1	0	Premarital	2006	0.331884	high
40136	1	482	2	101	2	1971_1980	estate	0	Yes, done nothing	1979	16	22	17	17	22	(SU)(C)	(SU)->(C)	1	0	Premarital	2001	-1.14083	low
40143	1	482	3	201	2	1971_1980	estate	0	Yes, done nothing	1977	15	26	24	24	25	(SU)(C)	(SU)(C)	0	0	None	2003	-1.37015	low
40145	1	482	3	203	2	1971_1980	estate	0	No	1980	12	23	17	18	18	(S)(UC)	(S)(UC)	0	0	None	2003	-1.37015	low
40146	1	482	3	204	2	1981_1990	estate	0	No	1985	14	18	17	17	18	(SU)(C)	(SU)(C)	0	0	None	2003	-1.37015	low
1792	1	482	3	13	2	1981_1990	estate	0	Yes, done nothing	1986	14	17	17	17		(SU)		0	0	None	2003	-1.37015	low
40148	1	483	3	201	2	1981_1990	estate	0	No	1987	13	16	15	15		(SU)		0	0	None	2003
209466	1	483	4	304	2	1981_1990	estate	0	No	1988	14	18	18	18		(SU)		0	0	None	2006	-1.37015	low
1820	1	485	3	2	2	1961_1970	estate	0	Yes, done nothing	1968	17	35	20	20	22	(SU)(C)	(SU)(C)	0	0	None	2003	-0.220725	medium
1835	1	488	5	3	2	1971_1980	estate	1	Yes, done nothing	1972	18	37	22	22	22	(SUC)	(SUC)	0	0	None	2009	-1.37015	low
1843	1	489	3	3	2	1961_1970	estate	1	No	1967	20	36	22	22	23	(SU)(C)	(SU)(C)	0	0	None	2003	-0.220725	medium
203510	1	498	5	503	2	1981_1990	estate	0	No	1989	16	20	17	17	20	(SU)(C)	(SU)(C)	0	0	None	2009	0.108314	high
40162	1	499	3	101	2	1981_1990	estate	0	Yes, done nothing	1981	17	22	18	18	21	(SU)(C)	(SU)(C)	0	0	None	2003	0.0028446	medium
1942	1	505	3	2	2	1971_1980	estate	0	Yes, done nothing	1977	18	26	16	18	19	(S)(U)(C)	(S)(U)(C)	0	0	None	2003	-0.220725	medium
40179	1	508	3	201	2	1961_1970	estate	0	No	1970	14	33	18	18	32	(SU)(C)	(SU)->(C)	0	0	None	2003	0.0620683	medium
1969	1	512	4	9	2	1971_1980	estate	0	No	1979	12	27	15	15	26	(SU)(C)	(SU)->(C)	0	0	None	2006	-1.37015	low
1977	1	513	4	8	2	1981_1990	estate	0	Yes, done nothing	1988	15	18	15	15		(SU)		1	0	Premarital	2006	-1.37015	low
40198	1	515	3	201	2	1971_1980	estate	0	Yes, done nothing	1977	20	26	20	20	22	(SU)(C)	(SU)(C)	0	0	None
40207	1	521	3	201	2	1981_1990	estate	0	No	1983	18	20	18	18	18	(SUC)	(SUC)	0	0	None	2003	-1.21153	low
40224	1	529	3	201	2	1971_1980	estate	0	No	1974	16	29	16	16	16	(SUC)	(SUC)	1	0	Premarital	2003	-1.42937	low
2085	1	529	3	3	2	1981_1990	estate	0	Yes, done nothing	1983	17	20	19	19	19	(SUC)	(SUC)	0	0	None	2003	-1.42937	low
209580	1	534	4	301	2	1981_1990	estate	0	Yes, done nothing	1983	16	23	19	19	20	(SU)(C)	(SU)(C)	0	1	Extramarital	2006	-1.37015	low
40230	1	535	3	201	2	1971_1980	estate	0	No	1975	14	28	18	18	19	(SU)(C)	(SU)(C)	0	0	None	2003	0.391107	high
40234	1	537	3	201	2	1971_1980	estate	0	Yes, done nothing	1980	19	23	19	19		(SU)		0	0	None	2003	1.39839	high
2143	1	540	3	3	2	1981_1990	estate	0	Yes, done nothing	1983	15	20	18	18	20	(SU)(C)	(SU)(C)	0	0	None	2003	-1.14083	low
2184	1	547	2	4	2	1981_1990	estate	0	Yes, done nothing	1981	16	20	18	17	19	(U)(S)(C)	(U)(S)(C)	0	0	None	2001	-1.14083	low
2201	1	549	3	3	2	1971_1980	estate	0	Yes, done nothing	1972	16	31	15	16	16	(S)(UC)	(S)(UC)	0	0	None	2003	0.699872	high
40251	1	549	4	201	2	1981_1990	estate	0	No	1984	17	22	17	17	18	(SU)(C)	(SU)(C)	0	0	None	2006	0.614677	high
209501	1	549	5	302	2	1981_1990	estate	0	Yes, planned	1986	19	23	19	19	20	(SU)(C)	(SU)(C)	0			2009	0.108314	high
2200	1	549	5	2	2	1961_1970	estate	0	Yes, done nothing	1965	18	44	18	18	18	(SUC)	(SUC)	0	0	None	2009	0.108314	high
40255	1	552	2	102	2	1971_1980	estate	0	Yes, done nothing	1977	14	24	17	17	22	(SU)(C)	(SU)->(C)	0	0	None	2001	-1.65294	low
40262	1	552	3	202	2	1971_1980	estate	0	No	1980	19	23	18	18	19	(SU)(C)	(SU)(C)	0	0	None	2003	0.108314	high
2228	1	553	3	2	2	1961_1970	estate	1	No	1965	17	38	25	25	25	(SUC)	(SUC)	1	0	Premarital	2003	0.108314	high
209507	1	554	4	301	2	1981_1990	estate	0	No	1989	14	17	15	15		(SU)		0	0	None	2006	0.108314	high
2247	1	555	3	4	2	1981_1990	estate	0	No	1985	14	18	14	14	16	(SU)(C)	(SU)(C)	0	0	None	2003	0.0918606	medium
40274	1	556	3	104	2	1971_1980	estate	0	No	1976	15	27	20	20	20	(SUC)	(SUC)	2	2	Premarital	2003	-1.65294	low
209515	1	561	4	303	2	1981_1990	estate	0	No	1986	18	20	18	18	19	(SU)(C)	(SU)(C)	1	0	Premarital	2006	-0.928735	low
203878	1	569	5	501	2	1981_1990	estate	0	No	1990	17	19	17	17		(SU)		0	0	None	2009	-1.65294	low
2334	1	570	4	2	2	1971_1980	estate	0	Yes, done nothing	1979	14	27	18	18	18	(SUC)	(SUC)	0	0	None	2006	0.0620683	medium
2379	1	578	3	2	2	1971_1980	estate	0	No	1980	18	23	18	18	19	(SU)(C)	(SU)(C)	0	0	None	2003	0.331884	high
2380	1	578	4	3	2	1981_1990	estate	0	No	1983	16	23	19	16	21	(U)(S)(C)	(U)(S)(C)	0	0	None	2006	-1.65294	low
209548	1	585	4	301	2	1981_1990	estate	0	No	1987	16	19	18	19	18	(SC)(U)	(SC)(U)	0	0	None	2006	-0.220725	medium
203256	1	589	5	501	2	1981_1990	estate	0	Yes, planned	1989	17	20	20	20		(SU)		0	0	None	2009	-0.220725	medium
40334	1	594	4	201	2	1981_1990	estate	0	Yes, done nothing	1982	18	24	18	18	20	(SU)(C)	(SU)(C)	0	0	None	2006	-1.37015	low
2497	1	598	2	4	2	1971_1980	estate	0	Yes, done nothing	1980	18	21	17	17	21	(SU)(C)	(SU)(C)	0	0	None	2001	-0.529001	low
2526	1	602	3	10	2	1971_1980	estate	0	Yes, done nothing	1980	17	23	17	17	18	(SU)(C)	(SU)(C)	0	0	None	2003	-1.3239	low
40348	1	602	3	201	2	1981_1990	estate	0	No	1984	12	19	15	15	15	(SUC)	(SUC)	0	0	None	2003	-1.3239	low
2557	1	606	3	3	2	1971_1980	estate	0	Yes, done nothing	1977	18	26	18	19	19	(S)(UC)	(S)(UC)	0	0	None	2003	0.331884	high
40365	1	610	3	201	2	1971_1980	estate	0	No	1978	14	25	20	20	21	(SU)(C)	(SU)(C)	1	0	Premarital	2003	-0.85804	low
40385	1	616	3	202	2	1981_1990	estate	0	Yes, done nothing	1984	16	19	19	17		(U)(S)		0	0	None	2003	-0.811794	low
40384	1	616	3	201	2	1981_1990	estate	0	Yes, planned	1982	18	21	18	19	19	(S)(UC)	(S)(UC)	0	0	None	2003	-0.811794	low
40388	1	618	3	202	2	1971_1980	estate	1	No	1979	14	24	15	15	15	(SUC)	(SUC)	0	0	None	2003	-1.37015	low
2673	1	624	2	4	2	1981_1990	estate	0	Yes, done nothing	1984	15	17	15	15	16	(SU)(C)	(SU)(C)	0	0	None	2001	-1.42937	low
2672	1	624	3	3	2	1971_1980	estate	1	No	1979	14	24	15	15	18	(SU)(C)	(SU)(C)	1	0	Premarital	2003	-1.37015	low
40398	1	624	3	201	2	1981_1990	estate	0	No	1985		18	17	17	18	(SU)(C)	(SU)(C)	0	0	None	2003	-1.37015	low
40418	1	633	4	201	2	1981_1990	estate	0	No	1983	9	23	18	20	19	(S)(C)(U)	(S)(C)(U)	0	0	None	2006	-1.65294	low
40420	1	634	3	201	2	1981_1990	estate	0	Yes, done nothing	1986		17	16	15	17	(U)(S)(C)	(U)(S)(C)	0	0	None	2003	-1.14083	low
40426	1	637	3	201	2	1971_1980	estate	1	No	1979	15	24	18	18	20	(SU)(C)	(SU)(C)	0	0	None	2003	-1.21153	low
40427	1	637	3	202	2	1981_1990	estate	0	No	1983	17	20	19	19	20	(SU)(C)	(SU)(C)	0	0	None	2003	-1.21153	low
203337	1	638	5	501	2	1981_1990	estate	0	No	1984	16	25	17	17		(SU)	(SU)->(C)	0	0	None	2009	-0.220725	medium
40476	1	648	3	205	2	1961_1970	estate	1	No	1970	7	33	20	20	22	(SU)(C)	(SU)(C)	0	0	None	2003	-1.3239	low
40473	1	648	3	202	2	1981_1990	estate	0	No	1986	16	17	16	16	17	(SU)(C)	(SU)(C)	0	0	None	2003	-1.3239	low
2850	1	652	3	6	2	1971_1980	estate	0	Yes, done nothing	1976	15	27	17	17	18	(SU)(C)	(SU)(C)	0	0	None	2003	-1.65294	low
40519	1	661	3	201	2	1981_1990	estate	0	Yes, done nothing	1982	16	21	16	16	17	(SU)(C)	(SU)(C)	0	0	None	2003	-1.14083	low
2886	1	662	3	3	2	1981_1990	estate	0	No	1984	16	19	16	16	17	(SU)(C)	(SU)(C)	0	0	None	2003	-1.3239	low
2923	1	667	3	4	2	1971_1980	estate	0	No	1980	14	23	19	19	19	(SUC)	(SUC)	0	0	None	2003	0.108314	high
203813	1	676	5	501	2	1981_1990	estate	0	No	1985	17	24	18	18	24	(SU)(C)	(SU)->(C)	0	0	None	2009	-1.65294	low
2974	1	681	3	5	2	1981_1990	estate	0	No	1986		17	16			(S)		1	0	Premarital	2003	-1.10033	low
40533	1	681	3	201	2	1971_1980	estate	0	Yes, done nothing	1980	16	23	19	19	20	(SU)(C)	(SU)(C)	0	0	None	2003	-1.10033	low
209608	1	685	4	303	2	1981_1990	estate	0	Yes, done nothing	1981	11	26	17	17	23	(SU)(C)	(SU)->(C)	3	1	Premarital	2006	-0.210542	medium
40539	1	686	2	102	2	1981_1990	estate	0	Yes, done nothing	1981	17	20	19	19		(SU)		1	0	Premarital	2001	-0.928735	low
40546	1	692	2	101	2	1981_1990	estate	0	Yes, done nothing	1984	15	17	15	15	15	(SUC)	(SUC)	0	0	None	2001	-1.65294	low
209627	1	695	5	305	2	1981_1990	estate	0	Yes, done nothing	1990	18	19	19			(S)		0	0	None	2009	-0.333097	low
3055	1	699	2	3	2	1981_1990	estate	0	Yes, done nothing	1982	15	19	17		17	(SC)		1	1	Premarital	2001	-1.37015	low
40553	1	701	3	201	2	1971_1980	estate	0	Yes, done nothing	1980	16	23	17	16	18	(U)(S)(C)	(U)(S)(C)	0	0	None	2003
40554	1	701	3	202	2	1981_1990	estate	0	Yes, done nothing	1987	14	16	15	15		(SU)		0	0	None	2003
3072	1	702	3	2	2	1971_1980	estate	0	No	1980	15	23	15	15	22	(SU)(C)	(SU)->(C)	0	0	None	2003	-0.420245	low
203130	1	1005	5	501	2	1981_1990	estate	0	No	1988	16	21	20	19	20	(U)(SC)	(U)(SC)	0	0	None	2009	-1.65294	low
40577	1	1015	5	102	2	1971_1980	estate	0	No	1980	18	29	18	17	19	(U)(S)(C)	(U)(S)(C)	0	0	None	2009
40584	1	1016	3	104	2	1971_1980	estate	0	No	1975	15	28	18	19	27	(S)(U)(C)	(S)(U)->(C)	2	0	Premarital	2003	0.108314	high
40582	1	1016	5	102	2	1981_1990	estate	0	No	1981	17	28	19	19	27	(SU)(C)	(SU)->(C)	0	0	None	2009	-1.14083	low
40612	1	2001	3	202	2	1971_1980	estate	1	No	1979	16	24	16	16	23	(SU)(C)	(SU)->(C)	0			2003	0.0620683	medium
40643	1	2011	3	202	2	1981_1990	estate	0	No	1984	16	19	16	16	18	(SU)(C)	(SU)(C)	0	0	None	2003	-1.37015	low
40666	1	2018	4	202	2	1981_1990	estate	0	No	1981	15	25	18	18	19	(SU)(C)	(SU)(C)	1	1	Premarital	2006	0.614677	high
40671	1	2019	3	202	2	1971_1980	estate	0	No	1974	12	29	17	17	17	(SUC)	(SUC)	0	0	None	2003	0.0620683	medium
40681	1	2025	3	202	2	1971_1980	estate	0	No	1976	17	27	18	18		(SU)	(SU)->(C)	0	0	None	2003	0.285638	high
40684	1	2026	3	201	2	1981_1990	estate	0	No	1982	10	21	17	17	21	(SU)(C)	(SU)(C)	1	0	Premarital	2003	0.0620683	medium
40690	1	2029	3	202	2	1981_1990	estate	0	Yes, done nothing	1981	12	22	14	14	15	(SU)(C)	(SU)(C)	0	0	None	2003	0.0620683	medium
40696	1	2034	3	201	2	1971_1980	estate	0	No	1979	17	24	18	18	19	(SU)(C)	(SU)(C)	0	1	Extramarital	2003	0.691751	high
40706	1	2037	3	202	2	1981_1990	estate	0	No	1984	17	19	16	15	18	(U)(S)(C)	(U)(S)(C)	0	0	None	2003	0.0620683	medium
40709	1	2038	4	202	2	1981_1990	estate	0	Yes, done nothing	1986	13	20	16	16	19	(SU)(C)	(SU)(C)	0	0	None	2006	0.68293	high
40712	1	2039	3	202	2	1981_1990	estate	0	Yes, done nothing	1984	16	19	18	18	19	(SU)(C)	(SU)(C)	0	0	None	2003	0.0620683	medium
40715	1	2040	3	202	2	1971_1980	estate	0	No	1977	16	26	20	20	21	(SU)(C)	(SU)(C)	0	0	None	2003	0.0620683	medium
40719	1	2041	4	203	2	1981_1990	estate	0	No	1987	18	19	17	17	18	(SU)(C)	(SU)(C)	0	0	None	2006	0.391107	high
40733	1	2044	3	203	2	1981_1990	estate	0	No	1985	15	18	10	10	17	(SU)(C)	(SU)(C)	0	1	Extramarital	2003	0.0620683	medium
40740	1	2047	3	202	2	1981_1990	estate	0	No	1984	16	19	19	18	19	(U)(SC)	(U)(SC)	0	0	None	2003	0.0620683	medium
40743	1	2048	3	202	2	1971_1980	estate	0	No	1980	16	23	19	19	19	(SUC)	(SUC)	0	0	None	2003	-0.65892	low
40746	1	2051	3	202	2	1971_1980	estate	1	No	1977	14	26	19	19	19	(SUC)	(SUC)	0	0	None	2003	-1.3239	low
40751	1	2052	3	202	2	1971_1980	estate	1	Yes, done nothing	1975	15	28	15	16	18	(S)(U)(C)	(S)(U)(C)	0	0	None	2003	0.0620683	medium
40753	1	2054	3	201	2	1971_1980	estate	1	No	1971	18	32	20	20	20	(SUC)	(SUC)	0	4	Extramarital	2003	0.0620683	medium
40761	1	2056	3	202	2	1971_1980	estate	0	Yes, found how to do	1980	9	23	17	16	19	(U)(S)(C)	(U)(S)(C)	0	0	None	2003	0.0620683	medium
40767	1	2058	3	202	2	1981_1990	estate	0	No	1981	16	22	16	16	19	(SU)(C)	(SU)(C)	1	1	Premarital	2003	0.68293	high
40770	1	2059	3	202	2	1971_1980	estate	0	Yes, done nothing	1978	13	25	21	22	25	(S)(U)(C)	(S)(U)(C)	0	0	None	2003	0.614677	high
40774	1	2060	3	204	2	1981_1990	estate	0	Yes, done nothing	1982	13	21	15		18	(S)(C)		4	4	Premarital	2003	0.0620683	medium
209702	1	2064	4	301	2	1981_1990	estate	0	No	1983		23	14	14	17	(SU)(C)	(SU)(C)	0	1	Extramarital	2006	0.391107	high
40796	1	2070	3	202	2	1961_1970	estate	1	No	1970	20	33	20	20	22	(SU)(C)	(SU)(C)	0	6	Extramarital	2003	0.0620683	medium
40798	1	2071	3	202	2	1971_1980	estate	1	Yes, found how to do	1973	17	30	17	17	17	(SUC)	(SUC)	0	2	Extramarital	2003	0.0620683	medium
40803	1	2073	3	202	2	1971_1980	estate	0	Yes, done nothing	1979	20	24	22	22	24	(SU)(C)	(SU)(C)	0	0	None	2003	1.02079	high
40808	1	2076	3	202	2	1961_1970	estate	0	No	1967	19	36	20	20	22	(SU)(C)	(SU)(C)	0	0	None	2003	-0.220725	medium
40813	1	2079	3	201	2	1971_1980	estate	1	Yes, done nothing	1974	18	29	19	19	19	(SUC)	(SUC)	0	1	Extramarital	2003	0.0620683	medium
40818	1	2081	3	201	2	1971_1980	estate	0	Yes, done nothing	1979	17	24	18	18	20	(SU)(C)	(SU)(C)	0	0	None	2003	0.0620683	medium
40835	1	2086	3	202	2	1971_1980	estate	0	Yes, done nothing	1978	15	25	15	16	17	(S)(U)(C)	(S)(U)(C)	0	0	None	2003	-0.88249	low
40840	1	2088	3	202	2	1971_1980	estate	0	No	1979	14	24	18	18	22	(SU)(C)	(SU)(C)	0	0	None	2003	1.52469	high
40854	1	2093	3	202	2	1961_1970	estate	0	Yes, done nothing	1970	15	33	15	15	16	(SU)(C)	(SU)(C)	0	0	None	2003	0.0620683	medium
40860	1	2095	3	202	2	1961_1970	estate	0	No	1962	16	41	20	20	22	(SU)(C)	(SU)(C)	1	0	Premarital	2003	-0.220725	medium
40873	1	2096	3	211	2	1971_1980	estate	0	Yes, done nothing	1979	19	24	20	23	23	(S)(UC)	(S)(UC)	0	0	None	2003	-1.37015	low
40880	1	2099	3	202	2	1971_1980	estate	0	No	1976	16	27	21	21	22	(SU)(C)	(SU)(C)		0		2003	0.108314	high
40884	1	3000	3	201	2	1961_1970	estate	0	No	1961	13	42	15	15	15	(SUC)	(SUC)	0	0	None	2003	0.0620683	medium
40891	1	3001	3	202	2	1971_1980	estate	0	No	1974	14	29	14	14	14	(SUC)	(SUC)	0	0	None	2003	0.66332	high
203562	1	3006	5	501	2	1971_1980	estate	1	No	1977	17	32	17	17	19	(SU)(C)	(SU)(C)	0	0	None	2009	-0.220725	medium
40909	1	3008	3	201	2	1981_1990	estate	0	Yes, done nothing	1984	17	19	18			(S)		4	0	Premarital	2003	0.0620683	medium
40911	1	3010	3	202	2	1971_1980	estate	1	No	1971	17	32	16	16	27	(SU)(C)	(SU)->(C)	0	0	None	2003	0.0620683	medium
65501	1	3020	3	202	2	1971_1980	estate	0	No	1980	18	23	19	19	20	(SU)(C)	(SU)(C)	0	0	None	2003	1.71931	high
40948	1	3021	5	202	2	1981_1990	estate	0	Yes, planned	1983	19	26	19	19	20	(SU)(C)	(SU)(C)	2	0	Premarital	2009	-0.928735	low
40953	1	3023	3	202	2	1971_1980	estate	0	Yes, planned	1978	13	25	14	14	23	(SU)(C)	(SU)->(C)	0	2	Extramarital	2003	0.0620683	medium
40961	1	3026	3	202	2	1981_1990	estate	0	No	1986	16	17	16	16	16	(SUC)	(SUC)	0	0	None	2003	0.0620683	medium
40965	1	3027	3	203	2	1961_1970	estate	1	No	1964	18	39	21	21	22	(SU)(C)	(SU)(C)	0	0	None	2003	0.0620683	medium
40973	1	3029	3	201	2	1961_1970	estate	1	Yes, done nothing	1970	16	33	18	18	18	(SUC)	(SUC)	0	0	None	2003	-1.65294	low
40981	1	3031	3	202	2	1981_1990	estate	1	Yes, planned	1982	15	21	16	16		(SU)	(SU)->(C)	0	0	None	2003	0.0620683	medium
40991	1	3034	4	202	2	1961_1970	estate	0	Yes, done nothing	1967	18	39	18	18	19	(SU)(C)	(SU)(C)	1	0	Premarital	2006	-1.04111	low
41001	1	3037	3	202	2	1971_1980	estate	1	Yes, found how to do	1976	16	27	18	18	21	(SU)(C)	(SU)(C)	0	1	Extramarital	2003	0.614677	high
41014	1	3046	3	201	2	1961_1970	estate	1	No	1965	18	38	21	21	21	(SUC)	(SUC)	0	4	Extramarital	2003	0.0620683	medium
41025	1	3050	3	202	2	1981_1990	estate	1	No	1982	18	21	19	19	20	(SU)(C)	(SU)(C)	0	0	None	2003	0.0620683	medium
209786	1	3077	5	301	2	1981_1990	estate	0	No	1984	14	25	19	19	23	(SU)(C)	(SU)(C)	0	0	None	2009	-1.65294	low
41113	1	3091	5	202	2	1971_1980	estate	0	No	1980	13	29	13	13	15	(SU)(C)	(SU)(C)	0	0	None	2009	0.0620683	medium
41134	1	3095	3	202	2	1961_1970	estate	0	Yes, done nothing	1964	11	39	16	16	21	(SU)(C)	(SU)->(C)	0	0	None	2003	0.0620683	medium
41141	1	3096	3	202	2	1961_1970	estate	0	No	1963	12	40	16	16	17	(SU)(C)	(SU)(C)	0	0	None	2003	-0.928735	low
209977	1	4008	4	301	2	1971_1980	estate	0	Yes, done nothing	1980	17	27	19	19	20	(SU)(C)	(SU)(C)	0	0	None	2007	0.391107	high
209983	1	5000	5	302	2	1981_1990	estate	0	No	1982	14	27	19		27	(S)(C)		0	0	None	2009	-0.379342	low
209989	1	5001	5	304	2	1981_1990	estate	0	No	1984	16	25	19	19	23	(SU)(C)	(SU)(C)	0	0	None	2009	-1.14083	low
209797	1	5013	5	302	2	1981_1990	estate	0	Yes, done nothing	1981	17	28	20	20	21	(SU)(C)	(SU)(C)	0	0	None	2009	-1.65294	low
209800	1	5014	5	301	2	1971_1980	estate	0	Yes, done nothing	1974		35	15	15	16	(SU)(C)	(SU)(C)	0	0	None	2009	-1.65294	low
209805	1	5015	5	301	2	1971_1980	estate	1	Yes, done nothing	1978	13	31	19	19	22	(SU)(C)	(SU)(C)	0	0	None	2009	-1.14083	low
209820	1	5020	4	302	2	1961_1970	estate	0	No	1967	21	39	21	21	23	(SU)(C)	(SU)(C)	0	1	Extramarital	2006	-0.220725	medium
209826	1	5022	4	301	2	1981_1990	estate	0	No	1984	12	22	14	19	18	(S)(C)(U)	(S)(C)(U)	1	1	Premarital	2006	0.0620683	medium
209830	1	5023	5	302	2	1981_1990	estate	0	No	1983	15	26	18	18	18	(SUC)	(SUC)	0	0	None	2009	-1.04111	low
209834	1	5024	4	302	2	1981_1990	estate	0	No	1984	13	24	15	15	20	(SU)(C)	(SU)(C)	1	0	Premarital	2006	0.391107	high
209848	1	5028	4	301	2	1981_1990	estate	0	No	1983	14	23	16	16	17	(SU)(C)	(SU)(C)	2	0	Premarital	2006	0.0620683	medium
209854	1	5030	4	302	2	1981_1990	estate	0	No	1985	12	21	16	16	21	(SU)(C)	(SU)->(C)	0	1	Extramarital	2006	0.391107	high
209963	1	5049	4	302	2	1981_1990	estate	0	No	1989	14	17	16	16		(SU)		0	1	Extramarital	2006	-0.220725	medium
210076	1	5063	5	302	2	1971_1980	estate	1	Yes, done nothing	1973	18	36	18	16	33	(U)(S)(C)	(U)(S)->(C)	0			2009	-1.65294	low
210091	1	5064	4	302	2	1981_1990	estate	0	Yes, done nothing	1984	17	22	17	19	19	(S)(UC)	(S)(UC)	0	2	Extramarital	2006	0.0620683	medium
210315	1	5084	4	304	2	1981_1990	estate	0	Yes, done nothing	1986	16	20	18	18	19	(SU)(C)	(SU)(C)	0	0	None	2006	0.0620683	medium
210340	1	5088	4	309	2	1981_1990	estate	0	No	1985	18	21	20	20	21	(SU)(C)	(SU)(C)	0	0	None	2006	-0.928735	low
210332	1	5088	4	301	2	1981_1990	estate	0	No	1988		18	15	15		(SU)		0	0	None	2006	-0.928735	low
210329	1	5089	4	301	2	1981_1990	estate	1	No	1985	16	21	19			(S)		1	1	Premarital	2006	0.760589	high
210350	1	5093	4	302	2	1971_1980	estate	0	Yes, done nothing	1979	17	27	23	25	26	(S)(U)(C)	(S)(U)(C)	2	2	Premarital	2006	0.0620683	medium
210538	1	5108	4	301	2	1961_1970	estate	1	Yes, done nothing	1962	12	44	18	18	21	(SU)(C)	(SU)(C)	0	0	None	2006	0.391107	high
209915	1	5117	4	302	2	1971_1980	estate	1	Yes, done nothing	1979	15	27	15	15	18	(SU)(C)	(SU)(C)	1	2	Both	2006	0.391107	high
231199	1	5123	4	302	2	1961_1970	estate	1	Yes, done nothing	1969	12	37	17	17	21	(SU)(C)	(SU)(C)	0	0	None	2006	0.0620683	medium
210162	1	5128	4	302	2	1981_1990	estate	0	No	1984	21	22	22	22		(SU)		0	0	None	2006	0.68293	high
210392	1	5130	4	302	2	1981_1990	estate	0	No	1981	19	25	23	23	24	(SU)(C)	(SU)(C)	0	0	None	2006	-1.65294	low
210437	1	5135	4	302	2	1981_1990	estate	0	No	1985	18	21	18	18	19	(SU)(C)	(SU)(C)	1	0	Premarital	2006	0.0620683	medium
210548	1	5145	4	301	2	1971_1980	estate	0	No	1971	16	35	17	16	17	(U)(SC)	(U)(SC)	0	0	None	2006	0.0620683	medium
210586	1	5149	4	301	2	1981_1990	estate	0	No	1982	13	24	18	18	22	(SU)(C)	(SU)(C)	1	1	Premarital	2006	-1.65294	low
210637	1	5153	5	302	2	1971_1980	estate	0	Yes, planned	1980	17	29	17	17	25	(SU)(C)	(SU)->(C)	0	0	None	2009	-1.65294	low
210044	1	5157	4	304	2	1981_1990	estate	0	No	1984	17	22	21	21	22	(SU)(C)	(SU)(C)	1	0	Premarital	2006	-0.220725	medium
210068	1	5160	4	301	2	1971_1980	estate	0	Yes, done nothing	1979	17	27	19	20	21	(S)(U)(C)	(S)(U)(C)	2	0	Premarital	2006	0.417283	high
210107	1	5165	4	303	2	1961_1970	estate	0	Yes, done nothing	1969	15	37	17	17	35	(SU)(C)	(SU)->(C)	1	0	Premarital	2006	0.391107	high
210105	1	5165	5	301	2	1961_1970	estate	0	No	1968	9	41	15	15	24	(SU)(C)	(SU)->(C)	1	0	Premarital	2009	-1.65294	low
210137	1	5168	4	302	2	1981_1990	estate	0	No	1987	17	19	18			(S)		1	1	Premarital	2006	-1.04111	low
210136	1	5168	5	301	2	1981_1990	estate	0	Yes, planned	1981	22	28	24	24	24	(SUC)	(SUC)	0	0	None	2009	-1.21153	low
210194	1	5175	4	301	2	1961_1970	estate	1	No	1969	18	37	22	22	27	(SU)(C)	(SU)->(C)	0	0	None	2006	0.0620683	medium
210206	1	5177	4	302	2	1971_1980	estate	0	No	1972	19	34	19	19	19	(SUC)	(SUC)	1	0	Premarital	2006	-1.65294	low
210446	1	5197	4	301	2	1971_1980	estate	1	Yes, done nothing	1978	17	28	19	20	20	(S)(UC)	(S)(UC)	0	0	None	2006	0.0620683	medium
210539	1	5205	4	301	2	1961_1970	estate	0	No	1966	14	40	20	20	21	(SU)(C)	(SU)(C)	0	0	None	2006	-1.21153	low
210670	1	5237	5	301	2	1961_1970	estate	1	Yes, done nothing	1969	15	40	15	15	20	(SU)(C)	(SU)(C)	0	1	Extramarital	2009	-1.65294	low
210797	1	5248	4	301	2	1961_1970	estate	1	No	1963	14	43	16	16	18	(SU)(C)	(SU)(C)	0	1	Extramarital	2006	-1.65294	low
210857	1	5258	4	302	2	1981_1990	estate	0	Yes, done nothing	1985	19	21	16	16	20	(SU)(C)	(SU)(C)	0	0	None	2006	-0.85804	low
210892	1	5267	4	302	2	1981_1990	estate	0	No	1988	16	18	17	17		(SU)		0	0	None	2006	0.0620683	medium
210894	1	5268	5	302	2	1971_1980	estate	0	No	1979	15	30	16	16	18	(SU)(C)	(SU)(C)	0			2009	-1.14083	low
302198	1	6002	5	501	2	1971_1980	estate	0	Yes, planned	1974		35	18	18	19	(SU)(C)	(SU)(C)	1	0	Premarital	2009	-1.65294	low
202506	1	6006	5	502	2	1981_1990	estate	0	No	1982	18	27	20	20	25	(SU)(C)	(SU)->(C)	0	0	None	2009	-0.0503031	medium
203868	1	6008	5	502	2	1981_1990	estate	0	Yes, planned	1985	18	24	20	20	21	(SU)(C)	(SU)(C)	0	0	None	2009	-1.65294	low
1058116	1	6010	5	501	2	1971_1980	estate	0	No	1972		37	15	15	15	(SUC)	(SUC)	0	0	None	2009	0.0620683	medium
202568	1	6011	5	502	2	1981_1990	estate	0	No	1982	15	27	20	20	21	(SU)(C)	(SU)(C)	0	0	None	2009	-1.3239	low
202802	1	6013	5	502	2	1961_1970	estate	0	Yes, planned	1966	16	43	18	18	22	(SU)(C)	(SU)(C)	0	0	None	2009	-1.21153	low
202880	1	6018	5	501	2	1981_1990	estate	0	No	1990	14	19	16	16	16	(SUC)	(SUC)	0	0	None	2009	-1.65294	low
203220	1	6020	5	501	2	1961_1970	estate	1	Yes, done nothing	1965	17	44	20	20	20	(SUC)	(SUC)	2	0	Premarital	2009	0.0620683	medium
202885	1	6021	5	501	2	1981_1990	estate	0	No	1982	13	27	17	17	20	(SU)(C)	(SU)(C)	1	0	Premarital	2009	-1.37015	low
202688	1	6022	5	502	2	1981_1990	estate	0	No	1981	19	28	20	19	21	(U)(S)(C)	(U)(S)(C)	0	0	None	2009	-0.85804	low
202695	1	6023	5	503	2	1971_1980	estate	0	Yes, done nothing	1980	15	29	19	19	19	(SUC)	(SUC)	0	0	None	2009	-1.21153	low
204889	1	6027	5	502	2	1981_1990	estate	0	Yes, done nothing	1984	15	25	18	17	19	(U)(S)(C)	(U)(S)(C)	0	0	None	2009	-1.65294	low
301155	1	6030	5	502	2	1981_1990	estate	0	No	1985	15	24	18	18	19	(SU)(C)	(SU)(C)	0	0	None	2009	0.22191	high
202614	1	6031	5	502	2	1971_1980	estate	0	No	1976	16	33	16	16	18	(SU)(C)	(SU)(C)	0	1	Extramarital	2009	-0.662136	low
202535	1	6034	5	501	2	1971_1980	estate	0	No	1978	18	31	18	18	18	(SUC)	(SUC)	0	0	None	2009	-1.37015	low
202900	1	6035	5	502	2	1971_1980	estate	0	No	1978	17	31	17	17	21	(SU)(C)	(SU)(C)	0	0	None	2009	-0.88249	low
202709	1	6036	5	502	2	1981_1990	estate	0	No	1984	13	25	18	18	18	(SUC)	(SUC)	0	0	None	2009	-1.65294	low
202581	1	6037	5	502	2	1971_1980	estate	0	No	1972	14	37	15	15	16	(SU)(C)	(SU)(C)	0	0	None	2009	-0.333097	low
202596	1	6038	5	502	2	1971_1980	estate	1	No	1975	15	34	18	18	19	(SU)(C)	(SU)(C)	0	0	None	2009	-0.63447	low
202715	1	6043	5	502	2	1981_1990	estate	0	No	1989	12	20	14	14	17	(SU)(C)	(SU)(C)	0	0	None	2009	-1.65294	low
204899	1	6046	5	502	2	1981_1990	estate	0	No	1987	12	22	13	13	14	(SU)(C)	(SU)(C)	0	0	None	2009	-1.3239	low
203389	1	6047	5	503	2	1981_1990	estate	0	No	1985	16	24	19	19	19	(SUC)	(SUC)	0	0	None	2009	-1.65294	low
203227	1	6049	5	502	2	1981_1990	estate	0	No	1985	18	24	19	19	20	(SU)(C)	(SU)(C)	0	0	None	2009	0.806835	high
202638	1	6050	5	502	2	1981_1990	estate	0	No	1987	18	22	19	19	21	(SU)(C)	(SU)(C)	0	0	None	2009	-1.3239	low
202652	1	6053	5	502	2	1971_1980	estate	0	Yes, done nothing	1976	17	33	20	20	21	(SU)(C)	(SU)(C)	0	0	None	2009	-1.65294	low
203398	1	6057	5	502	2	1981_1990	estate	0	Yes, done nothing	1982	17	27	17	17	18	(SU)(C)	(SU)(C)	0			2009	-0.987959	low
204920	1	6059	5	502	2	1971_1980	estate	1	Yes, done nothing	1974	18	35	22	22	34	(SU)(C)	(SU)->(C)	0	2	Extramarital	2009	-1.65294	low
202918	1	6064	5	505	2	1971_1980	estate	0	Yes, planned	1979	20	30	22	22	24	(SU)(C)	(SU)(C)	0	1	Extramarital	2009	-0.220725	medium
204929	1	6066	5	502	2	1981_1990	estate	0	Yes, done nothing	1986	13	23	18	18	19	(SU)(C)	(SU)(C)	0			2009	-1.3239	low
204934	1	6068	5	501	2	1961_1970	estate	0	Yes, done nothing	1966	15	43	15	15	19	(SU)(C)	(SU)(C)	0			2009	-1.65294	low
204939	1	6070	5	501	2	1961_1970	estate	0	No	1969		40	18	18	19	(SU)(C)	(SU)(C)	0			2009	-1.65294	low
203395	1	6072	5	502	2	1981_1990	estate	0	No	1990	17	19	17	17	19	(SU)(C)	(SU)(C)	0	0	None	2009	-1.65294	low
202740	1	6074	5	502	2	1981_1990	estate	0	Yes, planned	1989	10	20	17	15	19	(U)(S)(C)	(U)(S)(C)	0	0	None	2009	-1.3239	low
203236	1	6075	5	501	2	1971_1980	estate	0	No	1978	14	31	15	15	17	(SU)(C)	(SU)(C)	0	2	Extramarital	2009	-1.65294	low
202936	1	6076	5	501	2	1971_1980	estate	0	Yes, planned	1974	14	35	16	16	19	(SU)(C)	(SU)(C)	0	1	Extramarital	2009	-1.65294	low
202944	1	6077	5	502	2	1981_1990	estate	0	No	1981	14	28	14	14	16	(SU)(C)	(SU)(C)	0	0	None	2009	-1.65294	low
203141	1	6078	5	501	2	1981_1990	estate	1	No	1983	17	26	20	24	25	(S)(U)(C)	(S)(U)(C)	0	1	Extramarital	2009	0.0028446	medium
204944	1	6079	5	502	2	1981_1990	estate	0	Yes, planned	1983	19	26	21	21	22	(SU)(C)	(SU)(C)	0	0	None	2009	-1.3239	low
202950	1	6080	5	501	2	1981_1990	estate	0	No	1988	14	21	16	16	21	(SU)(C)	(SU)->(C)	1	1	Premarital	2009	-1.65294	low
202965	1	6089	5	502	2	1971_1980	estate	0	No	1974	17	35	23	23	25	(SU)(C)	(SU)(C)	0	0	None	2009	-1.65294	low
202972	1	6091	5	502	2	1971_1980	estate	0	No	1977	13	32	18	18	19	(SU)(C)	(SU)(C)	0	0	None	2009	-1.65294	low
203417	1	6102	5	502	2	1981_1990	estate	0	No	1988	16	21	17	17	21	(SU)(C)	(SU)(C)	0	0	None	2009	-0.333097	low
203000	1	6107	5	501	2	1981_1990	estate	0	No	1984	15	25	18	18	19	(SU)(C)	(SU)(C)	0	1	Extramarital	2009	-1.65294	low
203571	1	6109	5	501	2	1981_1990	estate	0	Yes, done nothing	1985	18	24	19	19	19	(SUC)	(SUC)	0	0	None	2009	-1.37015	low
203258	1	6111	5	502	2	1981_1990	estate	0	No	1989	15	20	18	18	19	(SU)(C)	(SU)(C)	0	0	None	2009	-1.65294	low
1058108	1	6114	5	501	2	1961_1970	estate	0	Yes, done nothing	1964	9	45	14	14	19	(SU)(C)	(SU)(C)	0	3	Extramarital	2009	0.365424	high
1058113	1	6115	5	501	2	1981_1990	estate	0	No	1984	14	25	19	19	20	(SU)(C)	(SU)(C)	3	0	Premarital	2009	-0.85804	low
203581	1	6116	5	502	2	1971_1980	estate	0	No	1980	18	29	19	19		(SU)	(SU)->(C)	0			2009	-0.662136	low
203182	1	6118	5	502	2	1981_1990	estate	0	No	1983	15	26	19	19	19	(SUC)	(SUC)	0	0	None	2009	-1.65294	low
203015	1	6121	5	502	2	1971_1980	estate	0	No	1975	15	34	16	16	19	(SU)(C)	(SU)(C)	1	0	Premarital	2009	-0.333097	low
203401	1	6122	5	501	2	1971_1980	estate	0	No	1973	15	36	15	15	22	(SU)(C)	(SU)->(C)	0	0	None	2009	-1.37015	low
203261	1	6125	5	502	2	1981_1990	estate	0	No	1982	16	27	18	18	18	(SUC)	(SUC)	0	0	None	2009	-0.768894	low
203036	1	6126	5	502	2	1981_1990	estate	0	No	1988	18	21	18	18	19	(SU)(C)	(SU)(C)	0	0	None	2009	-1.65294	low
203585	1	6129	5	502	2	1971_1980	estate	0	No	1974	18	35	19	19	20	(SU)(C)	(SU)(C)	0	0	None	2009	-0.379342	low
203414	1	6132	5	502	2	1981_1990	estate	0	No	1982	17	27	21	21	21	(SUC)	(SUC)	0	0	None	2009	-1.65294	low
202859	1	6139	5	502	2	1971_1980	estate	0	Yes, planned	1974	19	35	20	20	21	(SU)(C)	(SU)(C)	0	1	Extramarital	2009	-0.379342	low
203694	1	6143	5	501	2	1961_1970	estate	0	No	1968	18	41	18	18	18	(SUC)	(SUC)	0	0	None	2009	-1.21153	low
203589	1	6144	5	501	2	1961_1970	estate	0	No	1965	22	44	22	22	22	(SUC)	(SUC)	0	0	None	2009	0.0620683	medium
203789	1	6146	5	502	2	1971_1980	estate	0	No	1977	18	32	20	20	23	(SU)(C)	(SU)(C)	0	0	None	2009	-1.37015	low
202866	1	6153	5	502	2	1981_1990	estate	0	Yes, planned	1990	13	19	16	16		(SU)		1	0	Premarital	2009	-0.987959	low
203609	1	6159	5	502	2	1971_1980	estate	0	No	1973	18	36	20	20	21	(SU)(C)	(SU)(C)	0	0	None	2009	0.108314	high
203709	1	6160	5	501	2	1961_1970	estate	0	No	1963	10	46	18	18	22	(SU)(C)	(SU)(C)	0	0	None	2009	-0.220725	medium
203613	1	6169	5	502	2	1971_1980	estate	0	Yes, planned	1978	18	31	20	20	22	(SU)(C)	(SU)(C)	0	0	None	2009	-1.37015	low
203445	1	6172	5	502	2	1981_1990	estate	0	Yes, done nothing	1984	16	25	17	17	23	(SU)(C)	(SU)->(C)	0	0	None	2009	0.0620683	medium
203716	1	6181	5	501	2	1961_1970	estate	0	Yes, done nothing	1964	18	45	18	18	21	(SU)(C)	(SU)(C)	0	0	None	2009	-0.220725	medium
203619	1	6182	5	502	2	1971_1980	estate	0	Yes, planned	1976	17	33	18	18	18	(SUC)	(SUC)	0			2009	0.108314	high
203624	1	6185	5	502	2	1981_1990	estate	0	Yes, planned	1986	17	23	20	20	21	(SU)(C)	(SU)(C)	0	0	None	2009	-0.333097	low
203479	1	6201	5	501	2	1971_1980	estate	0	No	1974	14	35	16	16	21	(SU)(C)	(SU)->(C)	0	0	None	2009	-1.65294	low
203627	1	6203	5	501	2	1961_1970	estate	0	Yes, done nothing	1968	24	41	24	24	25	(SU)(C)	(SU)(C)	0	0	None	2009	-0.333097	low
203729	1	6206	5	503	2	1971_1980	estate	0	No	1977	15	32	22	22	22	(SUC)	(SUC)	0	1	Extramarital	2009	-0.220725	medium
203735	1	6214	5	501	2	1971_1980	estate	0	Yes, done nothing	1973	17	36	19	19	19	(SUC)	(SUC)	0	0	None	2009	-1.3239	low
203743	1	6216	5	502	2	1981_1990	estate	0	No	1982	16	27	16	16	20	(SU)(C)	(SU)(C)	0	0	None	2009	-1.65294	low
203747	1	6218	5	502	2	1961_1970	estate	0	No	1968	19	41	20	20	21	(SU)(C)	(SU)(C)	0	0	None	2009	-0.379342	low
203642	1	6221	5	502	2	1971_1980	estate	0	Yes, planned	1977	15	32	19	19	20	(SU)(C)	(SU)(C)	0	0	None	2009	-1.14083	low
203651	1	6223	5	502	2	1981_1990	estate	0	No	1985	15	24	17	17	18	(SU)(C)	(SU)(C)	0	0	None	2009	-1.65294	low
203752	1	6226	5	502	2	1961_1970	estate	0	No	1963		46	22	22	26	(SU)(C)	(SU)->(C)	0	1	Extramarital	2009	-1.65294	low
203767	1	6239	5	502	2	1981_1990	estate	0	Yes, done nothing	1989	10	20	15	15	17	(SU)(C)	(SU)(C)	0	0	None	2009	-1.37015	low
13104	2	16	3	2	2	1961_1970	estate	1	No	1963	12	40	16	16	17	(SU)(C)	(SU)(C)	0	0	None	2003	0.285638	high
13130	2	17	3	3	2	1971_1980	estate	0	No	1980	17	23	18	20	22	(S)(U)(C)	(S)(U)(C)	0	0	None	2003	1.71931	high
13163	2	18	2	1	2	1961_1970	estate	0	Yes, done nothing	1962	15	39	15	15		(SU)	(SU)->(C)	2	1	Premarital	2001	-0.416629	low
41206	2	36	4	101	2	1971_1980	estate	1	Yes, done nothing	1975	15	31	16	16	19	(SU)(C)	(SU)(C)	0	2	Extramarital	2006	0.68293	high
41208	2	37	3	201	2	1981_1990	estate	0	Yes, done nothing	1984	17	19	17	17	17	(SUC)	(SUC)	0	0	None	2003	0.915321	high
41212	2	39	3	101	2	1981_1990	estate	1	No	1981	17	22	17	18	19	(S)(U)(C)	(S)(U)(C)	0	0	None	2003	-0.220725	medium
204011	2	52	5	501	2	1981_1990	estate	0	No	1987	15	22	16	16	18	(SU)(C)	(SU)(C)	0	0	None	2009	0.68293	high
14548	2	61	2	11	2	1981_1990	estate	0	Yes, done nothing	1986		15	15			(S)		0	0	None	2001	2.94142	high
210905	2	65	4	301	2	1981_1990	estate	1	Yes, done nothing	1981	15	25	19	20	20	(S)(UC)	(S)(UC)	1	2	Both	2006	0.391107	high
15032	2	76	3	5	2	1981_1990	estate	0	No	1987		16	15			(S)		1	0	Premarital	2003	0.992359	high
41243	2	78	3	202	2	1971_1980	estate	0	No	1979	15	24	20	20	21	(SU)(C)	(SU)(C)	1	0	Premarital	2003	0.391107	high
15078	2	88	2	1	2	1981_1990	estate	0	Yes, done nothing	1982	17	20	18	17	18	(U)(SC)	(U)(SC)	0	0	None	2002	0.0620683	medium
41254	2	92	4	101	2	1971_1980	estate	1	No	1973	17	33	18	18	33	(SU)(C)	(SU)->(C)	0	0	None	2006	0.0620683	medium
41276	2	118	3	201	2	1981_1990	estate	0	No	1982	14	21	16	16	17	(SU)(C)	(SU)(C)	1	0	Premarital	2003	0.391107	high
41282	2	139	3	201	2	1971_1980	estate	1	No	1974	19	29	19	20	20	(S)(UC)	(S)(UC)	1	0	Premarital	2003	0.0620683	medium
41301	2	163	3	201	2	1971_1980	estate	0	No	1978	15	25	17	17	18	(SU)(C)	(SU)(C)	1	0	Premarital	2003	0.0620683	medium
13166	2	180	2	1	2	1981_1990	estate	0	Yes, done nothing	1981	19	20	19	19	19	(SUC)	(SUC)	1	0	Premarital	2001	0.0620683	medium
210932	2	190	4	301	2	1971_1980	estate	1	No	1977	14	29	22	22	23	(SU)(C)	(SU)(C)	0	3	Extramarital	2006	2.32056	high
210937	2	196	4	301	2	1981_1990	estate	0	Yes, done nothing	1989	14	17	15	16	16	(S)(UC)	(S)(UC)	0	0	None	2006	0.0620683	medium
13351	2	238	4	7	2	1981_1990	estate	0	No	1990	15	16	15		16	(S)(C)		2	2	Premarital	2006	0.614677	high
41348	2	239	3	201	2	1981_1990	estate	0	No	1982	18	21	19	19	19	(SUC)	(SUC)	0	0	None	2003	1.02079	high
13359	2	241	2	1	2	1961_1970	estate	0	Yes, done nothing	1968	16	33	16	16	31	(SU)(C)	(SU)->(C)	2	0	Premarital	2001	-0.928735	low
13376	2	247	2	2	2	1961_1970	estate	1	Yes, done nothing	1968	14	33	17	17	32	(SU)(C)	(SU)->(C)	2	0	Premarital	2001	0.391107	high
41358	2	250	3	202	2	1981_1990	estate	0	Yes, done nothing	1987	14	16	14	15	16	(S)(U)(C)	(S)(U)(C)	0	0	None	2003	0.0620683	medium
41365	2	266	2	101	2	1971_1980	estate	1	Yes, done nothing	1976	17	25	22	24	25	(S)(U)(C)	(S)(U)(C)	2	1	Premarital	2001	0.0620683	medium
210977	2	278	4	301	2	1971_1980	estate	1	Yes, done nothing	1976	13	30	20	20	22	(SU)(C)	(SU)(C)	1	1	Premarital	2006	0.0620683	medium
13466	2	283	5	2	2	1961_1970	estate	0	No	1970	16	39	18	18	23	(SU)(C)	(SU)->(C)	0	0	None	2009	0.0620683	medium
13480	2	287	3	1	2	1961_1970	estate	0	No	1970	21	33	15	16	17	(S)(U)(C)	(S)(U)(C)	3	0	Premarital	2003
13500	2	292	2	1	2	1981_1990	estate	1	Yes, done nothing	1981	15	20	17	17		(SU)		0	0	None	2001
13543	2	311	2	7	2	1981_1990	estate	0	Yes, done nothing	1982		19	14	15	17	(S)(U)(C)	(S)(U)(C)	1	0	Premarital	2001	0.204232	high
211000	2	312	4	301	2	1971_1980	estate	0	No	1980	14	26	16	16	17	(SU)(C)	(SU)(C)	0	0	None	2006	0.68293	high
41410	2	330	5	101	2	1971_1980	estate	0	No	1979	15	30	21	21		(SU)	(SU)->(C)	0	0	None	2009	0.0620683	medium
41414	2	342	3	101	2	1981_1990	estate	0	No	1984	16	19	18	18	18	(SUC)	(SUC)	0	0	None	2003	-0.0875904	medium
13697	2	359	3	2	2	1961_1970	estate	0	No	1964		39	16	18	18	(S)(UC)	(S)(UC)	1	0	Premarital	2003
41429	2	363	3	202	2	1981_1990	estate	0	No	1981	17	22	19	19	21	(SU)(C)	(SU)(C)	1	1	Premarital	2003	0.550949	high
41440	2	372	3	101	2	1961_1970	estate	0	No	1966	21	37	23	23	25	(SU)(C)	(SU)(C)	0	0	None	2003	0.331884	high
41455	2	401	3	203	2	1971_1980	estate	1	No	1976	7	27	15	15	16	(SU)(C)	(SU)(C)	1	0	Premarital	2003	0.391107	high
41810	2	412	2	3	2	1971_1980	estate	0	Yes, done nothing	1980	18	21	20	20		(SU)		0	0	None	2001	0.0620683	medium
41487	2	442	2	101	2	1981_1990	estate	0	Yes, done nothing	1984	16	17	16			(S)		0	0	None	2001	0.0620683	medium
13928	2	443	2	2	2	1971_1980	estate	0	Yes, done nothing	1979	15	22	18	18	22	(SU)(C)	(SU)(C)	2	0	Premarital	2001	-0.416629	low
41503	2	468	3	202	2	1971_1980	estate	0	No	1978		25	16	16	18	(SU)(C)	(SU)(C)	0	0	None	2003	-1.37015	low
41520	2	489	4	102	2	1971_1980	estate	0	Yes, done nothing	1979	14	27	21	21	25	(SU)(C)	(SU)(C)	0	0	None	2006	1.69088	high
14309	2	557	5	2	2	1971_1980	estate	0	No	1976	10	34	16	16	18	(SU)(C)	(SU)(C)	0	0	None	2010	0.391107	high
14314	2	558	2	3	2	1981_1990	estate	0	Yes, done nothing	1983	10	18	15	15	18	(SU)(C)	(SU)(C)	0	0	None	2001	-0.85804	low
211019	2	559	4	301	2	1971_1980	estate	1	No	1978	12	28	18	20	23	(S)(U)(C)	(S)(U)(C)				2006	-0.307874	low
41590	2	592	3	202	2	1981_1990	estate	0	No	1982	15	21	21	21		(SU)		0	0	None	2003	0.108314	high
14465	2	593	2	4	2	1981_1990	estate	0	Yes, done nothing	1982		19	16	17	18	(S)(U)(C)	(S)(U)(C)	0	1	Extramarital	2001	0.68293	high
14471	2	594	2	2	2	1981_1990	estate	0	Yes, done nothing	1982	17	19	16	16	17	(SU)(C)	(SU)(C)	0	0	None	2001	-0.599696	low
14532	2	608	5	2	2	1971_1980	estate	0	No	1973	18	36	21	21	26	(SU)(C)	(SU)->(C)	0	0	None	2009	1.40809	high
14570	2	613	4	3	2	1971_1980	estate	1	No	1971	20	35	19	19	21	(SU)(C)	(SU)(C)	0	0	None	2006	0.391107	high
14592	2	623	3	2	2	1971_1980	estate	0	No	1972	19	31	22	22	23	(SU)(C)	(SU)(C)	0	0	None	2003	1.69088	high
14609	2	628	4	4	2	1981_1990	estate	0	Yes, done nothing	1985	17	21	19	19	19	(SUC)	(SUC)	0	1	Extramarital	2006	0.331884	high
14630	2	630	4	6	2	1971_1980	estate	0	Yes, done nothing	1975	15	31	18	18	18	(SUC)	(SUC)	0	0	None	2006	-0.307874	low
211072	2	630	4	303	2	1981_1990	estate	0	Yes, done nothing	1987	17	19	17	17	18	(SU)(C)	(SU)(C)	0	0	None	2006	-0.307874	low
14657	2	638	4	6	2	1971_1980	estate	0	Yes, done nothing	1976	18	30	19	19	20	(SU)(C)	(SU)(C)	0	1	Extramarital	2006	-1.21153	low
14655	2	638	4	4	2	1981_1990	estate	0	No	1984	18	22	18	18		(SU)		1	4	Both	2006	-1.21153	low
211059	2	638	4	301	2	1971_1980	estate	1	No	1978	17	28	20	20	22	(SU)(C)	(SU)(C)	2	1	Premarital	2006	-1.21153	low
14744	2	656	3	2	2	1971_1980	estate	0	Yes, planned	1974	14	29	15	15	16	(SU)(C)	(SU)(C)	0	0	None
14774	2	662	5	2	2	1961_1970	estate	1	No	1969	15	40	18	18	31	(SU)(C)	(SU)->(C)	0	0	None	2009	1.69088	high
14808	2	667	2	4	2	1981_1990	estate	0	No	1981	18	20	20			(S)		1	1	Premarital	2002	0.331884	high
14836	2	674	3	2	2	1971_1980	estate	1	No	1973	18	30	19	19	19	(SUC)	(SUC)	0	0	None	2003	0.391107	high
211113	2	678	4	301	2	1981_1990	estate	0	No	1985	13	21	18	18	18	(SUC)	(SUC)	0	0	None	2006	2.28244	high
41652	2	679	2	102	2	1981_1990	estate	0	Yes, done nothing	1985	15	16	14	15		(S)(U)		0	0	None	2001	-0.85804	low
14862	2	681	2	2	2	1981_1990	estate	0	Yes, done nothing	1981	18	20	17	17	19	(SU)(C)	(SU)(C)	0	0	None	2001	-1.37015	low
14861	2	681	4	1	2	1971_1980	estate	0	No	1974	17	32	19	19	20	(SU)(C)	(SU)(C)	0	0	None	2006	-1.37015	low
14888	2	685	3	2	2	1971_1980	estate	1	No	1971	15	32	15	15	17	(SU)(C)	(SU)(C)	0	0	None	2003	-0.0503031	medium
14902	2	688	4	4	2	1971_1980	estate	1	No	1980	16	26	18	18	18	(SUC)	(SUC)	0	1	Extramarital	2006	-0.333097	low
41659	2	693	3	101	2	1981_1990	estate	0	No	1987		16	16			(S)		1	0	Premarital	2003	0.933136	high
204486	2	704	5	502	2	1981_1990	estate	0	No	1989	17	20	20	20		(SU)		0	1	Extramarital	2009	-1.65294	low
204233	2	710	5	501	2	1981_1990	estate	0	No	1990	17	19	18	18	18	(SUC)	(SUC)	0	0	None	2009	-0.220725	medium
15001	2	716	3	4	2	1971_1980	estate	0	Yes, done nothing	1980	18	23	18	18	21	(SU)(C)	(SU)(C)	0	0	None	2003	0.0620683	medium
211020	2	1002	4	301	2	1981_1990	estate	0	Yes, done nothing	1989	15	17	16	16		(SU)		1	0	Premarital	2006	0.0620683	medium
41686	2	1002	4	109	2	1981_1990	estate	0	Yes, done nothing	1988	15	18	15	15		(SU)		0	1	Extramarital	2006	0.0620683	medium
41693	2	1005	2	102	2	1971_1980	estate	0	Yes, done nothing	1977	17	24	17	19	23	(S)(U)(C)	(S)(U)(C)	2	0	Premarital	2001	0.915321	high
41697	2	1009	5	102	2	1981_1990	estate	0	No	1983	14	26	17	17	24	(SU)(C)	(SU)->(C)	0	0	None	2009	-0.220725	medium
41721	2	1017	2	102	2	1971_1980	estate	0	Yes, done nothing	1978	16	23	16	23	23	(S)(UC)	(S)(UC)	2	1	Premarital	2001
41724	2	1018	4	102	2	1971_1980	estate	0	Yes, done nothing	1972	14	34	28	28	31	(SU)(C)	(SU)(C)	0	0	None	2006	0.614677	high
41757	2	1030	3	201	2	1981_1990	estate	0	Yes, done nothing	1983	12	20	17	17	18	(SU)(C)	(SU)(C)	0	0	None	2003	0.691751	high
41760	2	1034	2	102	2	1971_1980	estate	0	Yes, done nothing	1977	18	24	19	21	22	(S)(U)(C)	(S)(U)(C)	1	1	Premarital	2001
41765	2	1036	3	102	2	1971_1980	estate	1	Yes, done nothing	1978	13	25	13	13	19	(SU)(C)	(SU)->(C)	0	0	None	2003
41785	2	2002	3	202	2	1971_1980	estate	0	No	1979	17	24	21	21	22	(SU)(C)	(SU)(C)	0	0	None	2003	0.66332	high
41795	2	2006	3	202	2	1981_1990	estate	0	Yes, done nothing	1984	15	19	18	18	19	(SU)(C)	(SU)(C)		0		2003	0.0620683	medium
41797	2	2007	3	201	2	1961_1970	estate	0	Yes, done nothing	1968	21	35	20	20	22	(SU)(C)	(SU)(C)	0	0	None	2003	0.0620683	medium
41802	2	2008	3	202	2	1981_1990	estate	0	Yes, planned	1985	14	18	16	16		(SU)		0	0	None	2003	0.0620683	medium
41804	2	2009	3	202	2	1981_1990	estate	0	Yes, done nothing	1984	15	19	18	17		(U)(S)		0	0	None	2003	0.0620683	medium
41807	2	2010	3	202	2	1971_1980	estate	1	Yes, done nothing	1979	15	24	16	16	21	(SU)(C)	(SU)->(C)	1	0	Premarital	2003	0.0620683	medium
41841	2	2030	4	201	2	1961_1970	estate	0	No	1969	18	37	19	21	23	(S)(U)(C)	(S)(U)(C)	0	2	Extramarital	2006	0.0620683	medium
41842	2	2031	3	201	2	1971_1980	estate	0	Yes, done nothing	1980	17	23	16		17	(S)(C)	(S)(C)->(U)	0	0	None	2003	-0.327484	low
41843	2	2031	3	202	2	1971_1980	estate	0	Yes, planned	1980	13	23	17	17	17	(SUC)	(SUC)	0	0	None	2003	-0.327484	low
41844	2	2032	3	201	2	1971_1980	estate	1	Yes, done nothing	1973	17	30	17	21	19	(S)(C)(U)	(S)(C)(U)	0	0	None	2003	0.691751	high
41845	2	2033	3	201	2	1981_1990	estate	0	Yes, done nothing	1983	18	20	19			(S)		1	0	Premarital	2003	0.0620683	medium
41850	2	2034	3	201	2	1971_1980	estate	0	Yes, done nothing	1979	16	24	20			(S)		1	1	Premarital	2003	0.0620683	medium
41854	2	2036	3	202	2	1981_1990	estate	0	Yes, done nothing	1982	16	21	17	17	18	(SU)(C)	(SU)(C)	0	0	None	2003	0.391107	high
41859	2	2040	3	201	2	1981_1990	estate	0	Yes, done nothing	1983	17	20	16	16	18	(SU)(C)	(SU)(C)	3	1	Premarital	2003	0.0620683	medium
41865	2	2045	3	202	2	1971_1980	estate	0	Yes, done nothing	1980	14	23	19	20	21	(S)(U)(C)	(S)(U)(C)	0	0	None	2003	0.0620683	medium
41869	2	2047	3	202	2	1961_1970	estate	1	No	1970		33	15	15	19	(SU)(C)	(SU)(C)	0	0	None	2003	0.0620683	medium
41872	2	2048	3	202	2	1971_1980	estate	1	Yes, planned	1972	19	31	25	25	25	(SUC)	(SUC)	2	0	Premarital	2003	1.47304	high
41875	2	2049	3	202	2	1981_1990	estate	0	Yes, planned	1985	17	18	18			(S)		1	0	Premarital	2003	0.0620683	medium
41878	2	2051	3	201	2	1961_1970	estate	0	Yes, done nothing	1968	16	35	16	18	20	(S)(U)(C)	(S)(U)(C)	4	2	Premarital
41881	2	2053	5	201	2	1971_1980	estate	0	Yes, done nothing	1975	17	34	20	22	24	(S)(U)(C)	(S)(U)(C)	0	0	None	2009	1.9827	high
211104	2	2058	4	302	2	1981_1990	estate	0	Yes, done nothing	1985	19	21	18			(S)		1	1	Premarital	2006	0.0620683	medium
41905	2	2064	3	202	2	1961_1970	estate	0	No	1968	17	35	22	22	24	(SU)(C)	(SU)(C)	0	0	None	2003	0.0620683	medium
41926	2	2071	3	202	2	1971_1980	estate	0	No	1977	18	26	21	21	22	(SU)(C)	(SU)(C)	0	0	None	2003	-0.928735	low
211128	2	2072	5	301	2	1981_1990	estate	0	No	1986	17	23	18	18	18	(SUC)	(SUC)	0	0	None	2009	2.32056	high
41932	2	2073	3	202	2	1981_1990	estate	0	No	1986	13	17	15	15	16	(SU)(C)	(SU)(C)	0	0	None	2003	0.0620683	medium
41934	2	2073	3	204	2	1971_1980	estate	0	Yes, planned	1979	7	24	18	20	20	(S)(UC)	(S)(UC)	1	1	Premarital	2003	0.0620683	medium
211138	2	2075	4	301	2	1981_1990	estate	0	No	1984	16	22	20	20	22	(SU)(C)	(SU)(C)	1	0	Premarital	2006	0.0620683	medium
41954	2	2088	3	202	2	1971_1980	estate	1	Yes, done nothing	1975	14	28	21	21	23	(SU)(C)	(SU)(C)	0	0	None	2003	0.391107	high
41960	2	2092	3	202	2	1971_1980	estate	0	No	1978	16	25	21	21	23	(SU)(C)	(SU)(C)	0	0	None	2003	1.08963	high
41974	2	2098	3	201	2	1961_1970	estate	1	No	1968	17	35	17	17	18	(SU)(C)	(SU)(C)	0	0	None	2003	0.0620683	medium
41985	2	2101	3	201	2	1971_1980	estate	1	No	1972	13	31	15	15	16	(SU)(C)	(SU)(C)	0	0	None	2003	0.691751	high
41991	2	2103	3	202	2	1981_1990	estate	0	Yes, done nothing	1981	15	22	15	15	17	(SU)(C)	(SU)(C)	0	0	None
42012	2	2108	3	202	2	1961_1970	estate	0	No	1970	17	33	18	18	18	(SUC)	(SUC)	0	0	None	2003	0.285638	high
42021	2	2110	3	202	2	1971_1980	estate	0	No	1975	14	28	16	16	16	(SUC)	(SUC)	2	2	Premarital	2003	0.391107	high
42027	2	2111	3	202	2	1971_1980	estate	0	No	1972	19	31	20	20	22	(SU)(C)	(SU)(C)	1	1	Premarital	2003	0.391107	high
42033	2	2112	3	202	2	1971_1980	estate	0	Yes, done nothing	1975	20	28	22	22	24	(SU)(C)	(SU)(C)	0	0	None	2003	0.241519	high
42036	2	2113	4	202	2	1971_1980	estate	0	Yes, done nothing	1976	15	32	16	16	17	(SU)(C)	(SU)(C)	0	0	None	2006	0.614677	high
211319	2	2113	4	301	2	1981_1990	estate	0	No	1988	15	18	16	16		(SU)		0	0	None	2006	0.614677	high
211328	2	2115	4	301	2	1971_1980	estate	1	No	1971	17	35	18	19	18	(SC)(U)	(SC)(U)	0	0	None	2006	-1.14658	low
42058	2	2125	4	202	2	1981_1990	estate	0	No	1984	15	22	16	16	18	(SU)(C)	(SU)(C)	0	0	None	2006	1.69088	high
42060	2	2126	3	201	2	1971_1980	estate	1	No	1977	14	26	15	15	17	(SU)(C)	(SU)(C)	0	1	Extramarital
42063	2	2127	5	201	2	1961_1970	estate	0	No	1962	14	47	20	20	20	(SUC)	(SUC)	0	0	None	2009	0.0620683	medium
42085	2	2134	3	201	2	1981_1990	estate	0	No	1981	19	22	20	19	21	(U)(S)(C)	(U)(S)(C)	0	0	None	2003	1.08963	high
42092	2	2137	3	202	2	1981_1990	estate	0	No	1981	17	22	17	17	19	(SU)(C)	(SU)(C)	0	0	None
42100	2	2143	3	202	2	1971_1980	estate	0	No	1979	16	24	16	16	20	(SU)(C)	(SU)(C)	0	0	None	2003	0.391107	high
42104	2	2145	3	201	2	1961_1970	estate	1	Yes, done nothing	1970	15	33	14		20	(S)(C)	(S)(C)->(U)	0	4	Extramarital	2003	0.0620683	medium
42105	2	2146	3	201	2	1971_1980	estate	0	No	1978	15	25	18	18	18	(SUC)	(SUC)	0	1	Extramarital	2003	0.0620683	medium
42107	2	2148	3	202	2	1971_1980	estate	0	No	1976	16	27	19	19	21	(SU)(C)	(SU)(C)	0	0	None
42126	2	2155	3	202	2	1971_1980	estate	0	Yes, done nothing	1979	14	24	16	16	17	(SU)(C)	(SU)(C)	0	0	None	2003	0.391107	high
42143	2	2162	3	201	2	1961_1970	estate	0	No	1965	10	38	15	15	19	(SU)(C)	(SU)(C)	0	0	None
42159	2	2169	3	201	2	1961_1970	estate	1	Yes, done nothing	1961		42	16	16	20	(SU)(C)	(SU)(C)	0	0	None	2003	0.691751	high
42162	2	2170	3	201	2	1961_1970	estate	0	Yes, done nothing	1970	18	33	22	22	23	(SU)(C)	(SU)(C)	0	1	Extramarital	2003	0.691751	high
42163	2	2172	3	201	2	1981_1990	estate	0	Yes, done nothing	1986	15	17	16	16	16	(SUC)	(SUC)	0	0	None	2003	0.391107	high
42166	2	2173	3	202	2	1971_1980	estate	0	Yes, done nothing	1978	14	25	21	21	22	(SU)(C)	(SU)(C)	0	0	None	2003	0.391107	high
42167	2	2175	3	201	2	1971_1980	estate	0	No	1975	15	28	17	17	19	(SU)(C)	(SU)(C)	0	3	Extramarital	2003	0.0620683	medium
42168	2	2176	3	201	2	1971_1980	estate	1	Yes, done nothing	1974	13	29	18	18	20	(SU)(C)	(SU)(C)	0	2	Extramarital	2003	0.0620683	medium
42174	2	2183	3	202	2	1981_1990	estate	1	Yes, done nothing	1983	14	20	18	18		(SU)		0	0	None
42178	2	2189	3	201	2	1971_1980	estate	1	Yes, done nothing	1974	17	29	18	20	24	(S)(U)(C)	(S)(U)(C)	0	5	Extramarital	2003	0.0620683	medium
42187	2	2193	4	202	2	1981_1990	estate	0	Yes, done nothing	1981	18	25	18	18	19	(SU)(C)	(SU)(C)	0	0	None	2006	0.0620683	medium
42193	2	2197	3	202	2	1971_1980	estate	0	Yes, done nothing	1978	16	25	20	20	21	(SU)(C)	(SU)(C)	1	0	Premarital	2003	0.0620683	medium
42196	2	2199	3	202	2	1981_1990	estate	0	Yes, done nothing	1985	15	18	17	17	18	(SU)(C)	(SU)(C)	0	0	None	2003	0.0620683	medium
42203	2	3001	3	202	2	1961_1970	estate	1	No	1965		38	17	17	17	(SUC)	(SUC)	0	1	Extramarital	2003
42210	2	3002	3	201	2	1961_1970	estate	0	No	1963		40	16	17	19	(S)(U)(C)	(S)(U)(C)	2	0	Premarital	2003	0.0620683	medium
42217	2	3005	3	201	2	1961_1970	estate	1	No	1962		41	16	18	20	(S)(U)(C)	(S)(U)(C)	0	1	Extramarital
42222	2	3006	3	202	2	1981_1990	estate	0	Yes, done nothing	1982	10	21	15		19	(S)(C)		0	1	Extramarital	2003	0.0620683	medium
42228	2	3008	3	202	2	1971_1980	estate	0	No	1972	18	31	20	20	21	(SU)(C)	(SU)(C)	0	0	None	2003	0.691751	high
42232	2	3010	3	201	2	1971_1980	estate	0	Yes, planned	1976	18	27	27			(S)		0	1	Extramarital	2003	0.0620683	medium
42240	2	3012	3	202	2	1981_1990	estate	0	No	1986	13	17	15	15	17	(SU)(C)	(SU)(C)	0	0	None	2003	0.0620683	medium
42242	2	3013	3	201	2	1971_1980	estate	1	Yes, found how to do	1978	14	25	17	17	18	(SU)(C)	(SU)(C)	0	1	Extramarital	2003	0.0620683	medium
42257	2	3021	4	201	2	1971_1980	estate	1	Yes, done nothing	1980	12	26	13	14	15	(S)(U)(C)	(S)(U)(C)	3	2	Premarital	2006	0.391107	high
42262	2	3022	3	202	2	1981_1990	estate	0	No	1986	16	17	17	17		(SU)		0	0	None
42264	2	3023	3	202	2	1981_1990	estate	0	No	1983	18	20	18	18	20	(SU)(C)	(SU)(C)	0	1	Extramarital
42273	2	3031	3	202	2	1971_1980	estate	0	Yes, done nothing	1977	13	26	16	17	18	(S)(U)(C)	(S)(U)(C)	1	0	Premarital	2003	0.391107	high
42282	2	3040	3	202	2	1971_1980	estate	0	Yes, done nothing	1973	16	30	21	21	22	(SU)(C)	(SU)(C)	0	2	Extramarital	2003	0.0620683	medium
42286	2	3041	3	202	2	1961_1970	estate	0	Yes, done nothing	1967	18	36	23	23	24	(SU)(C)	(SU)(C)	0	0	None	2003	3.75655	high
42287	2	3041	3	203	2	1971_1980	estate	0	Yes, done nothing	1980	19	23	23			(S)		1	1	Premarital	2003	3.75655	high
42292	2	3042	5	202	2	1971_1980	estate	1	Yes, done nothing	1973	16	36	16	17	18	(S)(U)(C)	(S)(U)(C)	0	0	None	2009	0.391107	high
42301	2	3046	3	201	2	1971_1980	estate	1	Yes, done nothing	1971	16	32	17	17	19	(SU)(C)	(SU)(C)	2	0	Premarital	2003	-0.416629	low
42307	2	3049	3	201	2	1971_1980	estate	0	Yes, done nothing	1972	14	31	19		22	(S)(C)	(S)(C)->(U)	5	2	Premarital	2003	0.0620683	medium
42316	2	3052	3	202	2	1981_1990	estate	0	No	1981	18	22	21	21		(SU)		0	0	None	2003	0.691751	high
42332	2	3058	3	201	2	1981_1990	estate	1	Yes, done nothing	1981	18	22	20	20	20	(SUC)	(SUC)	1	0	Premarital
42336	2	3060	3	202	2	1971_1980	estate	0	Yes, done nothing	1977	15	26	15	15	16	(SU)(C)	(SU)(C)	0	0	None	2003	0.614677	high
42354	2	3067	3	202	2	1981_1990	estate	0	Yes, planned	1983	17	20	17	17	18	(SU)(C)	(SU)(C)	0	0	None	2003	0.391107	high
42370	2	3072	3	201	2	1971_1980	estate	0	No	1980	8	23	18	20	21	(S)(U)(C)	(S)(U)(C)	0	0	None	2003	0.0620683	medium
42378	2	3075	4	201	2	1961_1970	estate	1	Yes, done nothing	1970	19	36	20	20	20	(SUC)	(SUC)	0	4	Extramarital	2006	0.0620683	medium
42382	2	3076	3	201	2	1961_1970	estate	1	Yes, done nothing	1963	10	40	18	18	23	(SU)(C)	(SU)->(C)	0	0	None	2003	-0.379342	low
42385	2	3077	3	203	2	1981_1990	estate	0	No	1988	15	15	14	14		(SU)		0	0	None	2003	0.0620683	medium
42393	2	3079	3	201	2	1981_1990	estate	0	No	1982	17	21	17	17	18	(SU)(C)	(SU)(C)	0	0	None	2003
42397	2	3081	3	201	2	1971_1980	estate	1	No	1972	16	31	15	15	19	(SU)(C)	(SU)(C)	0	8	Extramarital	2003	1.38145	high
42425	2	3094	3	202	2	1981_1990	estate	0	No	1986	15	17	15	15	16	(SU)(C)	(SU)(C)	0	0	None	2003
42428	2	3095	3	202	2	1971_1980	estate	0	No	1972	16	31	17	16	19	(U)(S)(C)	(U)(S)(C)	0	0	None	2003	0.0620683	medium
42434	2	3096	5	203	2	1981_1990	estate	0	No	1984	20	26	18		20	(S)(C)	(S)(C)->(U)	1	1	Premarital	2010	1.69088	high
42436	2	3097	3	201	2	1981_1990	estate	1	Yes, done nothing	1983	16	20	17		20	(S)(C)		1	0	Premarital
42440	2	3098	3	201	2	1961_1970	estate	1	Yes, done nothing	1969	18	34	19	19	22	(SU)(C)	(SU)(C)	0	1	Extramarital	2003	0.0620683	medium
42449	2	3101	3	202	2	1981_1990	estate	0	No	1982	16	21	21	21		(SU)		0	0	None	2003	-0.220725	medium
42450	2	3102	3	201	2	1971_1980	estate	1	No	1972	13	31	24	24	25	(SU)(C)	(SU)(C)	0	1	Extramarital	2003	0.0620683	medium
42452	2	3103	3	201	2	1981_1990	estate	0	No	1982	17	21	18	18	19	(SU)(C)	(SU)(C)	0	0	None	2003	0.391107	high
42455	2	3104	3	202	2	1961_1970	estate	0	Yes, planned	1970	15	33	17	17	20	(SU)(C)	(SU)(C)	1	1	Premarital	2003	0.391107	high
42460	2	3105	4	202	2	1971_1980	estate	0	No	1978	18	28	19	19	19	(SUC)	(SUC)		1		2006	0.984159	high
42468	2	3110	3	203	2	1971_1980	estate	0	No	1980	14	23	14	14	19	(SU)(C)	(SU)(C)	0	0	None	2003	0.0620683	medium
42472	2	3111	3	201	2	1971_1980	estate	1	No	1975	16	28	16	16	23	(SU)(C)	(SU)->(C)	1	0	Premarital	2003	-0.416629	low
42491	2	3117	3	201	2	1971_1980	estate	0	Yes, done nothing	1971	18	32	15	20	21	(S)(U)(C)	(S)(U)(C)	0	0	None	2003	0.0620683	medium
42495	2	3118	3	201	2	1971_1980	estate	0	Yes, found how to do	1977	13	26	16	16	17	(SU)(C)	(SU)(C)	0	0	None	2003	0.0620683	medium
42499	2	3120	3	202	2	1961_1970	estate	1	No	1968	13	35	17	17	17	(SUC)	(SUC)	0	0	None	2003	0.391107	high
42502	2	3121	3	202	2	1981_1990	estate	0	No	1982	14	21	19	19		(SU)		0	0	None	2003	0.0620683	medium
42514	2	3126	3	201	2	1961_1970	estate	0	Yes, done nothing	1968	19	35	20	21	21	(S)(UC)	(S)(UC)	3	0	Premarital
42515	2	3127	3	201	2	1961_1970	estate	1	No	1966	15	37	15	15	20	(SU)(C)	(SU)(C)	0	0	None	2003	-0.416629	low
42516	2	3128	3	201	2	1971_1980	estate	0	No	1980	15	23	18	20	21	(S)(U)(C)	(S)(U)(C)	0	0	None
42518	2	3129	3	201	2	1981_1990	estate	1	No	1984	18	19	15			(S)		2	2	Premarital
42520	2	3132	4	201	2	1961_1970	estate	0	Yes, found how to do	1969	22	38	21	25	25	(S)(UC)	(S)(UC)	0	0	None	2007	1.08963	high
42526	2	3135	3	202	2	1971_1980	estate	0	No	1975	16	28	17	17	18	(SU)(C)	(SU)(C)	0	0	None	2003	0.391107	high
42532	2	3137	3	202	2	1971_1980	estate	0	Yes, done nothing	1979	13	24	14	14	16	(SU)(C)	(SU)(C)	0	0	None
42537	2	3138	3	202	2	1971_1980	estate	0	Yes, done nothing	1979	16	24	17	17	19	(SU)(C)	(SU)(C)	0	1	Extramarital	2003	0.0620683	medium
42542	2	3145	3	202	2	1981_1990	estate	0	Yes, done nothing	1981	17	22	20		21	(S)(C)		1	2	Both	2003	0.992359	high
42541	2	3145	5	201	2	1961_1970	estate	1	Yes, done nothing	1963	15	46	19	19	21	(SU)(C)	(SU)(C)	0	0	None	2009	0.0620683	medium
42552	2	3149	3	202	2	1971_1980	estate	0	No	1975	15	28	18	18	18	(SUC)	(SUC)	0	0	None	2003	0.0620683	medium
42558	2	3152	3	202	2	1971_1980	estate	1	Yes, done nothing	1975	16	28	17	17	19	(SU)(C)	(SU)(C)	0	0	None	2003	0.285638	high
211385	2	4005	4	302	2	1981_1990	estate	0	Yes, done nothing	1986	17	20	19	19		(SU)		0	0	None	2006	0.0620683	medium
211418	2	4014	5	302	2	1981_1990	estate	0	No	1981	10	28	14	14	18	(SU)(C)	(SU)(C)	0	0	None	2009	-0.662136	low
211708	2	4018	4	302	2	1981_1990	estate	0	Yes, done nothing	1984	18	22	17	18	19	(S)(U)(C)	(S)(U)(C)	0	1	Extramarital	2006	-0.0875904	medium
211712	2	4019	5	302	2	1971_1980	estate	0	No	1978	14	31	15	15	17	(SU)(C)	(SU)(C)	0	0	None	2009	0.391107	high
211721	2	4021	4	301	2	1961_1970	estate	0	No	1966	18	40	22	22	22	(SUC)	(SUC)	0	0	None	2006	0.760589	high
211174	2	4023	4	302	2	1981_1990	estate	1	No	1981	13	25	19	19	20	(SU)(C)	(SU)(C)	0	0	None	2006	-0.699423	low
211179	2	4024	5	301	2	1971_1980	estate	0	No	1972	14	37	15	15	17	(SU)(C)	(SU)(C)	1	0	Premarital	2009	-0.220725	medium
211188	2	4026	4	301	2	1961_1970	estate	1	Yes, done nothing	1970	18	36	18	18	19	(SU)(C)	(SU)(C)	0	2	Extramarital	2006	1.08963	high
211192	2	4027	5	302	2	1981_1990	estate	1	No	1982	14	27	16	16	16	(SUC)	(SUC)	0	0	None	2009	-1.37015	low
211207	2	4030	4	302	2	1981_1990	estate	0	No	1989	15	17	15	15	15	(SUC)	(SUC)	0	0	None	2006	-1.04111	low
211210	2	4031	4	302	2	1981_1990	estate	0	Yes, done nothing	1985	18	21	21	21		(SU)			0		2006	0.391107	high
211213	2	4032	4	302	2	1971_1980	estate	1	No	1976	15	30	22	22	28	(SU)(C)	(SU)->(C)		0		2006	0.0620683	medium
211242	2	4038	4	302	2	1981_1990	estate	0	No	1983	16	25	20	20	22	(SU)(C)	(SU)(C)	0	0	None	2006	-1.21153	low
211245	2	4039	4	302	2	1981_1990	estate	0	Yes, done nothing	1984	13	22	17	17	18	(SU)(C)	(SU)(C)	0	0	None	2006	0.108314	high
211277	2	4050	5	301	2	1961_1970	estate	0	No	1962		47	17	17	18	(SU)(C)	(SU)(C)	0	0	None	2009	0.0620683	medium
211316	2	4063	4	301	2	1981_1990	estate	0	Yes, done nothing	1983	17	23	22	22		(SU)		0	0	None	2006	2.32056	high
211318	2	4064	4	301	2	1981_1990	estate	0	Yes, done nothing	1989	16	17	16			(S)		1	0	Premarital	2006	0.0620683	medium
211326	2	4066	4	302	2	1971_1980	estate	0	No	1979	15	27	24	24	26	(SU)(C)	(SU)(C)	0	0	None	2006	0.0620683	medium
211542	2	4099	4	302	2	1971_1980	estate	1	Yes, done nothing	1972	15	34	17	17	17	(SUC)	(SUC)	0	0	None	2006	1.01197	high
211571	2	4106	5	302	2	1981_1990	estate	0	Yes, done nothing	1982	18	27	20	20	23	(SU)(C)	(SU)(C)	1	0	Premarital	2009	0.391107	high
211646	2	4126	4	302	2	1981_1990	estate	0	No	1988	16	18	16	16	17	(SU)(C)	(SU)(C)	0	1	Extramarital	2006	0.0620683	medium
211748	2	4153	4	302	2	1961_1970	estate	0	Yes, done nothing	1969	20	37	21	25	21	(SC)(U)	(SC)(U)	1	0	Premarital	2006	0.0620683	medium
211756	2	4155	4	301	2	1971_1980	estate	0	No	1977		29	15	15	20	(SU)(C)	(SU)(C)	0	1	Extramarital	2006	0.0620683	medium
211780	2	4159	5	302	2	1981_1990	estate	0	Yes, done nothing	1981	17	28	21	21	22	(SU)(C)	(SU)(C)	0	0	None	2009	2.96025	high
211814	2	4168	4	302	2	1961_1970	estate	0	Yes, done nothing	1970	14	36	17	17	17	(SUC)	(SUC)	0	1	Extramarital	2006	0.0620683	medium
211815	2	4168	4	303	2	1971_1980	estate	0	Yes, done nothing	1979	14	27	15	15	16	(SU)(C)	(SU)(C)	0	0	None	2006	0.0620683	medium
211848	2	4175	4	301	2	1971_1980	estate	1	Yes, done nothing	1976	12	30	12	12	23	(SU)(C)	(SU)->(C)	0	1	Extramarital	2006	0.0620683	medium
211856	2	4176	4	302	2	1981_1990	estate	0	No	1988	16	18	17	17		(SU)		0	0	None	2006	0.0620683	medium
211820	2	4185	5	301	2	1971_1980	estate	0	Yes, done nothing	1979	16	30	25	26	26	(S)(UC)	(S)(UC)	0	0	None	2009	2.01113	high
211823	2	4186	4	301	2	1981_1990	estate	0	Yes, done nothing	1985	17	21	18	18	18	(SUC)	(SUC)	2	3	Both	2006	0.0620683	medium
211862	2	4189	4	302	2	1981_1990	estate	0	No	1983	17	23	15	15	17	(SU)(C)	(SU)(C)	0	0	None	2006	0.391107	high
211905	2	4202	4	301	2	1981_1990	estate	0	Yes, done nothing	1982	15	24	15	15	17	(SU)(C)	(SU)(C)	1	0	Premarital	2006	0.0620683	medium
211912	2	4203	4	302	2	1971_1980	estate	0	Yes, done nothing	1974	18	32	18	18	21	(SU)(C)	(SU)(C)	0	0	None	2006	2.96025	high
211915	2	4205	4	301	2	1971_1980	estate	0	No	1979	13	27	18	18	25	(SU)(C)	(SU)->(C)	1	0	Premarital	2006
211920	2	4207	4	301	2	1971_1980	estate	1	Yes, done nothing	1976	16	30	18	18	19	(SU)(C)	(SU)(C)	4	3	Premarital	2006	0.0620683	medium
211933	2	4211	4	302	2	1971_1980	estate	0	Yes, done nothing	1979	16	27	17	17	19	(SU)(C)	(SU)(C)	0	0	None	2006	0.0620683	medium
211959	2	4216	4	302	2	1981_1990	estate	0	No	1987	14	19	18	18		(SU)		1	1	Premarital	2006	1.02079	high
231209	2	4221	4	301	2	1981_1990	estate	0	Yes, done nothing	1984	14	22	17		18	(S)(C)		0	4	Extramarital	2006	0.0620683	medium
212383	2	4226	4	302	2	1961_1970	estate	0	Yes, done nothing	1969		37	16	16	17	(SU)(C)	(SU)(C)		0		2006	0.0620683	medium
211974	2	4231	4	301	2	1981_1990	estate	0	No	1983	18	23	22	22		(SU)		0	0	None	2006	0.0620683	medium
211998	2	4239	4	301	2	1971_1980	estate	1	No	1976	13	30	18	18	19	(SU)(C)	(SU)(C)		1		2006	0.0620683	medium
212048	2	4260	4	301	2	1971_1980	estate	0	No	1976	17	30	18	18	18	(SUC)	(SUC)	0	0	None	2006	0.0620683	medium
212060	2	4263	4	302	2	1961_1970	estate	1	No	1964	18	42	20	20	20	(SUC)	(SUC)	2	0	Premarital	2006	-0.928735	low
212062	2	4265	5	301	2	1961_1970	estate	0	No	1964	10	45	16	16	19	(SU)(C)	(SU)(C)	0	0	None	2009	0.68293	high
212079	2	4269	5	301	2	1961_1970	estate	0	No	1966	10	43	18	18	19	(SU)(C)	(SU)(C)	0	1	Extramarital	2009	0.0620683	medium
212110	2	4277	4	302	2	1981_1990	estate	1	Yes, done nothing	1984	12	22	19	20	22	(S)(U)(C)	(S)(U)(C)	1	1	Premarital	2006	0.0620683	medium
212115	2	4279	4	301	2	1961_1970	estate	0	No	1970	20	36	25	25	28	(SU)(C)	(SU)(C)				2006	0.0620683	medium
212127	2	4282	4	302	2	1981_1990	estate	0	Yes, done nothing	1982	9	24	17	17	17	(SUC)	(SUC)	0	0	None	2006
212131	2	4284	4	302	2	1971_1980	estate	0	No	1974	15	32	20	20	20	(SUC)	(SUC)	2	1	Premarital	2006	0.0620683	medium
212192	2	4313	4	302	2	1971_1980	estate	0	Yes, done nothing	1977	15	29	15	15	19	(SU)(C)	(SU)(C)		0		2006	-0.662136	low
212212	2	4318	4	301	2	1981_1990	estate	1	No	1982	20	24	19	20	20	(S)(UC)	(S)(UC)	0	2	Extramarital	2006	0.391107	high
212213	2	4319	4	301	2	1981_1990	estate	0	No	1981		25	14	14	23	(SU)(C)	(SU)->(C)	0	0	None	2006	0.0620683	medium
212225	2	4326	4	302	2	1961_1970	estate	1	No	1968		38	18	23	22	(S)(C)(U)	(S)(C)(U)	0	0	None	2006
212224	2	4326	4	301	2	1961_1970	estate	1	No	1968		38	21	23	22	(S)(C)(U)	(S)(C)(U)	0	5	Extramarital	2006
212233	2	4328	4	301	2	1981_1990	estate	0	No	1988	15	18	16	16	17	(SU)(C)	(SU)(C)	1	2	Both	2006	0.0620683	medium
212239	2	4330	4	301	2	1971_1980	estate	0	Yes, found how to do	1980	18	26	21	21	23	(SU)(C)	(SU)(C)	0	0	None	2006	-0.0507633	medium
212245	2	4332	4	301	2	1961_1970	estate	1	No	1970	20	36	22	22	24	(SU)(C)	(SU)(C)	0	0	None	2006	0.0620683	medium
212250	2	4334	4	302	2	1961_1970	estate	0	Yes, done nothing	1966	12	40	19	19	19	(SUC)	(SUC)	0	0	None	2006	0.614677	high
212259	2	4338	4	301	2	1971_1980	estate	1	No	1978	14	28	14	15	25	(S)(U)(C)	(S)(U)->(C)	0	2	Extramarital	2006	0.391107	high
212269	2	4341	4	301	2	1981_1990	estate	0	No	1983	15	23	17	17	19	(SU)(C)	(SU)(C)				2006	0.0620683	medium
212284	2	4347	4	302	2	1981_1990	estate	0	No	1988		18	17	17		(SU)		0	0	None	2006	0.0620683	medium
212342	2	4370	4	302	2	1961_1970	estate	0	Yes, done nothing	1970	27	36	19	21	20	(S)(C)(U)	(S)(C)(U)	0	1	Extramarital	2006	1.91445	high
212347	2	4372	4	302	2	1971_1980	estate	1	No	1979	8	27	23	21	23	(U)(SC)	(U)(SC)		0		2006	0.0620683	medium
212362	2	4380	4	301	2	1981_1990	estate	0	No	1988		18	17	17	18	(SU)(C)	(SU)(C)	0	0	None	2006	0.0620683	medium
212411	2	4382	4	302	2	1981_1990	estate	0	No	1982	10	24	24	24		(SU)		0	1	Extramarital	2006	0.0620683	medium
212441	2	4392	4	302	2	1981_1990	estate	0	Yes, done nothing	1984	14	22	17	17	18	(SU)(C)	(SU)(C)	0	0	None	2006	0.0620683	medium
212515	2	4401	4	302	2	1971_1980	estate	0	No	1980	15	26	15	15	20	(SU)(C)	(SU)(C)	0	0	None	2006	0.391107	high
212545	2	4403	5	302	2	1961_1970	estate	0	No	1967	19	42	24	24	24	(SUC)	(SUC)	0	0	None	2009	0.391107	high
212565	2	4405	4	301	2	1971_1980	estate	0	No	1977	15	29	20	20	21	(SU)(C)	(SU)(C)		0		2006	0.0620683	medium
212569	2	4406	4	301	2	1981_1990	estate	0	Yes, done nothing	1987	12	19	16			(S)		1	1	Premarital	2006	0.0620683	medium
212579	2	4407	4	304	2	1981_1990	estate	0	No	1987	16	19	17	17	19	(SU)(C)	(SU)(C)	0	0	None	2006	1.69088	high
212576	2	4407	4	301	2	1981_1990	estate	0	Yes, done nothing	1986	19	20	19			(S)		1	1	Premarital	2006	1.69088	high
212624	2	4420	4	302	2	1981_1990	estate	0	No	1985	13	21	17	16	19	(U)(S)(C)	(U)(S)(C)	0	0	None	2006	0.391107	high
212651	2	4426	4	301	2	1971_1980	estate	1	No	1974	13	32	18	18	20	(SU)(C)	(SU)(C)		1		2006	0.0620683	medium
212690	2	4429	5	302	2	1981_1990	estate	0	No	1982	15	28	15	17	19	(S)(U)(C)	(S)(U)(C)	0	0	None	2010	0.391107	high
212469	2	4444	4	302	2	1981_1990	estate	0	Yes, done nothing	1985	16	21	21	21		(SU)		0	1	Extramarital	2006	0.0620683	medium
212512	2	4459	4	302	2	1971_1980	estate	1	No	1977	15	29	22	22	26	(SU)(C)	(SU)->(C)	0	0	None	2006	0.0620683	medium
212572	2	4471	4	302	2	1981_1990	estate	0	No	1984	17	22	17	17	21	(SU)(C)	(SU)(C)	1	1	Premarital	2006	0.391107	high
212626	2	4485	4	301	2	1971_1980	estate	1	No	1974	17	32	17	17	18	(SU)(C)	(SU)(C)	1	2	Both	2006	0.0620683	medium
212629	2	4486	4	302	2	1971_1980	estate	1	No	1976	15	30	19	20	21	(S)(U)(C)	(S)(U)(C)	2	1	Premarital	2006	0.391107	high
212538	2	4491	5	302	2	1971_1980	estate	0	No	1980	13	29	16	16	22	(SU)(C)	(SU)->(C)	0	0	None	2009	0.391107	high
212641	2	4492	4	301	2	1981_1990	estate	0	No	1984	14	22	16	16	20	(SU)(C)	(SU)(C)	0	0	None	2006	0.992359	high
212647	2	4493	5	301	2	1961_1970	estate	0	Yes, done nothing	1970	19	39	23	24	24	(S)(UC)	(S)(UC)	0	1	Extramarital	2009	2.94142	high
212655	2	4519	4	302	2	1981_1990	estate	0	No	1982	17	24	18	19	19	(S)(UC)	(S)(UC)	0	0	None	2006	0.0620683	medium
203994	2	5000	5	502	2	1981_1990	estate	0	No	1985	15	24	24	24		(SU)		0	0	None	2009	-0.220725	medium
204122	2	5002	5	502	2	1981_1990	estate	0	No	1987	17	22	19	19	20	(SU)(C)	(SU)(C)	0	0	None	2009	-0.220725	medium
204235	2	5017	5	501	2	1981_1990	estate	0	Yes, done nothing	1987	14	22	14	18	17	(S)(C)(U)	(S)(C)(U)	0	0	None	2009	1.01197	high
204260	2	5025	5	501	2	1971_1980	estate	0	No	1975	13	34	15	15	16	(SU)(C)	(SU)(C)	0	0	None	2009	-0.722648	low
204274	2	5026	5	501	2	1981_1990	estate	0	No	1984	17	25	18	18	19	(SU)(C)	(SU)(C)	0	0	None	2009	1.61322	high
204281	2	5028	5	501	2	1971_1980	estate	0	No	1973	17	36	23	23	23	(SUC)	(SUC)	0	0	None	2009	0.709566	high
204221	2	5029	5	502	2	1981_1990	estate	0	No	1988	15	21	19	19	20	(SU)(C)	(SU)(C)	0	0	None	2009	1.69088	high
204287	2	5030	5	501	2	1971_1980	estate	0	No	1972	17	37	22	22	23	(SU)(C)	(SU)(C)	0	0	None	2009	-1.65294	low
204463	2	5040	5	502	2	1981_1990	estate	0	No	1988	17	21	21	21		(SU)		0	0	None	2009	-0.220725	medium
204335	2	5043	5	501	2	1971_1980	estate	1	No	1977	11	32	15	15	17	(SU)(C)	(SU)(C)	0	0	None	2009	-0.749284	low
204291	2	5045	5	501	2	1981_1990	estate	0	No	1983	14	26	16	16	17	(SU)(C)	(SU)(C)	0	0	None	2009	0.391107	high
204301	2	5049	5	501	2	1961_1970	estate	0	No	1969	12	40	20	20	23	(SU)(C)	(SU)(C)	1	0	Premarital	2009	0.0620683	medium
204399	2	5053	5	502	2	1971_1980	estate	1	Yes, done nothing	1972	14	37	15	15	16	(SU)(C)	(SU)(C)	0	0	None	2009	0.66332	high
204534	2	5077	5	501	2	1971_1980	estate	1	No	1974	13	35	18	18	18	(SUC)	(SUC)	0	1	Extramarital	2009	0.391107	high
204370	2	5079	5	501	2	1961_1970	estate	0	No	1968	18	42	17	23	20	(S)(C)(U)	(S)(C)(U)	0	0	None	2010	2.31174	high
204474	2	5080	5	501	2	1971_1980	estate	0	Yes, done nothing	1980	12	29	18	19	19	(S)(UC)	(S)(UC)	0	0	None	2009	1.64165	high
302220	2	5081	5	502	2	1981_1990	estate	0	Yes, done nothing	1981	15	29	16	16	16	(SUC)	(SUC)	0	0	None	2010	0.391107	high
204548	2	5082	5	502	2	1961_1970	estate	0	Yes, done nothing	1964	21	46	32	32	33	(SU)(C)	(SU)(C)	0	0	None	2010	2.91212	high
204426	2	5083	5	502	2	1981_1990	estate	0	Yes, done nothing	1984	8	25	15	15	22	(SU)(C)	(SU)->(C)	0	0	None	2009	0.0620683	medium
204585	2	5094	5	502	2	1981_1990	estate	0	Yes, done nothing	1983	20	26	25	25	26	(SU)(C)	(SU)(C)	0	0	None	2007	0.0620683	medium
204612	2	5113	5	502	2	1971_1980	estate	0	No	1973	18	37	22	22	25	(SU)(C)	(SU)(C)	0	0	None	2010	0.614677	high
204638	2	5131	5	501	2	1961_1970	estate	0	No	1964	12	46	19	19	20	(SU)(C)	(SU)(C)	0	0	None	2010	0.0620683	medium
1082209	2	5138	5	502	2	1981_1990	estate	0	Yes, done nothing	1985	19	25	22	22	22	(SUC)	(SUC)	0	0	None	2010	0.760589	high
204787	2	5155	5	501	2	1981_1990	estate	1	Yes, done nothing	1981	17	29	20	20	20	(SUC)	(SUC)	0	1	Extramarital	2010	0.68293	high
204695	2	5159	5	501	2	1961_1970	estate	1	No	1966	16	44	18	20	20	(S)(UC)	(S)(UC)	0	0	None	2010	-0.220725	medium
204834	2	5177	5	501	2	1961_1970	estate	0	No	1961	14	49	16	17	17	(S)(UC)	(S)(UC)	0	4	Extramarital	2010	-0.220725	medium
204682	2	5188	5	502	2	1981_1990	estate	0	No	1988	10	22	15	15	16	(SU)(C)	(SU)(C)	0	0	None	2010	0.391107	high
204840	2	5192	5	501	2	1971_1980	estate	1	No	1980	13	30	19	19	22	(SU)(C)	(SU)(C)	0	0	None	2010	0.0620683	medium
17073	3	5	2	3	2	1981_1990	villages	0	Yes, done nothing	1983	15	19	18			(S)		1	1	Premarital	2002	-0.928735	low
42586	3	8	3	201	2	1981_1990	villages	0	No	1984	14	19	17	17	18	(SU)(C)	(SU)(C)	1	1	Premarital	2003	-1.21153	low
42595	3	13	3	204	2	1971_1980	villages	1	Yes, done nothing	1980	19	23	18	20	22	(S)(U)(C)	(S)(U)(C)	3	3	Premarital	2003	0.108314	high
15834	3	25	3	4	2	1981_1990	villages	0	No	1982	18	22	20			(S)		1	1	Premarital	2004	0.0620683	medium
16439	3	37	3	2	2	1961_1970	villages	0	Yes, planned	1969	14	34	17	17	17	(SUC)	(SUC)	0	0	None	2003	1.21593	high
42626	3	40	3	202	2	1971_1980	villages	1	No	1972	20	31	20	20	21	(SU)(C)	(SU)(C)	0	0	None	2003	0.0620683	medium
16729	3	43	3	3	2	1971_1980	villages	1	Yes, found how to do	1980	17	24	18	18	21	(SU)(C)	(SU)(C)	2	2	Premarital	2003	0.0028446	medium
16784	3	44	3	1	2	1971_1980	villages	1	Yes, done nothing	1979	18	24	18	18	20	(SU)(C)	(SU)(C)	1	0	Premarital	2003	-0.928735	low
42652	3	63	4	101	2	1981_1990	villages	0	No	1984	18	23	18	18	20	(SU)(C)	(SU)(C)				2007	-1.65294	low
17692	3	64	4	5	2	1971_1980	villages	0	No	1977	18	30	25	27		(S)(U)		0	2	Extramarital	2007	-0.220725	medium
42659	3	69	2	101	2	1971_1980	villages	0	Yes, done nothing	1975	16	26	17	17		(SU)	(SU)->(C)	0	0	None	2001	0.614677	high
17901	3	70	4	4	2	1981_1990	villages	0	No	1986	18	21	17	18	19	(S)(U)(C)	(S)(U)(C)	0	1	Extramarital	2007	0.108314	high
212822	3	75	4	301	2	1981_1990	villages	0	No	1984	20	22	19	19	24	(SU)(C)	(SU)->(C)	0	0	None	2006	-0.376126	low
18000	3	84	4	2	2	1961_1970	villages	0	No	1964	13	43	19	19	20	(SU)(C)	(SU)(C)	0	0	None	2007	0.992359	high
42683	3	88	4	202	2	1981_1990	villages	0	No	1983	17	23	17	17	19	(SU)(C)	(SU)(C)	0	0	None	2006	-0.220725	medium
42690	3	91	3	201	2	1971_1980	villages	0	No	1980	12	23	18	18	21	(SU)(C)	(SU)(C)	0	0	None	2003	-1.21153	low
212862	3	96	4	301	2	1981_1990	villages	0	No	1990	13	16	15	15		(SU)		0	0	None	2006	-0.88249	low
15128	3	100	3	2	2	1961_1970	villages	1	Yes, planned	1968	14	35	14	15	17	(S)(U)(C)	(S)(U)(C)	0	0	None	2003
15142	3	102	2	2	2	1961_1970	villages	0	No	1963	12	38	16	16	35	(SU)(C)	(SU)->(C)	0	0	None	2001	0.108314	high
42713	3	103	3	201	2	1981_1990	villages	0	Yes, done nothing	1984	16	19	16	16	16	(SUC)	(SUC)	0	0	None	2003	-0.987959	low
15151	3	103	3	2	2	1961_1970	villages	0	No	1963	13	40	19	19	28	(SU)(C)	(SU)->(C)	3	0	Premarital	2003	-0.987959	low
15216	3	116	2	2	2	1971_1980	villages	1	Yes, done nothing	1978	20	24	22	22	24	(SU)(C)	(SU)(C)	1	7	Both	2001	0.108314	high
1050012	3	123	5	403	2	1971_1980	villages	0	Yes, done nothing	1975	16	35	19	20	21	(S)(U)(C)	(S)(U)(C)	0	0	None	2010	0.285638	high
15355	3	149	2	2	2	1981_1990	villages	1	No	1982	16	19	17	17	17	(SUC)	(SUC)	1	0	Premarital	2001	-0.220725	medium
15404	3	157	4	4	2	1971_1980	villages	1	No	1980	15	27	18	18	20	(SU)(C)	(SU)(C)	1	0	Premarital	2007	-1.65294	low
212929	3	160	4	301	2	1981_1990	villages	1	No	1981	16	26	15	23	19	(S)(C)(U)	(S)(C)(U)	2	4	Both	2007	-0.299053	low
42765	3	164	3	201	2	1981_1990	villages	0	No	1982	17	21	21	21		(SU)		0	0	None	2003	-0.705166	low
1050053	3	169	5	403	2	1981_1990	villages	0	No	1988	17	22	20	20	21	(SU)(C)	(SU)(C)	0	0	None	2010	0.331884	high
212948	3	173	5	301	2	1981_1990	villages	0	No	1981	18	29	24	24	27	(SU)(C)	(SU)(C)	0	0	None	2010	0.877196	high
42784	3	185	3	202	2	1981_1990	villages	0	No	1984		19	17			(S)		1	1	Premarital	2003	-0.928735	low
212970	3	185	4	301	2	1961_1970	villages	1	No	1970	16	36	17	17	19	(SU)(C)	(SU)(C)	0	0	None	2006	-1.65294	low
15594	3	194	3	2	2	1961_1970	villages	0	No	1970	13	33	20	13	22	(U)(S)(C)	(U)(S)(C)	0	0	None	2003	-0.220725	medium
15598	3	195	3	2	2	1971_1980	villages	0	No	1978	16	25	19	19	20	(SU)(C)	(SU)(C)	0	0	None	2003	-0.438566	low
42799	3	205	3	201	2	1971_1980	villages	0	Yes, done nothing	1979	16	24	16	16	18	(SU)(C)	(SU)(C)	3	3	Premarital	2003	-0.88249	low
42803	3	207	2	101	2	1981_1990	villages	0	Yes, done nothing	1985		16	14			(S)		1	0	Premarital	2001	-1.21153	low
15713	3	217	4	6	2	1981_1990	villages	0	No	1989	15	18	15	15	15	(SUC)	(SUC)	1	0	Premarital	2007	0.108314	high
43565	3	218	2	2	2	1971_1980	villages	0	Yes, done nothing	1976	17	25	20		25	(S)(C)		1	0	Premarital	2001	-0.220725	medium
212993	3	221	4	301	2	1981_1990	villages	0	Yes, done nothing	1986	17	21	17	18	18	(S)(UC)	(S)(UC)	1	0	Premarital	2007	-0.220725	medium
15740	3	223	3	2	2	1961_1970	villages	0	No	1968	22	36	25	25	27	(SU)(C)	(SU)(C)	0	0	None	2004	0.0028446	medium
42819	3	227	3	201	2	1971_1980	villages	0	No	1977	15	26	18	19	23	(S)(U)(C)	(S)(U)(C)	0	0	None	2003	-0.88249	low
15775	3	232	4	1	2	1971_1980	villages	1	Yes, done nothing	1976	19	30	19	20	21	(S)(U)(C)	(S)(U)(C)	0	0	None	2006	-0.220725	medium
15789	3	235	3	2	2	1971_1980	villages	0	No	1974	18	30	23		23	(SC)	(SC)->(U)	1	1	Premarital	2004	0.0028446	medium
1050142	3	249	5	401	2	1981_1990	villages	0	No	1987	16	23	22	22		(SU)		0	0	None	2010	-0.220725	medium
42870	3	267	3	203	2	1981_1990	villages	0	Yes, done nothing	1983	16	20	16	16	17	(SU)(C)	(SU)(C)	0	1	Extramarital	2003	-1.21153	low
42885	3	273	3	202	2	1971_1980	villages	0	Yes, done nothing	1971	17	32	23	23	23	(SUC)	(SUC)	0	0	None	2003	2.50601	high
15954	3	274	5	6	2	1981_1990	villages	1	No	1990	18	20	19			(S)		0	1	Extramarital	2010	-0.220725	medium
15959	3	275	2	3	2	1971_1980	villages	0	Yes, done nothing	1980	21	21	15			(S)		0	0	None	2001	-0.220725	medium
42905	3	285	2	101	2	1971_1980	villages	0	Yes, done nothing	1979	20	22	20	20		(SU)		2	2	Premarital	2001	-0.599696	low
16032	3	287	2	6	2	1971_1980	villages	0	Yes, done nothing	1978	20	23	20	19	22	(U)(S)(C)	(U)(S)(C)	0	0	None	2001	-1.21153	low
42911	3	293	2	101	2	1971_1980	villages	1	Yes, done nothing	1977	17	24	18	18	22	(SU)(C)	(SU)(C)	1	0	Premarital	2001	0.331884	high
42923	3	301	3	201	2	1971_1980	villages	0	No	1976	14	27	25	25	26	(SU)(C)	(SU)(C)	0	0	None	2003	-0.88249	low
42931	3	303	3	202	2	1971_1980	villages	1	Yes, done nothing	1975	18	28	28			(S)		0	1	Extramarital	2003	-1.21153	low
42934	3	313	3	201	2	1971_1980	villages	0	No	1975	16	29	23	23	23	(SUC)	(SUC)	0	0	None	2004	0.108314	high
16201	3	328	3	2	2	1971_1980	villages	0	No	1975	18	28	20	20	20	(SUC)	(SUC)	0	0	None	2003	0.933136	high
16231	3	332	4	5	2	1981_1990	villages	0	Yes, done nothing	1985	18	22	19		20	(S)(C)		0	1	Extramarital	2006	-0.220725	medium
42959	3	333	3	201	2	1981_1990	villages	0	Yes, done nothing	1985	17	19	18	18	18	(SUC)	(SUC)	0	1	Extramarital	2003	-1.21153	low
42962	3	334	3	201	2	1981_1990	villages	0	Yes, done nothing	1981	16	22	18	18	18	(SUC)	(SUC)	0	0	None	2003	-0.220725	medium
16257	3	337	2	3	2	1971_1980	villages	1	Yes, done nothing	1979	19	22	19	20	19	(SC)(U)	(SC)(U)	0	0	None	2001	0.391107	high
213029	3	358	4	301	2	1981_1990	villages	0	Yes, done nothing	1987	17	19	16	18	18	(S)(UC)	(S)(UC)	1			2006	-1.65294	low
43002	3	371	3	204	2	1981_1990	villages	0	Yes, done nothing	1983	16	21	17	17	20	(SU)(C)	(SU)(C)	0	0	None	2004	0.391107	high
213018	3	377	4	301	2	1981_1990	villages	0	Yes, done nothing	1989	16	18	16	16		(SU)		1	0	Premarital	2007	-1.3239	low
16480	3	378	3	3	2	1981_1990	villages	0	Yes, done nothing	1984	13	20	18			(S)		1	1	Premarital	2004	0.331884	high
43015	3	378	3	202	2	1981_1990	villages	0	Yes, done nothing	1982	15	22	15	18	20	(S)(U)(C)	(S)(U)(C)	1	1	Premarital	2004	0.331884	high
16501	3	382	3	1	2	1961_1970	villages	0	Yes, done nothing	1962	16	41	16	16	18	(SU)(C)	(SU)(C)	0	0	None	2003	0.108314	high
43027	3	386	3	201	2	1971_1980	villages	0	Yes, done nothing	1980	20	24	22	22	22	(SUC)	(SUC)	0	0	None	2004	0.0028446	medium
205564	3	398	5	501	2	1971_1980	villages	1	No	1978	25	32	29	29	30	(SU)(C)	(SU)(C)	0	0	None	2010	0.108314	high
16588	3	400	3	7	2	1961_1970	villages	1	Yes, done nothing	1968	19	35	20	20	21	(SU)(C)	(SU)(C)	0	0	None	2003	0.108314	high
16590	3	401	5	2	2	1971_1980	villages	0	No	1974	17	36	17	17	18	(SU)(C)	(SU)(C)	0	0	None	2010	-0.220725	medium
43042	3	404	3	201	2	1981_1990	villages	0	No	1982	16	22	17	17	18	(SU)(C)	(SU)(C)	1	0	Premarital	2004	0.0028446	medium
43046	3	405	3	202	2	1981_1990	villages	0	Yes, planned	1982	19	22	18	19	20	(S)(U)(C)	(S)(U)(C)	0	0	None	2004	0.0028446	medium
43067	3	422	2	102	2	1981_1990	villages	0	Yes, done nothing	1984	16	17	17	14	17	(U)(SC)	(U)(SC)	0	0	None	2001	0.108314	high
16697	3	422	4	3	2	1981_1990	villages	0	Yes, done nothing	1983	16	24	15	15	18	(SU)(C)	(SU)(C)	0	0	None	2007	0.285638	high
214760	3	423	4	301	2	1981_1990	villages	0	Yes, done nothing	1987	17	19	18	19	19	(S)(UC)	(S)(UC)	1	0	Premarital	2006	-1.21153	low
16736	3	431	3	3	2	1981_1990	villages	0	No	1982	18	22	21	21	21	(SUC)	(SUC)	0	0	None	2004	-0.599696	low
16743	3	432	2	2	2	1981_1990	villages	0	Yes, done nothing	1983	13	18	17	17		(SU)		0	0	None	2001	1.39839	high
16746	3	433	3	3	2	1981_1990	villages	0	Yes, done nothing	1982	17	21	20		21	(S)(C)		1	1	Premarital	2003	-1.21153	low
43094	3	447	3	101	2	1971_1980	villages	0	Yes, done nothing	1976	18	27	24	24		(SU)		0	0	None	2003	0.285638	high
212792	3	447	4	301	2	1981_1990	villages	0	No	1987	17	20	17	15	18	(U)(S)(C)	(U)(S)(C)	0	0	None	2007	0.614677	high
43107	3	449	3	202	2	1981_1990	villages	0	No	1985	17	19	17			(S)		1	1	Premarital	2004	0.653626	high
43116	3	458	3	201	2	1961_1970	villages	0	No	1970	19	34	19	19	20	(SU)(C)	(SU)(C)	0	0	None	2004	-0.220725	medium
43137	3	475	3	204	2	1971_1980	villages	1	Yes, done nothing	1977	19	26	19	23	19	(SC)(U)	(SC)(U)	2	2	Premarital	2004	-0.599696	low
43139	3	476	2	101	2	1971_1980	villages	1	Yes, done nothing	1979	19	22	18	20	21	(S)(U)(C)	(S)(U)(C)	3	0	Premarital	2001	0.108314	high
16956	3	477	3	2	2	1971_1980	villages	1	No	1978	16	26	20	20		(SU)	(SU)->(C)	0	0	None	2004	-0.88249	low
16972	3	480	3	4	2	1981_1990	villages	1	Yes, done nothing	1982	17	22	19	19	20	(SU)(C)	(SU)(C)	0	0	None	2004	-1.42937	low
17014	3	488	3	4	2	1971_1980	villages	0	No	1978	17	26	19	19	19	(SUC)	(SUC)	0	0	None	2004	-1.21153	low
43186	3	511	3	101	2	1961_1970	villages	0	Yes, done nothing	1968	15	36	19	19	21	(SU)(C)	(SU)(C)	0	6	Extramarital	2004	0.0620683	medium
17138	3	512	3	2	2	1971_1980	villages	1	No	1974	14	30	17	17	18	(SU)(C)	(SU)(C)	1	1	Premarital	2004	-1.37015	low
212878	3	522	4	301	2	1981_1990	villages	0	Yes, done nothing	1984	18	23	21	21	21	(SUC)	(SUC)	0	0	None	2007	-0.928735	low
17196	3	525	4	6	2	1981_1990	villages	0	Yes, done nothing	1982	12	25	17		21	(S)(C)		1	1	Premarital	2007	0.331884	high
17227	3	532	3	2	2	1961_1970	villages	1	No	1965	18	38	18	18	19	(SU)(C)	(SU)(C)	0	0	None	2003	-1.65294	low
17268	3	544	3	1	2	1961_1970	villages	1	Yes, done nothing	1964	8	39	16	18	19	(S)(U)(C)	(S)(U)(C)	0	0	None	2003	-0.928735	low
43246	3	545	3	201	2	1971_1980	villages	0	Yes, done nothing	1978	13	25	18	18	18	(SUC)	(SUC)	0	0	None	2003	0.0620683	medium
44092	3	547	2	4	2	1971_1980	villages	0	Yes, done nothing	1971	19	30	19	25	28	(S)(U)(C)	(S)(U)(C)	2	4	Both	2001	0.0620683	medium
17300	3	551	3	2	2	1971_1980	villages	0	Yes, done nothing	1971	16	33	23	23	24	(SU)(C)	(SU)(C)	0	0	None	2004	-0.220725	medium
17320	3	556	2	4	2	1971_1980	villages	0	Yes, done nothing	1977	13	24	16	16	21	(SU)(C)	(SU)->(C)	1	0	Premarital	2001	-0.928735	low
17358	3	565	5	4	2	1981_1990	villages	0	No	1989	17	21	19	19		(SU)		0	0	None	2010
17403	3	573	3	2	2	1961_1970	villages	0	No	1961	13	43	15	17	20	(S)(U)(C)	(S)(U)(C)	0	0	None	2004	-0.88249	low
205038	3	589	5	501	2	1981_1990	villages	0	Yes, done nothing	1990	17	20	17	18		(S)(U)		1	1	Premarital	2010	-1.65294	low
17538	3	604	2	2	2	1981_1990	villages	1	Yes, done nothing	1981	16	21	14	16		(S)(U)	(S)(U)->(C)	30	0	Premarital	2002	1.08963	high
43323	3	607	2	101	2	1961_1970	villages	0	Yes, done nothing	1962	18	39	21	22		(S)(U)	(S)(U)->(C)	1	0	Premarital	2001	-1.37015	low
17614	3	623	5	2	2	1961_1970	villages	0	Yes, done nothing	1963	14	47	19	19	19	(SUC)	(SUC)	0	0	None	2010	0.0028446	medium
17615	3	623	5	3	2	1981_1990	villages	0	Yes, done nothing	1982	19	28	18	26		(S)(U)		5	3	Premarital	2010	0.0028446	medium
43343	3	629	3	201	2	1981_1990	villages	0	No	1983	15	20	17	17	18	(SU)(C)	(SU)(C)	1	1	Premarital	2003	0.874418	high
213049	3	671	4	302	2	1981_1990	villages	0	No	1981	13	26	19	19	24	(SU)(C)	(SU)->(C)	1	0	Premarital	2007	-0.333097	low
43389	3	682	3	202	2	1971_1980	villages	0	No	1980	21	24	22			(S)		0	1	Extramarital	2004	0.0620683	medium
17837	3	685	2	2	2	1981_1990	villages	0	Yes, done nothing	1983		18	17	17		(SU)		1	1	Premarital	2001	-0.928735	low
17886	3	697	3	2	2	1971_1980	villages	0	Yes, done nothing	1973	19	31	19	19	30	(SU)(C)	(SU)->(C)	0	0	None	2004	-1.14658	low
43416	3	708	3	201	2	1961_1970	villages	0	No	1970	20	33	21		31	(S)(C)		2	0	Premarital	2003	-0.183969	medium
43451	3	1030	3	106	2	1971_1980	villages	0	Yes, done nothing	1980	16	24	16			(S)		0	0	None	2004	-0.987959	low
43508	3	2007	3	203	2	1981_1990	villages	0	No	1984	16	19	18	18	19	(SU)(C)	(SU)(C)	1	1	Premarital	2003	-0.88249	low
43513	3	2008	5	202	2	1981_1990	villages	0	Yes, done nothing	1982	17	28	16	18	19	(S)(U)(C)	(S)(U)(C)	0	1	Extramarital	2010	-0.220725	medium
43532	3	2013	3	203	2	1971_1980	villages	1	No	1974	16	29	19			(S)		1	1	Premarital	2003	-1.37015	low
43580	3	2024	3	202	2	1971_1980	villages	0	Yes, done nothing	1974	17	29	18	18	22	(SU)(C)	(SU)(C)	0	0	None	2003	0.108314	high
1050548	3	2029	5	401	2	1971_1980	villages	1	Yes, done nothing	1980	20	30	21	21	29	(SU)(C)	(SU)->(C)	0	0	None	2010	-0.662136	low
43623	3	2036	3	202	2	1971_1980	villages	1	No	1975	22	28	17	18	24	(S)(U)(C)	(S)(U)->(C)	0	0	None	2003	-0.65892	low
202074	3	2037	4	301	2	1971_1980	villages	0	Yes, done nothing	1979	17	28	25			(S)		1	0	Premarital	2007	-0.220725	medium
43642	3	2040	3	206	2	1961_1970	villages	0	No	1969	17	34	22	22	23	(SU)(C)	(SU)(C)	0	0	None	2003	-1.21153	low
43643	3	2041	3	201	2	1961_1970	villages	0	Yes, done nothing	1964	18	39	23	19	27	(U)(S)(C)	(U)(S)(C)	0	0	None	2003	0.108314	high
1050560	3	2042	5	401	2	1981_1990	villages	0	Yes, done nothing	1983	17	27	25	25	25	(SUC)	(SUC)	0	1	Extramarital	2010	-0.220725	medium
43650	3	2043	3	201	2	1961_1970	villages	0	No	1968	16	35	15	19	17	(S)(C)(U)	(S)(C)(U)	1	1	Premarital	2003	-0.220725	medium
43656	3	2044	3	202	2	1971_1980	villages	0	No	1972	18	31	20	20	24	(SU)(C)	(SU)(C)	0	0	None	2003	-0.88249	low
43663	3	2046	3	201	2	1961_1970	villages	1	Yes, done nothing	1970	18	33	25	25		(SU)	(SU)->(C)	4	1	Premarital	2003	-0.281238	low
43671	3	2047	3	204	2	1981_1990	villages	0	Yes, done nothing	1984	16	19	15	16	16	(S)(UC)	(S)(UC)	0	0	None	2003	-1.21153	low
43669	3	2047	4	202	2	1961_1970	villages	0	Yes, done nothing	1963	18	43	18	18	19	(SU)(C)	(SU)(C)	0	0	None	2007	-0.987959	low
205792	3	2050	5	502	2	1981_1990	villages	0	Yes, found how to do	1987	17	23	22	22		(SU)		0	0	None	2010	-0.220725	medium
205791	3	2050	5	501	2	1971_1980	villages	0	Yes, done nothing	1974	17	36	25		25	(SC)	(SC)->(U)	2	3	Both	2010	-0.220725	medium
43690	3	2051	3	202	2	1961_1970	villages	0	No	1964	19	39	21	21	22	(SU)(C)	(SU)(C)	0	0	None	2003	-1.21153	low
43696	3	2052	5	202	2	1971_1980	villages	0	No	1977	17	33	17	18	18	(S)(UC)	(S)(UC)	0	1	Extramarital	2010	-0.220725	medium
43702	3	2053	3	202	2	1961_1970	villages	0	No	1969	19	35	26	26	26	(SUC)	(SUC)	0	0	None	2003	-0.65892	low
43703	3	2053	3	203	2	1961_1970	villages	0	Yes, done nothing	1962	8	41	20	20	20	(SUC)	(SUC)	1	1	Premarital	2003	-0.65892	low
43715	3	2056	3	202	2	1981_1990	villages	0	Yes, done nothing	1985	16	18	18	18		(SU)		0	0	None	2003	-1.21153	low
43731	3	2060	3	202	2	1971_1980	villages	0	No	1978	13	25	23	23	24	(SU)(C)	(SU)(C)	0	0	None	2003	-1.65294	low
43738	3	2062	4	202	2	1981_1990	villages	0	Yes, done nothing	1982	17	25	19	19	19	(SUC)	(SUC)	0	0	None	2007	-0.220725	medium
213097	3	2062	4	303	2	1981_1990	villages	0	Yes, done nothing	1988		19	19			(S)			0		2007	-0.220725	medium
43747	3	2064	3	203	2	1971_1980	villages	1	No	1979	18	24	20			(S)		1	0	Premarital	2003	-1.3239	low
206122	3	2065	5	501	2	1981_1990	villages	0	No	1987	17	23	19	21	23	(S)(U)(C)	(S)(U)(C)	0	1	Extramarital	2010	0.0620683	medium
213112	3	2066	4	302	2	1971_1980	villages	0	Yes, planned	1975	15	32	16	15	19	(U)(S)(C)	(U)(S)(C)	0	0	None	2007
43777	3	2072	3	202	2	1961_1970	villages	0	Yes, done nothing	1967	25	36	20	18	20	(U)(SC)	(U)(SC)	0	0	None	2003	0.709566	high
43780	3	2073	3	202	2	1981_1990	villages	0	Yes, done nothing	1981	18	22	20	19	20	(U)(SC)	(U)(SC)	0	0	None	2003	-1.04111	low
43812	3	2079	3	202	2	1961_1970	villages	1	Yes, done nothing	1969	18	34	26	26	27	(SU)(C)	(SU)(C)	1	1	Premarital	2003	0.709566	high
43826	3	2082	3	202	2	1981_1990	villages	0	No	1983	17	21	18	18	20	(SU)(C)	(SU)(C)	0	0	None	2003	0.0028446	medium
43834	3	2084	3	202	2	1971_1980	villages	1	Yes, done nothing	1974	16	29	18	18	18	(SUC)	(SUC)	0	0	None	2003	0.0028446	medium
43860	3	2090	3	202	2	1971_1980	villages	0	Yes, done nothing	1974	17	29	19	19	20	(SU)(C)	(SU)(C)	0	0	None	2003	0.0620683	medium
43867	3	2091	3	202	2	1961_1970	villages	0	No	1968	16	35	16	16	19	(SU)(C)	(SU)(C)	0	0	None	2004	0.108314	high
1050606	3	2094	5	402	2	1981_1990	villages	0	Yes, done nothing	1990	18	20	18			(S)		1	1	Premarital	2010	-0.220725	medium
43891	3	2095	3	202	2	1971_1980	villages	0	No	1980	19	23	20	20	21	(SU)(C)	(SU)(C)	0	0	None	2003	-0.65892	low
43897	3	2097	3	201	2	1971_1980	villages	1	Yes, done nothing	1972	15	32	18	18	22	(SU)(C)	(SU)(C)	0	1	Extramarital	2004	-0.220725	medium
43909	3	2100	5	202	2	1961_1970	villages	1	Yes, done nothing	1964	18	46	20	20	22	(SU)(C)	(SU)(C)	0	0	None	2010	-1.21153	low
43915	3	2101	3	201	2	1961_1970	villages	0	Yes, done nothing	1968	16	35	17	17	20	(SU)(C)	(SU)(C)	0	0	None	2003	-0.599696	low
43921	3	2102	3	201	2	1971_1980	villages	0	Yes, done nothing	1980	18	23	19	19	21	(SU)(C)	(SU)(C)	0	0	None	2003	-1.65294	low
43926	3	2103	3	202	2	1971_1980	villages	0	No	1975	15	28	18	18	21	(SU)(C)	(SU)(C)	0	0	None	2003	-1.65294	low
43978	3	2116	3	202	2	1961_1970	villages	0	No	1970	21	33	21	21	23	(SU)(C)	(SU)(C)	0	0	None	2003	1.30112	high
44023	3	2125	3	202	2	1981_1990	villages	0	Yes, done nothing	1981	16	22	16	16	17	(SU)(C)	(SU)(C)	0	0	None	2003	-1.65294	low
44030	3	2126	3	203	2	1981_1990	villages	0	No	1982	18	21	19	19	20	(SU)(C)	(SU)(C)	0	0	None	2003	0.0620683	medium
44043	3	2130	3	202	2	1971_1980	villages	0	Yes, done nothing	1979	19	24	23	23		(SU)		3	0	Premarital	2003	-0.987959	low
205683	3	2133	5	501	2	1961_1970	villages	0	Yes, done nothing	1962	14	48	19	19	19	(SUC)	(SUC)	0	0	None	2010	-0.220725	medium
44076	3	2137	4	201	2	1961_1970	villages	0	Yes, done nothing	1970	12	37	16	16	18	(SU)(C)	(SU)(C)	0	0	None	2007	-0.88249	low
206082	3	2138	5	502	2	1971_1980	villages	0	Yes, done nothing	1972	15	38	23	23	24	(SU)(C)	(SU)(C)	1	0	Premarital	2010	0.709566	high
44087	3	2139	3	203	2	1981_1990	villages	0	No	1981	19	22	20	20	21	(SU)(C)	(SU)(C)	0	0	None	2003	-1.21153	low
44093	3	2141	3	202	2	1971_1980	villages	0	No	1978	12	25	18	18	18	(SUC)	(SUC)	0	0	None	2004	0.614677	high
44099	3	2143	4	202	2	1961_1970	villages	1	Yes, done nothing	1961	13	45	17	17	19	(SU)(C)	(SU)(C)	1	1	Premarital	2006	-0.88249	low
44105	3	2144	3	202	2	1961_1970	villages	0	Yes, done nothing	1963	13	41	15	15	19	(SU)(C)	(SU)(C)	0	0	None	2004	-0.220725	medium
44142	3	2154	3	202	2	1971_1980	villages	0	Yes, done nothing	1980	15	24	17	17	18	(SU)(C)	(SU)(C)	0	0	None	2004	-1.14658	low
44160	3	2158	3	201	2	1971_1980	villages	0	No	1979	13	24	20	23		(S)(U)		0	0	None	2003	-1.04111	low
44167	3	2160	3	201	2	1961_1970	villages	0	Yes, done nothing	1970	20	33	20	21	21	(S)(UC)	(S)(UC)	0	1	Extramarital	2003	-0.599696	low
44176	3	2164	3	202	2	1971_1980	villages	0	No	1975		28	16	16	18	(SU)(C)	(SU)(C)	0	0	None	2004	0.0028446	medium
44185	3	2168	3	201	2	1961_1970	villages	1	No	1964	10	40	24	24	26	(SU)(C)	(SU)(C)	0	0	None	2004	-0.88249	low
44193	3	2169	3	204	2	1971_1980	villages	1	Yes, done nothing	1978	18	26	19	19		(SU)	(SU)->(C)	0	1	Extramarital	2004	-1.65294	low
44206	3	2171	3	202	2	1971_1980	villages	1	No	1979	13	25	15	15	16	(SU)(C)	(SU)(C)	0	0	None	2004	-1.21153	low
44228	3	2175	3	201	2	1971_1980	villages	0	No	1979	14	24	17	17	18	(SU)(C)	(SU)(C)	0	0	None	2003	0.0620683	medium
204999	3	2179	5	502	2	1981_1990	villages	0	No	1990	17	20	18	18	19	(SU)(C)	(SU)(C)	0	0	None	2010	-0.220725	medium
44255	3	2181	3	201	2	1981_1990	villages	0	No	1983	18	21	17	17	19	(SU)(C)	(SU)(C)	0	0	None	2004	-0.220725	medium
44277	3	2187	3	202	2	1961_1970	villages	0	No	1962	16	42	20	20	21	(SU)(C)	(SU)(C)	0			2004	-0.987959	low
44284	3	2188	3	204	2	1971_1980	villages	0	No	1974	18	30	17	26	18	(S)(C)(U)	(S)(C)->(U)	1	1	Premarital	2004	-0.65892	low
44309	3	2192	3	202	2	1961_1970	villages	0	No	1967	16	37	17	17	18	(SU)(C)	(SU)(C)	0	0	None	2004	-1.21153	low
44339	3	2197	3	201	2	1971_1980	villages	0	Yes, done nothing	1972	16	32	16	16	17	(SU)(C)	(SU)(C)	0	0	None	2004	0.933136	high
44384	3	2204	3	202	2	1971_1980	villages	0	No	1980	17	24	21	21	22	(SU)(C)	(SU)(C)	0	0	None	2004	-1.65294	low
44440	3	2216	3	201	2	1961_1970	villages	0	Yes, done nothing	1968	15	36	15	16	19	(S)(U)(C)	(S)(U)(C)	1	1	Premarital	2004	-0.987959	low
44458	3	2220	3	202	2	1971_1980	villages	0	Yes, done nothing	1980	16	24	17	17	19	(SU)(C)	(SU)(C)	1	1	Premarital	2004	-0.662136	low
44462	3	2221	3	202	2	1971_1980	villages	0	No	1974	15	30	17	18	18	(S)(UC)	(S)(UC)	0	0	None	2004	-1.37015	low
44473	3	2225	3	201	2	1971_1980	villages	1	Yes, done nothing	1978	14	26	18	18	19	(SU)(C)	(SU)(C)	0	0	None	2004	-1.14658	low
44477	3	2226	3	202	2	1981_1990	villages	0	No	1982	17	22	21	21		(SU)		0	0	None	2004	0.331884	high
44481	3	2227	3	202	2	1971_1980	villages	0	Yes, done nothing	1977	15	27	16	16	16	(SUC)	(SUC)	0	0	None	2004	0.614677	high
44517	3	2236	3	202	2	1981_1990	villages	0	No	1985	15	19	17	17	18	(SU)(C)	(SU)(C)	0	0	None	2004	-1.10033	low
44524	3	2238	3	202	2	1961_1970	villages	0	No	1966	16	38	17	17	19	(SU)(C)	(SU)(C)	0	0	None	2004	-1.21153	low
44544	3	2242	3	201	2	1961_1970	villages	0	Yes, done nothing	1963	14	41	21	21	22	(SU)(C)	(SU)(C)	0	0	None	2004	-0.928735	low
44550	3	2243	3	202	2	1971_1980	villages	0	No	1974	16	29	18	18	22	(SU)(C)	(SU)(C)	0	0	None	2004	0.0028446	medium
205025	3	2244	5	501	2	1981_1990	villages	0	No	1989	12	21	19	19		(SU)		0	0	None	2010	0.933136	high
44557	3	2246	3	201	2	1961_1970	villages	1	Yes, done nothing	1962	14	42	22	22	28	(SU)(C)	(SU)->(C)	0	0	None	2004	-0.65892	low
44562	3	2247	3	202	2	1981_1990	villages	0	No	1984	18	20	17	17	18	(SU)(C)	(SU)(C)	0	0	None	2004	-1.65294	low
44570	3	2249	3	202	2	1971_1980	villages	0	No	1973	18	31	21	21	22	(SU)(C)	(SU)(C)	0	0	None	2004	-1.21153	low
44585	3	2252	3	201	2	1981_1990	villages	0	Yes, done nothing	1982	16	22	16		17	(S)(C)		0	1	Extramarital	2004	-1.21153	low
213348	3	2252	4	301	2	1971_1980	villages	0	Yes, done nothing	1979	18	28	21	21	24	(SU)(C)	(SU)(C)	0	1	Extramarital	2007	-0.220725	medium
44607	3	2258	3	203	2	1971_1980	villages	1	No	1975	16	29	22	22	27	(SU)(C)	(SU)->(C)	0	0	None	2004	0.855115	high
44611	3	2260	3	201	2	1961_1970	villages	0	Yes, done nothing	1962	12	42	18	18	21	(SU)(C)	(SU)(C)	0	0	None	2004	-0.220725	medium
44619	3	2264	3	202	2	1971_1980	villages	0	Yes, done nothing	1977	18	27	18	18	19	(SU)(C)	(SU)(C)	0	0	None	2004	-1.10033	low
44631	3	2267	3	202	2	1971_1980	villages	0	Yes, done nothing	1980	15	24	15	16	17	(S)(U)(C)	(S)(U)(C)	0	0	None	2004	-0.65892	low
231221	3	2273	4	301	2	1971_1980	villages	1	Yes, done nothing	1978	15	29	15	15	27	(SU)(C)	(SU)->(C)	1	0	Premarital	2007	0.108314	high
44647	3	2274	3	202	2	1961_1970	villages	0	No	1962	14	42	17	17	20	(SU)(C)	(SU)(C)	0	0	None	2004	-1.21153	low
44661	3	2282	3	201	2	1961_1970	villages	0	No	1961	10	43	18	16	18	(U)(SC)	(U)(SC)	0	0	None	2004	-0.220725	medium
44668	3	2285	3	201	2	1971_1980	villages	0	No	1976	16	28	16	16	18	(SU)(C)	(SU)(C)	0	0	None	2004	0.614677	high
44681	3	2287	5	202	2	1961_1970	villages	0	No	1963	14	47	15	15	27	(SU)(C)	(SU)->(C)	0	0	None	2010	0.933136	high
44700	3	2292	3	202	2	1971_1980	villages	1	No	1980	18	24	22	22		(SU)		1	0	Premarital	2004	-1.21153	low
44716	3	2301	3	202	2	1971_1980	villages	0	Yes, done nothing	1978	20	26	18	20	21	(S)(U)(C)	(S)(U)(C)	1	0	Premarital	2004	0.640853	high
44720	3	2302	3	202	2	1981_1990	villages	0	Yes, done nothing	1985	12	19	17		17	(SC)		1	0	Premarital	2004	-1.65294	low
213654	3	3000	4	301	2	1971_1980	villages	0	No	1980	17	26	20	20	22	(SU)(C)	(SU)(C)	1	3	Both	2006	-0.928735	low
213695	3	3004	4	302	2	1981_1990	villages	1	Yes, done nothing	1987	19	20	19	19		(SU)		2	3	Both	2007	1.21593	high
213997	3	3022	4	303	2	1981_1990	villages	1	No	1985	17	22	20	20	21	(SU)(C)	(SU)(C)		0		2007	-0.107865	medium
214240	3	3032	4	304	2	1981_1990	villages	0	No	1988	16	19	16	17	18	(S)(U)(C)	(S)(U)(C)	0	0	None	2007	1.21593	high
214242	3	3032	4	306	2	1981_1990	villages	0	Yes, done nothing	1986		21	18			(S)		1	0	Premarital	2007	1.21593	high
213212	3	3038	4	303	2	1981_1990	villages	0	No	1989	15	18	17	17		(SU)		0	0	None	2007	-0.88249	low
1049633	3	3040	5	401	2	1971_1980	villages	1	No	1977	15	33	17	17	18	(SU)(C)	(SU)(C)	1	0	Premarital	2010	-1.21153	low
213301	3	3052	4	302	2	1981_1990	villages	0	No	1988	16	19	16	16	17	(SU)(C)	(SU)(C)	0	1	Extramarital	2007	0.331884	high
213413	3	3067	4	302	2	1971_1980	villages	0	No	1976	17	31	20	20	20	(SUC)	(SUC)	0	0	None	2007	-1.21153	low
1049666	3	3092	5	401	2	1981_1990	villages	1	No	1983	21	27	24	24		(SU)		1	1	Premarital	2010	-0.88249	low
1049667	3	3092	5	402	2	1961_1970	villages	0	Yes, done nothing	1966	18	44	25	25		(SU)	(SU)->(C)	0	1	Extramarital	2010	-0.88249	low
213774	3	3095	4	307	2	1981_1990	villages	0	Yes, planned	1986	18	21	18	19	19	(S)(UC)	(S)(UC)	0	0	None	2007	-0.705166	low
214355	3	3123	5	303	2	1981_1990	villages	0	Yes, done nothing	1982	16	28	17			(S)		1	1	Premarital	2010	-0.987959	low
214363	3	3125	5	301	2	1971_1980	villages	0	No	1977	15	33	15	15	18	(SU)(C)	(SU)(C)	0	0	None	2010	0.614677	high
1049723	3	3153	5	401	2	1961_1970	villages	0	No	1962	13	48	19	19	19	(SUC)	(SUC)	0	0	None	2010	-1.65294	low
213847	3	3192	5	302	2	1981_1990	villages	0	No	1988	14	22	15	15	19	(SU)(C)	(SU)(C)	0	0	None	2010	-0.220725	medium
213530	3	3225	5	302	2	1971_1980	villages	0	No	1972	18	38	18	18	22	(SU)(C)	(SU)(C)	0	0	None	2010	0.331884	high
213671	3	3231	4	302	2	1971_1980	villages	0	Yes, done nothing	1973	19	34	22	22	23	(SU)(C)	(SU)(C)	0	2	Extramarital	2007	0.0620683	medium
214138	3	3250	4	302	2	1981_1990	villages	0	Yes, done nothing	1981	18	26	20	20	20	(SUC)	(SUC)	1	0	Premarital	2007	-0.379342	low
214159	3	3251	4	302	2	1981_1990	villages	0	Yes, done nothing	1989	16	18	17	17		(SU)		0	0	None	2007	0.108314	high
213888	3	3271	5	301	2	1961_1970	villages	0	Yes, done nothing	1969	17	41	22	22	23	(SU)(C)	(SU)(C)	0	0	None	2010	-0.662136	low
213939	3	3272	4	304	2	1971_1980	villages	0	Yes, done nothing	1973	14	34	20	20	25	(SU)(C)	(SU)->(C)	0	1	Extramarital	2007	-1.21153	low
214168	3	3288	4	302	2	1981_1990	villages	1	No	1987	17	20	18			(S)		1	1	Premarital	2007	0.108314	high
214279	3	3299	4	301	2	1981_1990	villages	0	No	1981	17	26	24			(S)		2	2	Premarital	2007	-0.220725	medium
214357	3	3310	4	302	2	1971_1980	villages	0	No	1980	17	27	22	22	24	(SU)(C)	(SU)(C)	0	0	None	2007	0.0620683	medium
214356	3	3310	5	301	2	1961_1970	villages	1	No	1963	13	47	16	16	19	(SU)(C)	(SU)(C)	0	0	None	2010	0.709566	high
214505	3	3322	4	302	2	1981_1990	villages	1	No	1983	17	24	23			(S)					2007	0.108314	high
209563	3	3344	5	301	2	1961_1970	villages	0	No	1965	17	45	27	27	33	(SU)(C)	(SU)->(C)	0	0	None	2010	0.108314	high
214731	3	3350	4	302	2	1961_1970	villages	0	Yes, done nothing	1962	15	45	18	18	18	(SUC)	(SUC)	0	0	None	2007	0.0028446	medium
214771	3	3356	4	303	2	1971_1980	villages	0	No	1978	19	29	20	20	21	(SU)(C)	(SU)(C)	0	0	None	2007	-1.21153	low
1049903	3	3360	5	401	2	1971_1980	villages	1	No	1978	17	32	19	19		(SU)	(SU)->(C)	0	0	None	2010	-0.220725	medium
205106	3	4004	5	502	2	1981_1990	villages	0	Yes, done nothing	1988	16	22	18	18	19	(SU)(C)	(SU)(C)	0	0	None	2010	-1.65294	low
205073	3	4009	5	501	2	1961_1970	villages	1	No	1970	15	40	20	20	22	(SU)(C)	(SU)(C)	0	0	None	2010	-0.220725	medium
302249	3	4010	5	502	2	1981_1990	villages	0	No	1987	16	23	21			(S)		0	1	Extramarital	2010	-1.37015	low
205115	3	4013	5	502	2	1981_1990	villages	0	No	1986	15	24	20	20	22	(SU)(C)	(SU)(C)	0	0	None	2010	-0.529001	low
205023	3	4016	5	502	2	1981_1990	villages	0	Yes, done nothing	1989	18	21	18	18	20	(SU)(C)	(SU)(C)	0	0	None	2010	-0.662136	low
205088	3	4017	5	502	2	1981_1990	villages	1	Yes, done nothing	1984	16	26	18	18	18	(SUC)	(SUC)	1	0	Premarital	2010	-1.65294	low
205209	3	4027	5	501	2	1981_1990	villages	0	No	1983	16	27	18	18		(SU)	(SU)->(C)	0	0	None	2010	-1.65294	low
205265	3	4034	5	501	2	1981_1990	villages	0	No	1981	21	29	22	22	23	(SU)(C)	(SU)(C)	0	0	None	2010	-0.220725	medium
205202	3	4053	5	502	2	1981_1990	villages	0	No	1982	16	28	19	19	20	(SU)(C)	(SU)(C)	0	0	None	2010	-1.65294	low
205447	3	4078	5	502	2	1961_1970	villages	0	No	1962	13	48	34	34		(SU)	(SU)->(C)	0	0	None	2010	-1.21153	low
205484	3	4086	5	502	2	1981_1990	villages	0	Yes, done nothing	1985	18	25	21	21	22	(SU)(C)	(SU)(C)	0	0	None	2010	-1.21153	low
205451	3	4091	5	501	2	1971_1980	villages	0	No	1979	15	31	15	15	15	(SUC)	(SUC)	0	0	None	2010	-0.662136	low
205385	3	4094	5	502	2	1981_1990	villages	0	No	1983	17	27	20	23		(S)(U)		1	0	Premarital	2010	-1.3239	low
205524	3	4103	5	501	2	1971_1980	villages	0	Yes, found how to do	1976	18	34	20	20	20	(SUC)	(SUC)	0	0	None	2010	-0.220725	medium
206086	3	4108	5	501	2	1981_1990	villages	0	Yes, done nothing	1983	18	27	19	19	24	(SU)(C)	(SU)->(C)	0	0	None	2010	-0.662136	low
205694	3	4109	5	502	2	1981_1990	villages	0	No	1982	16	28	20	20	20	(SUC)	(SUC)	1	0	Premarital	2010	-1.21153	low
205541	3	4115	5	501	2	1961_1970	villages	0	No	1969	20	41	25	25	25	(SUC)	(SUC)	0	0	None	2010	0.0620683	medium
205724	3	4119	5	502	2	1981_1990	villages	1	Yes, done nothing	1984	17	26	19	19	22	(SU)(C)	(SU)(C)	1	0	Premarital	2010	-0.220725	medium
205726	3	4120	5	501	2	1981_1990	villages	0	Yes, done nothing	1988	16	22	16	16	16	(SUC)	(SUC)	1	0	Premarital	2010	0.709566	high
205544	3	4123	5	502	2	1981_1990	villages	0	Yes, done nothing	1989	14	21	16	16	18	(SU)(C)	(SU)(C)	0	0	None	2010	-0.65892	low
205547	3	4127	5	502	2	1961_1970	villages	0	No	1962	13	48	18	18	22	(SU)(C)	(SU)(C)	0	0	None	2010	0.108314	high
205608	3	4129	5	501	2	1971_1980	villages	0	Yes, done nothing	1974	16	36	19	19	20	(SU)(C)	(SU)(C)	0	0	None	2010	-1.65294	low
205657	3	4141	5	502	2	1981_1990	villages	0	No	1981	15	29	18	18	19	(SU)(C)	(SU)(C)	0	0	None	2010	-1.14083	low
205844	3	4160	5	502	2	1981_1990	villages	1	Yes, done nothing	1982	16	28	20	20	21	(SU)(C)	(SU)(C)	0	0	None	2010	-0.662136	low
205854	3	4165	5	502	2	1981_1990	villages	0	No	1990	16	20	16	16		(SU)		0	0	None	2010	-0.88249	low
206118	3	4180	5	502	2	1981_1990	villages	0	No	1982	16	28	21	21	22	(SU)(C)	(SU)(C)	0	0	None	2010	-0.220725	medium
205965	3	4185	5	501	2	1971_1980	villages	0	No	1976	16	34	19	19	19	(SUC)	(SUC)	0	0	None	2010	0.108314	high
205980	3	4193	5	502	2	1971_1980	villages	0	Yes, done nothing	1974	18	36	23	23	27	(SU)(C)	(SU)->(C)	0	0	None	2010	0.285638	high
206137	3	4204	5	501	2	1981_1990	villages	0	No	1988	17	22	20		21	(S)(C)		1	1	Premarital	2010	0.477796	high
44728	4	7	3	201	2	1981_1990	villages	0	Yes, done nothing	1982	14	22	18	18	20	(SU)(C)	(SU)(C)	0	0	None	2004	-0.379342	low
44740	4	17	3	201	2	1981_1990	villages	1	No	1985	14	19	16	16	18	(SU)(C)	(SU)(C)	0	0	None	2004	-0.220725	medium
18957	4	26	3	2	2	1981_1990	villages	0	No	1982	18	22	20	20	21	(SU)(C)	(SU)(C)	0	0	None	2004	0.331884	high
214595	4	35	4	302	2	1981_1990	villages	0	No	1986	17	21	17	17	18	(SU)(C)	(SU)(C)	1	0	Premarital	2007	-0.220725	medium
44772	4	38	3	203	2	1961_1970	villages	0	Yes, done nothing	1963	16	41	19	19	20	(SU)(C)	(SU)(C)	2	0	Premarital	2004	-0.220725	medium
19763	4	41	4	3	2	1981_1990	villages	0	Yes, done nothing	1982	21	25	18	23		(S)(U)		1	1	Premarital	2007	0.391107	high
44781	4	43	3	201	2	1981_1990	villages	0	No	1981	18	23	21			(S)		0	0	None	2004	0.108314	high
20307	4	53	4	5	2	1971_1980	villages	1	Yes, done nothing	1980	17	27	19	19	20	(SU)(C)	(SU)(C)	0	0	None	2007	0.0028446	medium
1050664	4	59	5	401	2	1981_1990	villages	0	No	1988	17	22	20	20	21	(SU)(C)	(SU)(C)	0	0	None	2010	0.00155554	medium
44821	4	72	3	203	2	1971_1980	villages	0	No	1974	16	30	20	20	25	(SU)(C)	(SU)->(C)	0	1	Extramarital	2004	0.992359	high
21335	4	80	3	2	2	1971_1980	villages	0	No	1974	14	30	15	15	19	(SU)(C)	(SU)(C)	0	0	None	2004	-0.88249	low
21347	4	83	4	2	2	1961_1970	villages	1	No	1969	14	38	16	16	17	(SU)(C)	(SU)(C)	0	1	Extramarital	2007	-0.220725	medium
21355	4	85	4	3	2	1981_1990	villages	0	Yes, done nothing	1986	16	21	15	18	18	(S)(UC)	(S)(UC)	0	0	None	2007	-0.220725	medium
44830	4	93	3	201	2	1981_1990	villages	0	No	1984	17	20	18		18	(SC)		2	0	Premarital	2004	0.933136	high
214735	4	93	4	301	2	1981_1990	villages	0	No	1984	18	23	16	19		(S)(U)		0	0	None	2007	0.933136	high
214738	4	93	4	304	2	1971_1980	villages	0	No	1980	11	27	15	15	20	(SU)(C)	(SU)(C)	2	0	Premarital	2007	0.933136	high
21390	4	93	4	6	2	1981_1990	villages	0	Yes, found how to do	1986	17	21	18	18	18	(SUC)	(SUC)	0	0	None	2007	0.933136	high
214736	4	93	4	302	2	1981_1990	villages	0	No	1986		21	18	20	19	(S)(C)(U)	(S)(C)(U)	1	1	Premarital	2007	0.933136	high
206278	4	93	5	501	2	1981_1990	villages	0	Yes, done nothing	1987	18	23	20	20	22	(SU)(C)	(SU)(C)	1	2	Both	2010	-0.220725	medium
21397	4	94	5	7	2	1981_1990	villages	0	No	1988	19	22	19	19	19	(SUC)	(SUC)	0	0	None	2010	0.108314	high
44834	4	94	5	201	2	1961_1970	villages	0	No	1963	15	47	16	17	19	(S)(U)(C)	(S)(U)(C)	0	1	Extramarital	2010	0.108314	high
21404	4	96	2	4	2	1981_1990	villages	1	Yes, done nothing	1982	17	19	17	17	17	(SUC)	(SUC)	0	1	Extramarital
21406	4	96	3	6	2	1981_1990	villages	0	No	1986	13	18	16	16	17	(SU)(C)	(SU)(C)	0	0	None	2004	-1.65294	low
214809	4	101	4	301	2	1981_1990	villages	0	Yes, done nothing	1985	19	22	20	20	22	(SU)(C)	(SU)(C)	0	0	None	2007	0.391107	high
214834	4	103	4	301	2	1981_1990	villages	0	No	1985	19	22	21	21		(SU)		0	0	None	2007	-0.220725	medium
18105	4	105	3	13	2	1971_1980	villages	0	No	1977	13	27	19	20	21	(S)(U)(C)	(S)(U)(C)	0	0	None	2004	-0.88249	low
18130	4	109	5	2	2	1971_1980	villages	0	No	1975	17	35	18	18	18	(SUC)	(SUC)	0	0	None	2010	0.408958	high
1050702	4	109	5	401	2	1981_1990	villages	0	No	1990	18	20	18		19	(S)(C)		1	0	Premarital	2010	0.408958	high
44850	4	110	3	201	2	1981_1990	villages	0	Yes, done nothing	1983	16	21	19	19	20	(SU)(C)	(SU)(C)	0	0	None	2004	-0.220725	medium
44865	4	119	3	3	2	1971_1980	villages	1	Yes, done nothing	1973	15	31	18	18		(SU)	(SU)->(C)	0	0	None	2004	-0.438566	low
214899	4	119	4	301	2	1981_1990	villages	0	Yes, done nothing	1989		18	12	12	17	(SU)(C)	(SU)(C)	1	2	Both	2007	-0.438566	low
44870	4	123	3	201	2	1971_1980	villages	1	Yes, done nothing	1980	20	24	19	22	23	(S)(U)(C)	(S)(U)(C)	2	3	Both	2004	0.108314	high
18280	4	135	2	4	2	1981_1990	villages	0	Yes, done nothing	1982		19	19			(S)		0	0	None	2002	0.0620683	medium
18302	4	139	2	2	2	1981_1990	villages	0	Yes, done nothing	1983		18	18			(S)		0	1	Extramarital	2001	-0.220725	medium
44890	4	150	3	201	2	1971_1980	villages	0	No	1979	14	25	18	18	20	(SU)(C)	(SU)(C)	0	0	None	2004	0.108314	high
206698	4	156	5	501	2	1981_1990	villages	1	Yes, done nothing	1990	16	20	17	17	18	(SU)(C)	(SU)(C)	0	0	None	2010	-0.220725	medium
207060	4	160	5	501	2	1961_1970	villages	0	No	1964	15	46	18	18	22	(SU)(C)	(SU)(C)	0	0	None	2010	0.391107	high
44909	4	168	3	201	2	1981_1990	villages	0	Yes, done nothing	1981	17	23	17	17	18	(SU)(C)	(SU)(C)	0	0	None	2004	-0.370384	low
18470	4	169	3	4	2	1981_1990	villages	0	No	1984	18	20	19			(S)		1	0	Premarital	2004	-0.599696	low
44914	4	171	3	201	2	1971_1980	villages	0	Yes, done nothing	1978	22	26	20			(S)		1	0	Premarital	2004	0.331884	high
18494	4	172	3	3	2	1971_1980	villages	0	Yes, done nothing	1979	19	25	21	21	21	(SUC)	(SUC)	0	0	None	2004	0.933136	high
214923	4	173	4	302	2	1981_1990	villages	1	No	1982	15	25	22	22	24	(SU)(C)	(SU)(C)	1	0	Premarital	2007	-1.21153	low
44920	4	175	2	101	2	1971_1980	villages	0	Yes, done nothing	1980	15	21	18	18	21	(SU)(C)	(SU)(C)	1	0	Premarital	2001	-0.220725	medium
44931	4	186	3	101	2	1981_1990	villages	0	No	1985	14	19	15	15	16	(SU)(C)	(SU)(C)	0	0	None	2004	0.653626	high
44932	4	186	3	201	2	1981_1990	villages	0	No	1987	15	17	15	15		(SU)		0	1	Extramarital	2004	0.653626	high
44945	4	193	3	201	2	1981_1990	villages	0	No	1981	18	23	19	20	21	(S)(U)(C)	(S)(U)(C)	0	0	None	2004	-0.109527	medium
44950	4	194	3	201	2	1961_1970	villages	0	No	1967	20	37	20	20	21	(SU)(C)	(SU)(C)	0	0	None	2004	-0.220725	medium
44952	4	195	3	201	2	1961_1970	villages	1	No	1967	19	37	19	19	21	(SU)(C)	(SU)(C)	0	0	None	2004	0.0620683	medium
18670	4	205	3	4	2	1981_1990	villages	0	No	1981	18	23	19	19	22	(SU)(C)	(SU)(C)	0	0	None	2004	-1.21153	low
18685	4	207	3	14	2	1971_1980	villages	1	No	1976	13	28	14	14	24	(SU)(C)	(SU)->(C)	0	0	None	2004	0.933136	high
44975	4	212	4	201	2	1971_1980	villages	0	No	1979	17	28	23	23	25	(SU)(C)	(SU)(C)	0	0	None	2007	-1.02326	low
18754	4	215	2	9	2	1971_1980	villages	0	Yes, done nothing	1980	13	21	19	19	20	(SU)(C)	(SU)(C)	3	0	Premarital	2001	-1.37015	low
44988	4	221	2	102	2	1971_1980	villages	0	Yes, done nothing	1980	19	21	19	19	19	(SUC)	(SUC)	1	1	Premarital	2001	-0.333097	low
214981	4	222	4	302	2	1981_1990	villages	0	Yes, done nothing	1987	17	20	18	18	19	(SU)(C)	(SU)(C)	0	0	None	2007	0.614677	high
214980	4	222	5	301	2	1981_1990	villages	0	No	1987	17	23	19	19	19	(SUC)	(SUC)	0	0	None	2010	0.285638	high
18800	4	225	2	1	2	1971_1980	villages	0	No	1979	18	23	21	21	22	(SU)(C)	(SU)(C)	0	0	None	2002	0.68293	high
44997	4	228	2	3	2	1971_1980	villages	1	No	1980	17	22	20			(S)		0	0	None	2001	0.331884	high
44995	4	229	3	6	2	1971_1980	villages	1	No	1980	19	24	23	22	23	(U)(SC)	(U)(SC)	0	0	None	2004	-0.85804	low
44999	4	229	4	204	2	1961_1970	villages	0	No	1961		46	19	19	19	(SUC)	(SUC)	0	0	None	2007	-0.220725	medium
18851	4	236	3	2	2	1971_1980	villages	0	Yes, done nothing	1972	11	32	14	14	29	(SU)(C)	(SU)->(C)	0	0	None	2004	-1.21153	low
207028	4	239	5	502	2	1981_1990	villages	0	No	1987	16	23	22	22		(SU)		1	0	Premarital	2010	-0.220725	medium
45011	4	242	3	201	2	1981_1990	villages	0	Yes, done nothing	1985	16	19	17	17	18	(SU)(C)	(SU)(C)	0	0	None	2004	0.108314	high
215017	4	246	4	302	2	1971_1980	villages	0	Yes, done nothing	1979	17	28	24	24	24	(SUC)	(SUC)	0	0	None	2007	0.0620683	medium
45018	4	248	3	201	2	1971_1980	villages	1	No	1980	15	24	18	18	19	(SU)(C)	(SU)(C)	0	0	None	2004	-0.662136	low
45027	4	250	2	103	2	1981_1990	villages	0	No	1984	13	17	15	15	16	(SU)(C)	(SU)(C)	0	0	None	2001	0.108314	high
1050837	4	252	5	401	2	1961_1970	villages	0	No	1970	15	40	29	29	30	(SU)(C)	(SU)(C)	0	0	None	2010	-1.14083	low
45038	4	253	3	201	2	1971_1980	villages	0	Yes, done nothing	1978	18	26	23	23	25	(SU)(C)	(SU)(C)	0	0	None	2004	-0.662136	low
45049	4	260	3	203	2	1971_1980	villages	0	No	1979	18	25	24	24		(SU)		0	0	None	2004	-0.662136	low
206317	4	260	5	501	2	1981_1990	villages	0	No	1989	18	21	20	20		(SU)		0	0	None	2010	0.0620683	medium
215068	4	262	4	301	2	1971_1980	villages	0	Yes, done nothing	1977	17	30	19	19	21	(SU)(C)	(SU)(C)	0	0	None	2007	0.108314	high
217085	4	263	5	301	2	1981_1990	villages	0	Yes, done nothing	1988	16	22	18	18	19	(SU)(C)	(SU)(C)	0	0	None	2010	1.91445	high
18986	4	265	3	3	2	1981_1990	villages	0	No	1984	17	20	18			(S)		1	0	Premarital	2004	-0.220725	medium
19023	4	274	3	3	2	1981_1990	villages	0	No	1985	17	19	17	17		(SU)		0	0	None	2004	-0.699423	low
45058	4	274	4	101	2	1961_1970	villages	0	No	1968	19	39	25		25	(SC)	(SC)->(U)	2	2	Premarital	2007	-0.220725	medium
19029	4	275	2	2	2	1961_1970	villages	1	Yes, done nothing	1965		36	18	18	34	(SU)(C)	(SU)->(C)	0	0	None	2001	0.108314	high
214940	4	279	4	302	2	1981_1990	villages	0	No	1983	16	24	16	16	23	(SU)(C)	(SU)->(C)	0	0	None	2007	-1.21153	low
45064	4	279	4	101	2	1981_1990	villages	0	No	1984		23	15	15	18	(SU)(C)	(SU)(C)	0	0	None	2007	-1.21153	low
19073	4	281	3	7	2	1981_1990	villages	0	No	1983	18	21	18		20	(S)(C)		1	0	Premarital	2004	0.877196	high
45082	4	289	3	201	2	1971_1980	villages	1	Yes, planned	1977	14	27	18	18	19	(SU)(C)	(SU)(C)	0	0	None	2004	0.331884	high
19203	4	302	3	5	2	1971_1980	villages	1	No	1974	17	30	25	25	26	(SU)(C)	(SU)(C)	0	0	None	2004	0.108314	high
19211	4	304	2	4	2	1981_1990	villages	1	No	1984	15	18	16			(S)		1	1	Premarital	2002	-1.65294	low
45093	4	304	3	201	2	1971_1980	villages	1	No	1973	16	31	17	19	29	(S)(U)(C)	(S)(U)->(C)	1	1	Premarital	2004	-0.220725	medium
45095	4	305	3	201	2	1981_1990	villages	0	Yes, done nothing	1983	17	21	17	18	19	(S)(U)(C)	(S)(U)(C)	1	0	Premarital	2004	0.0620683	medium
19257	4	312	4	3	2	1971_1980	villages	0	No	1979	19	28	21	21	22	(SU)(C)	(SU)(C)	0	1	Extramarital	2007	-0.220725	medium
45114	4	324	4	202	2	1971_1980	villages	1	Yes, done nothing	1973	17	34	16	18	19	(S)(U)(C)	(S)(U)(C)	0	0	None	2007	0.0028446	medium
45119	4	325	3	201	2	1971_1980	villages	0	No	1976	18	28	19	19	19	(SUC)	(SUC)	0	0	None	2004	-1.21153	low
19379	4	336	3	3	2	1971_1980	villages	0	No	1978	20	26	23	23		(SU)		0	1	Extramarital	2004	-0.599696	low
19467	4	351	2	4	2	1981_1990	villages	0	Yes, done nothing	1985		16	16			(S)		1	1	Premarital	2001	-0.88249	low
45169	4	355	5	101	2	1971_1980	villages	0	No	1979	18	31	21	21	26	(SU)(C)	(SU)->(C)	0	0	None	2010	0.108314	high
19506	4	360	3	2	2	1971_1980	villages	1	No	1976	15	28	20	20	24	(SU)(C)	(SU)(C)	0	0	None
45171	4	360	3	202	2	1981_1990	villages	0	Yes, done nothing	1983	18	21	18	18	20	(SU)(C)	(SU)(C)	0	0	None
19525	4	363	3	3	2	1971_1980	villages	0	No	1975	13	29	16	16	18	(SU)(C)	(SU)(C)	0	0	None	2004	-0.88249	low
19567	4	371	2	3	2	1981_1990	villages	0	Yes, done nothing	1981	18	21	19	19	19	(SUC)	(SUC)	0	0	None	2001	0.285638	high
19582	4	374	2	3	2	1971_1980	villages	0	Yes, done nothing	1979	14	23	18	19	20	(S)(U)(C)	(S)(U)(C)	1	2	Both	2001	-0.85804	low
19589	4	377	3	3	2	1981_1990	villages	0	Yes, done nothing	1983	17	21	17	16	17	(U)(SC)	(U)(SC)	0	0	None	2004	-0.220725	medium
19597	4	378	3	2	2	1971_1980	villages	0	Yes, done nothing	1974	17	30	17	18	21	(S)(U)(C)	(S)(U)(C)	1	2	Both	2004	-0.662136	low
45191	4	380	3	102	2	1981_1990	villages	0	No	1984	17	20	18	17	19	(U)(S)(C)	(U)(S)(C)	0	0	None	2004	0.108314	high
1050943	4	398	5	402	2	1971_1980	villages	1	Yes, found how to do	1975	25	35	26	26	27	(SU)(C)	(SU)(C)	0	0	None	2010	-0.220725	medium
1050946	4	398	5	405	2	1981_1990	villages	0	Yes, done nothing	1981	18	29	24	25	26	(S)(U)(C)	(S)(U)(C)	1	0	Premarital	2010	-0.220725	medium
45220	4	407	3	201	2	1971_1980	villages	1	No	1978		26	18	18	18	(SUC)	(SUC)	0	0	None	2004	0.108314	high
19757	4	409	3	2	2	1971_1980	villages	0	Yes, planned	1974	16	30	19	18	20	(U)(S)(C)	(U)(S)(C)	0	0	None	2004	-0.599696	low
19770	4	410	5	6	2	1981_1990	villages	0	No	1990	18	20	17	17	19	(SU)(C)	(SU)(C)	0	0	None	2010	-0.379342	low
206515	4	410	5	501	2	1981_1990	villages	0	Yes, done nothing	1988	19	22	20	21		(S)(U)		0	0	None	2010	-0.379342	low
19810	4	422	2	3	2	1981_1990	villages	0	Yes, done nothing	1985	15	17	15	15	16	(SU)(C)	(SU)(C)	0	5	Extramarital	2002	-1.65294	low
45238	4	424	3	201	2	1981_1990	villages	0	No	1982	17	22	20	20	21	(SU)(C)	(SU)(C)	0	0	None	2004	-0.0503031	medium
1050971	4	426	5	402	2	1981_1990	villages	0	No	1985	18	25	18	18	19	(SU)(C)	(SU)(C)	0	0	None	2010	-0.0503031	medium
45241	4	432	2	101	2	1971_1980	villages	0	Yes, done nothing	1980	18	22	20	20		(SU)		1	0	Premarital	2002	-0.928735	low
45252	4	443	3	201	2	1971_1980	villages	1	No	1972	18	32	17	18	20	(S)(U)(C)	(S)(U)(C)	0	0	None	2004	-0.333097	low
45257	4	445	3	204	2	1971_1980	villages	0	No	1974	15	30	18	19		(S)(U)	(S)(U)->(C)	1	0	Premarital	2004	-1.37015	low
1050988	4	445	5	401	2	1971_1980	villages	0	No	1974	19	36	19	20		(S)(U)	(S)(U)->(C)	0	0	None	2010	-0.85804	low
45259	4	446	3	201	2	1971_1980	villages	1	No	1975	14	29	17	17	22	(SU)(C)	(SU)->(C)	0	0	None
207039	4	451	5	501	2	1981_1990	villages	1	No	1989	16	21	20	20		(SU)		0	0	None	2010	1.63166	high
215101	4	453	4	301	2	1981_1990	villages	0	No	1986	16	21	16	16	20	(SU)(C)	(SU)(C)	0	0	None	2007	0.0620683	medium
20036	4	469	3	2	2	1961_1970	villages	0	No	1968	16	36	19	19	20	(SU)(C)	(SU)(C)	0	0	None	2004	0.391107	high
20056	4	472	3	4	2	1981_1990	villages	0	No	1981	15	23	15	15	22	(SU)(C)	(SU)->(C)	0	0	None	2004	-1.65294	low
20112	4	482	4	4	2	1981_1990	villages	0	No	1985	18	22	20	20		(SU)		1	1	Premarital	2007	-0.88249	low
20111	4	482	4	3	2	1981_1990	villages	0	Yes, done nothing	1984	17	23	20	20		(SU)		0	0	None	2007	-0.88249	low
20153	4	490	4	4	2	1981_1990	villages	1	No	1982	16	25	17	17	19	(SU)(C)	(SU)(C)	1	0	Premarital	2007	0.614677	high
45294	4	499	2	101	2	1981_1990	villages	0	Yes, done nothing	1983	13	19	17			(S)		0	0	None	2002	0.391107	high
20201	4	499	3	2	2	1981_1990	villages	0	No	1985	13	19	13	13	17	(SU)(C)	(SU)(C)	0	1	Extramarital	2004	-0.0503031	medium
45296	4	500	3	201	2	1981_1990	villages	0	No	1986	15	18	16	16	17	(SU)(C)	(SU)(C)	0	0	None	2004	0.391107	high
206656	4	502	5	501	2	1961_1970	villages	1	No	1964		46	16	16		(SU)	(SU)->(C)	0	0	None	2010	-1.65294	low
20237	4	504	3	2	2	1961_1970	villages	0	Yes, planned	1968	23	36	24	25	24	(SC)(U)	(SC)(U)	0	1	Extramarital	2004	-0.376126	low
45303	4	513	3	201	2	1961_1970	villages	0	No	1967		37	20	20	22	(SU)(C)	(SU)(C)	0	0	None	2004	0.331884	high
215338	4	519	4	301	2	1971_1980	villages	0	Yes, done nothing	1980	14	27	17	17	18	(SU)(C)	(SU)(C)	1	0	Premarital	2007	0.331884	high
206929	4	528	5	501	2	1981_1990	villages	0	No	1990	16	20	16	16		(SU)		0	0	None	2010	-0.379342	low
45315	4	538	3	201	2	1961_1970	villages	1	Yes, done nothing	1968	19	36	22	22	23	(SU)(C)	(SU)(C)	1	0	Premarital	2004	-0.220725	medium
20340	4	538	3	4	2	1971_1980	villages	0	Yes, done nothing	1978	17	26	18	18	19	(SU)(C)	(SU)(C)	0	0	None	2004	-0.220725	medium
20365	4	544	3	3	2	1961_1970	villages	0	No	1970	17	34	19	19	19	(SUC)	(SUC)	0	0	None	2004	-1.3239	low
45317	4	550	3	201	2	1981_1990	villages	0	Yes, done nothing	1986	16	18	16	16	17	(SU)(C)	(SU)(C)	0	0	None	2004	-1.04111	low
45318	4	552	3	201	2	1971_1980	villages	0	No	1978	13	26	20	20	21	(SU)(C)	(SU)(C)	1	0	Premarital	2004	-1.65294	low
45320	4	553	2	102	2	1981_1990	villages	0	Yes, done nothing	1985	16	17	14			(S)		0	1	Extramarital	2002	0.108314	high
215427	4	558	4	301	2	1981_1990	villages	0	No	1983	16	24	20	20	22	(SU)(C)	(SU)(C)	0	0	None	2007	0.108314	high
20453	4	565	3	3	2	1971_1980	villages	0	No	1979	17	25	20	23	24	(S)(U)(C)	(S)(U)(C)	0	0	None	2004	-0.220725	medium
1051074	4	580	5	402	2	1981_1990	villages	0	Yes, done nothing	1989	18	21	18	18	21	(SU)(C)	(SU)(C)	0	0	None	2010	0.0620683	medium
20528	4	583	2	3	2	1981_1990	villages	0	Yes, done nothing	1983	17	19	18	18		(SU)		0	0	None	2002	0.108314	high
215254	4	601	4	301	2	1981_1990	villages	1	No	1981	18	26	20	22	24	(S)(U)(C)	(S)(U)(C)	0	3	Extramarital	2007	-0.65892	low
215255	4	601	4	302	2	1971_1980	villages	1	No	1980	15	27	18	18	22	(SU)(C)	(SU)(C)	2	0	Premarital	2007	-0.65892	low
20678	4	608	5	4	2	1981_1990	villages	0	No	1987	11	23	15	15	17	(SU)(C)	(SU)(C)	0	1	Extramarital	2010	-1.37015	low
45363	4	610	2	101	2	1971_1980	villages	1	Yes, done nothing	1977	17	25	20	20	21	(SU)(C)	(SU)(C)	2	0	Premarital	2002	0.614677	high
20706	4	614	5	2	2	1971_1980	villages	1	No	1979	17	31	19	19	21	(SU)(C)	(SU)(C)	0	0	None	2010	0.108314	high
45372	4	620	3	201	2	1981_1990	villages	0	No	1983	18	21	20	20		(SU)		1	4	Both	2004	1.21593	high
20794	4	633	2	3	2	1981_1990	villages	0	Yes, done nothing	1982	16	19	18	18	19	(SU)(C)	(SU)(C)	0	0	None	2001	-1.3239	low
45379	4	633	3	201	2	1981_1990	villages	0	No	1983	14	21	16	16	18	(SU)(C)	(SU)(C)	0	0	None	2004	-1.65294	low
216575	4	634	4	301	2	1981_1990	villages	1	No	1984	19	23	19	19	21	(SU)(C)	(SU)(C)	0	0	None	2007	0.0620683	medium
20863	4	644	3	2	2	1971_1980	villages	0	No	1976	12	28	15	15	18	(SU)(C)	(SU)(C)	0	0	None	2004	-1.21153	low
1051148	4	646	5	401	2	1961_1970	villages	0	No	1963	15	47	20	20	21	(SU)(C)	(SU)(C)	0	0	None	2010	0.0028446	medium
45399	4	649	3	201	2	1971_1980	villages	0	No	1974	22	30	20	20	22	(SU)(C)	(SU)(C)	0	0	None	2004	-0.333097	low
45411	4	660	3	101	2	1981_1990	villages	0	No	1981	17	23	15	15	17	(SU)(C)	(SU)(C)	2	2	Premarital	2004	-0.220725	medium
215814	4	663	4	301	2	1981_1990	villages	0	No	1981	17	26	22	22	23	(SU)(C)	(SU)(C)	0	0	None	2007	-0.220725	medium
20967	4	664	3	6	2	1981_1990	villages	0	No	1986	17	18	17	17		(SU)		0	0	None	2004	-0.220725	medium
215734	4	670	4	302	2	1981_1990	villages	0	No	1989	15	18	15	17		(S)(U)		1	1	Premarital	2007	0.408958	high
21040	4	680	3	8	2	1961_1970	villages	0	Yes, done nothing	1969	16	35	18	18	18	(SUC)	(SUC)	0	0	None	2004	-0.599696	low
21047	4	682	5	2	2	1971_1980	villages	0	No	1971	13	39	22	22	23	(SU)(C)	(SU)(C)	0	0	None	2010	-0.220725	medium
21052	4	683	4	4	2	1981_1990	villages	0	No	1987	15	20	16	17		(S)(U)		0	0	None	2007	-0.88249	low
21053	4	683	5	5	2	1981_1990	villages	0	No	1989	17	21	18	18	18	(SUC)	(SUC)	0	0	None	2010	-1.65294	low
215527	4	689	4	301	2	1981_1990	villages	1	Yes, done nothing	1982		25	15	20	16	(S)(C)(U)	(S)(C)(U)	1	1	Premarital	2007	0.391107	high
21095	4	691	5	2	2	1961_1970	villages	0	Yes, done nothing	1965	16	45	18	18	21	(SU)(C)	(SU)(C)	0	0	None	2010	-0.220725	medium
21112	4	694	3	2	2	1971_1980	villages	0	Yes, done nothing	1972	14	32	14	14	15	(SU)(C)	(SU)(C)	0	0	None	2004	-1.37015	low
206536	4	695	5	501	2	1981_1990	villages	0	No	1987	18	23	20	20	21	(SU)(C)	(SU)(C)	0	0	None	2010	-1.65294	low
21126	4	698	4	1	2	1971_1980	villages	1	No	1975	20	32	19	19	19	(SUC)	(SUC)	0	0	None	2007	-0.928735	low
21131	4	699	2	2	2	1971_1980	villages	0	Yes, done nothing	1977	17	25	21	21	22	(SU)(C)	(SU)(C)	0	0	None	2002	-0.220725	medium
21183	4	711	5	2	2	1961_1970	villages	0	Yes, done nothing	1965	14	45	16	16	17	(SU)(C)	(SU)(C)	0	0	None	2010	0.0620683	medium
45462	4	712	3	201	2	1981_1990	villages	0	No	1987	13	17	16	16		(SU)		0	0	None	2004	1.20624	high
21202	4	714	2	5	2	1981_1990	villages	0	No	1982	16	20	16		18	(S)(C)		0	1	Extramarital	2002	0.108314	high
45503	4	1008	2	101	2	1971_1980	villages	0	No	1980	17	21	18	18	20	(SU)(C)	(SU)(C)	0	0	None	2001	-0.817537	low
45512	4	1013	2	102	2	1971_1980	villages	0	Yes, done nothing	1971	15	31	15	15	28	(SU)(C)	(SU)->(C)	2	0	Premarital	2002	-0.220725	medium
45543	4	2001	3	202	2	1971_1980	villages	0	No	1975	17	29	22	22	27	(SU)(C)	(SU)->(C)	0	0	None	2004	-0.610277	low
45547	4	2002	5	202	2	1981_1990	villages	0	No	1983	15	27	15	15	17	(SU)(C)	(SU)(C)	0	0	None	2010	-0.928735	low
217099	4	2004	4	301	2	1981_1990	villages	0	Yes, done nothing	1988	17	19	18	18		(SU)		0	0	None	2007	0.614677	high
45568	4	2008	3	201	2	1971_1980	villages	0	Yes, done nothing	1980	16	24	16	16	23	(SU)(C)	(SU)->(C)	0	0	None	2004	-1.65294	low
45571	4	2009	5	201	2	1961_1970	villages	0	No	1962	16	48	19	19	20	(SU)(C)	(SU)(C)	0	0	None	2010	-0.85804	low
45587	4	2013	3	204	2	1971_1980	villages	1	Yes, done nothing	1974	18	30	22	22	23	(SU)(C)	(SU)(C)	0	0	None	2004	0.108314	high
45647	4	2027	3	202	2	1981_1990	villages	0	Yes, planned	1983	16	21	17	17	17	(SUC)	(SUC)	0	0	None	2004	-0.220725	medium
45653	4	2029	3	202	2	1961_1970	villages	0	No	1963	14	41	18	18	20	(SU)(C)	(SU)(C)	0	0	None	2004	-1.37015	low
45659	4	2030	3	202	2	1971_1980	villages	0	Yes, done nothing	1979	18	25	19	19	20	(SU)(C)	(SU)(C)	0	0	None	2004	0.108314	high
45664	4	2031	3	202	2	1971_1980	villages	0	No	1973	14	31	14	18	21	(S)(U)(C)	(S)(U)(C)	1	1	Premarital	2004	0.0620683	medium
45677	4	2034	3	202	2	1981_1990	villages	0	Yes, done nothing	1987		17	12			(S)		0	1	Extramarital	2004	-1.37015	low
45692	4	2037	3	203	2	1971_1980	villages	0	No	1974	19	30	25		27	(S)(C)		0	0	None	2004	0.331884	high
45709	4	2040	3	201	2	1981_1990	villages	0	No	1981	16	23	15		17	(S)(C)	(S)(C)->(U)	2	2	Premarital
45713	4	2041	3	202	2	1971_1980	villages	0	Yes, done nothing	1977	14	27	17	17	18	(SU)(C)	(SU)(C)	0	0	None	2004	-1.14658	low
45760	4	2053	3	201	2	1971_1980	villages	0	No	1976	20	28	20	20	25	(SU)(C)	(SU)->(C)	0	0	None	2004	0.108314	high
45765	4	2054	3	202	2	1981_1990	villages	0	No	1983	17	21	18	18	20	(SU)(C)	(SU)(C)	0	0	None	2004	-0.438566	low
45771	4	2056	3	202	2	1961_1970	villages	0	No	1970		34	18	18	27	(SU)(C)	(SU)->(C)	1	0	Premarital	2004	0.108314	high
45804	4	2064	3	201	2	1961_1970	villages	1	No	1965	13	39	20	20		(SU)	(SU)->(C)	0	0	None	2004	-1.65294	low
45811	4	2066	3	201	2	1961_1970	villages	0	No	1963	8	41	16	16	17	(SU)(C)	(SU)(C)	0	0	None	2004	0.331884	high
45815	4	2067	3	201	2	1981_1990	villages	0	Yes, planned	1983		21	15	15	16	(SU)(C)	(SU)(C)	0	0	None	2004	-0.438566	low
1051315	4	2069	5	401	2	1961_1970	villages	0	No	1961	12	49	17	17	18	(SU)(C)	(SU)(C)	1	1	Premarital	2010	-0.220725	medium
45847	4	2076	3	203	2	1971_1980	villages	0	Yes, planned	1978	18	26	24		24	(SC)		1	1	Premarital	2004	-0.0503031	medium
45870	4	2081	3	201	2	1961_1970	villages	1	No	1964	12	40	17	17	18	(SU)(C)	(SU)(C)	0	0	None	2004	-0.220725	medium
45874	4	2083	3	202	2	1971_1980	villages	0	Yes, done nothing	1971	18	33	18	18	19	(SU)(C)	(SU)(C)	0	1	Extramarital	2004	-0.220725	medium
45901	4	2089	3	201	2	1961_1970	villages	1	Yes, done nothing	1966	14	38	18	16	19	(U)(S)(C)	(U)(S)(C)	0	0	None	2004	0.0028446	medium
45932	4	2097	3	202	2	1961_1970	villages	1	No	1970	19	34	21	21	22	(SU)(C)	(SU)(C)	0	0	None	2004	-1.65294	low
45953	4	2102	3	201	2	1961_1970	villages	0	Yes, done nothing	1969	15	35	21	22	23	(S)(U)(C)	(S)(U)(C)	0	0	None	2004	-0.379342	low
45984	4	2114	3	202	2	1971_1980	villages	1	No	1977	17	27	17	17	18	(SU)(C)	(SU)(C)	0	0	None	2004	0.391107	high
45987	4	2115	3	201	2	1961_1970	villages	1	Yes, done nothing	1968	15	36	18	18	19	(SU)(C)	(SU)(C)	0	0	None	2004	-1.21153	low
45997	4	2117	3	201	2	1961_1970	villages	1	No	1964	13	40	25	15	25	(U)(SC)	(U)(SC)	0	0	None	2004	-0.220725	medium
1051375	4	2124	5	403	2	1981_1990	villages	0	No	1986	17	24	21	21	24	(SU)(C)	(SU)(C)	0	0	None	2010	-0.662136	low
46020	4	2126	3	202	2	1971_1980	villages	0	Yes, done nothing	1980	21	24	22	22	23	(SU)(C)	(SU)(C)	0	0	None	2004	-0.768894	low
1051379	4	2128	5	401	2	1971_1980	villages	1	No	1980	15	30	28	28		(SU)		0	0	None	2010	-0.928735	low
46033	4	2130	3	202	2	1981_1990	villages	0	No	1985	15	19	14	15	17	(S)(U)(C)	(S)(U)(C)	0	0	None	2004	-0.662136	low
216140	4	2131	4	301	2	1981_1990	villages	0	Yes, done nothing	1981	14	26	18	19	19	(S)(UC)	(S)(UC)	0	2	Extramarital	2007	0.992359	high
216371	4	2140	4	302	2	1971_1980	villages	1	No	1979	16	28	16	16	16	(SUC)	(SUC)	2	2	Premarital	2007	0.331884	high
216402	4	2143	4	301	2	1981_1990	villages	0	No	1988	16	19	16	17	18	(S)(U)(C)	(S)(U)(C)	0	0	None	2007	0.331884	high
216403	4	2143	4	302	2	1981_1990	villages	0	No	1990	14	17	13	14	15	(S)(U)(C)	(S)(U)(C)	0	0	None	2007	0.331884	high
46107	4	2146	3	202	2	1971_1980	villages	0	No	1972	20	32	16	20	22	(S)(U)(C)	(S)(U)(C)	1	1	Premarital	2004	-0.85804	low
46119	4	2149	4	202	2	1981_1990	villages	0	Yes, done nothing	1982	18	25	20	20	21	(SU)(C)	(SU)(C)	1	0	Premarital	2007	-0.220725	medium
46122	4	2150	3	202	2	1981_1990	villages	1	Yes, planned	1984	13	20	18	18	18	(SUC)	(SUC)	0	0	None	2004	-1.65294	low
46132	4	2153	3	202	2	1961_1970	villages	1	Yes, planned	1969	20	35	22	23	22	(SC)(U)	(SC)(U)	0	0	None	2004	-0.928735	low
46146	4	2156	4	203	2	1981_1990	villages	0	No	1983	16	24	17	19	20	(S)(U)(C)	(S)(U)(C)	0	1	Extramarital	2007	-0.379342	low
216506	4	2157	4	301	2	1981_1990	villages	0	No	1982	15	25	20	20	23	(SU)(C)	(SU)(C)	0	0	None	2007	-0.220725	medium
46190	4	2170	3	201	2	1961_1970	villages	1	No	1969	18	35	19	19	22	(SU)(C)	(SU)(C)	0	0	None	2004	0.0620683	medium
46197	4	2172	3	201	2	1981_1990	villages	0	Yes, planned	1983	14	21	17	17	21	(SU)(C)	(SU)(C)	0	0	None	2004	-1.21153	low
46210	4	2180	3	202	2	1971_1980	villages	0	Yes, done nothing	1976	15	28	17	18	19	(S)(U)(C)	(S)(U)(C)	1	0	Premarital	2004	-1.21153	low
46229	4	2183	3	202	2	1961_1970	villages	0	No	1968	17	36	22	22	22	(SUC)	(SUC)	0	0	None	2004	0.285638	high
46233	4	2184	3	201	2	1971_1980	villages	0	No	1978	18	26	19	19	20	(SU)(C)	(SU)(C)	0	0	None	2004	-1.65294	low
46236	4	2185	3	202	2	1971_1980	villages	0	No	1974	14	30	15	16	16	(S)(UC)	(S)(UC)	1	1	Premarital	2004	-1.65294	low
46242	4	2186	3	203	2	1981_1990	villages	0	No	1981	18	23	21	21		(SU)		0	0	None	2004	-0.379342	low
46244	4	2188	3	202	2	1971_1980	villages	0	Yes, done nothing	1979	16	25	17	17	17	(SUC)	(SUC)	0	0	None	2004	-0.928735	low
1051461	4	2194	5	402	2	1981_1990	villages	0	Yes, planned	1990	16	20	18	18	19	(SU)(C)	(SU)(C)	0	0	None	2010	0.380527	high
46274	4	2196	3	202	2	1971_1980	villages	0	Yes, done nothing	1972	19	32	20	21	24	(S)(U)(C)	(S)(U)(C)	1	0	Premarital	2004	0.982665	high
46279	4	2199	3	202	2	1971_1980	villages	0	Yes, done nothing	1979	20	25	21	21	22	(SU)(C)	(SU)(C)	1	0	Premarital	2004	-0.599696	low
46281	4	2300	3	201	2	1961_1970	villages	1	Yes, done nothing	1970	18	34	23	24	23	(SC)(U)	(SC)(U)	1	0	Premarital	2004	0.992359	high
46288	4	2303	3	202	2	1981_1990	villages	0	Yes, planned	1982	17	22	16	16	18	(SU)(C)	(SU)(C)	0	0	None	2004	-1.65294	low
46297	4	2306	3	201	2	1971_1980	villages	0	Yes, done nothing	1972	18	32	22	22	22	(SUC)	(SUC)	0	0	None	2004	-0.379342	low
215192	4	2307	4	308	2	1981_1990	villages	0	No	1987	17	20	20	20		(SU)		0	0	None	2007	-1.65294	low
46300	4	2307	4	201	2	1961_1970	villages	0	No	1962	12	45	17	17	18	(SU)(C)	(SU)(C)	0	0	None	2007	-1.65294	low
46301	4	2308	3	201	2	1971_1980	villages	0	Yes, done nothing	1971	19	33	20	24	21	(S)(C)(U)	(S)(C)(U)	1	0	Premarital	2004	1.35215	high
46304	4	2310	3	201	2	1971_1980	villages	0	Yes, done nothing	1971	19	33	27	28	28	(S)(UC)	(S)(UC)	0	0	None	2004	-0.0503031	medium
46314	4	2312	3	205	2	1981_1990	villages	0	Yes, done nothing	1986	16	18	16	16		(SU)		0	0	None	2000	0.0620683	medium
46316	4	2313	3	202	2	1981_1990	villages	0	No	1981	12	23	13	13	18	(SU)(C)	(SU)(C)	0	0	None	2004	-0.662136	low
215271	4	3000	4	303	2	1971_1980	villages	0	No	1976	14	31	17	17	19	(SU)(C)	(SU)(C)	2	0	Premarital	2007	-0.220725	medium
215273	4	3001	4	301	2	1971_1980	villages	0	No	1977	16	30	21	21		(SU)	(SU)->(C)	0	1	Extramarital	2007	-0.662136	low
215312	4	3004	4	302	2	1981_1990	villages	1	No	1990		17	12			(S)		1	0	Premarital	2007	-0.220725	medium
215119	4	3019	5	302	2	1981_1990	villages	0	Yes, done nothing	1983	16	27	18	18	23	(SU)(C)	(SU)->(C)	0	0	None	2010	-0.220725	medium
215136	4	3020	4	302	2	1971_1980	villages	0	No	1979	13	28	17	17	17	(SUC)	(SUC)	0	0	None	2004	-0.220725	medium
215156	4	3022	4	301	2	1971_1980	villages	0	No	1978	14	29	14	14	19	(SU)(C)	(SU)(C)	1	0	Premarital	2007	-0.220725	medium
215253	4	3037	5	302	2	1961_1970	villages	0	No	1961	13	49	19	19	20	(SU)(C)	(SU)(C)	0	0	None	2010	0.0620683	medium
216373	4	3053	4	301	2	1961_1970	villages	0	Yes, done nothing	1968	13	39	13	17	18	(S)(U)(C)	(S)(U)(C)	1	1	Premarital	2007	0.108314	high
216400	4	3057	4	301	2	1981_1990	villages	0	Yes, done nothing	1984	17	23	21	21		(SU)		1	0	Premarital	2007	-0.220725	medium
216420	4	3058	4	301	2	1981_1990	villages	0	Yes, done nothing	1987	17	20	17	17	18	(SU)(C)	(SU)(C)	0	0	None	2007	-1.65294	low
216431	4	3059	4	302	2	1971_1980	villages	0	Yes, done nothing	1977	17	30	25	25	25	(SUC)	(SUC)	0	0	None	2007	-0.220725	medium
215575	4	3079	4	301	2	1981_1990	villages	0	No	1988	17	19	16	16	18	(SU)(C)	(SU)(C)	1	0	Premarital	2007	0.491725	high
215609	4	3080	5	301	2	1971_1980	villages	1	No	1975	16	35	16	16	19	(SU)(C)	(SU)(C)	0	0	None	2010	-1.37015	low
215740	4	3084	4	301	2	1971_1980	villages	0	No	1978	16	29	18	18	19	(SU)(C)	(SU)(C)	0	0	None	2007	-0.220725	medium
215846	4	3091	4	302	2	1981_1990	villages	0	No	1984	16	23	21	21	22	(SU)(C)	(SU)(C)	0	0	None	2007	-0.220725	medium
216068	4	3098	4	302	2	1981_1990	villages	0	No	1982	13	25	18	18	20	(SU)(C)	(SU)(C)	0	0	None	2007	0.0620683	medium
215417	4	3109	4	302	2	1971_1980	villages	0	No	1980	18	27	22	22	22	(SUC)	(SUC)	0	1	Extramarital	2007	-1.65294	low
215555	4	3114	4	301	2	1961_1970	villages	0	No	1964	13	43	18	18	19	(SU)(C)	(SU)(C)	0	0	None	2007	-0.220725	medium
215931	4	3127	4	302	2	1971_1980	villages	1	Yes, done nothing	1971	15	36	23	23	24	(SU)(C)	(SU)(C)	0	0	None	2007	-0.220725	medium
216150	4	3135	4	302	2	1981_1990	villages	0	Yes, done nothing	1990	16	17	16	16		(SU)		0	0	None	2007	-1.21153	low
216387	4	3145	5	301	2	1981_1990	villages	0	No	1981	15	29	14		17	(S)(C)	(S)(C)->(U)	1	0	Premarital	2010	-0.0875904	medium
215424	4	3147	4	302	2	1981_1990	villages	0	No	1983	18	24	18	18	23	(SU)(C)	(SU)->(C)	0	0	None	2007	-0.220725	medium
215475	4	3153	5	302	2	1971_1980	villages	0	Yes, done nothing	1971	12	39	17	17	20	(SU)(C)	(SU)(C)	0	0	None	2010	0.108314	high
215503	4	3156	4	302	2	1981_1990	villages	0	No	1988	15	19	16	17	18	(S)(U)(C)	(S)(U)(C)	0	0	None	2007	-0.88249	low
215571	4	3162	5	302	2	1981_1990	villages	0	No	1984	13	26	15	15	22	(SU)(C)	(SU)->(C)	0	0	None	2010	-0.662136	low
215586	4	3163	5	302	2	1981_1990	villages	0	Yes, done nothing	1985	16	25	20	20	21	(SU)(C)	(SU)(C)	0	0	None	2010	-1.37015	low
215628	4	3172	4	301	2	1971_1980	villages	0	No	1974	16	33	19	23	21	(S)(C)(U)	(S)(C)(U)	2	1	Premarital	2007	-0.220725	medium
215681	4	3177	4	302	2	1971_1980	villages	0	No	1978	16	29	22	22	22	(SUC)	(SUC)	0	0	None	2007	-0.220725	medium
215727	4	3180	4	302	2	1981_1990	villages	0	Yes, done nothing	1985	16	22	18	18	19	(SU)(C)	(SU)(C)	0	0	None	2007	0.0620683	medium
215823	4	3185	4	302	2	1961_1970	villages	0	Yes, done nothing	1968	19	39	25	25	26	(SU)(C)	(SU)(C)	0	0	None	2007	-0.220725	medium
215834	4	3186	5	301	2	1971_1980	villages	0	No	1976	18	34	18	19	21	(S)(U)(C)	(S)(U)(C)	1	1	Premarital	2010	-0.662136	low
216137	4	3207	4	302	2	1971_1980	villages	1	Yes, done nothing	1972	20	35	20	20	23	(SU)(C)	(SU)(C)	1	0	Premarital	2007	0.108314	high
216255	4	3214	4	301	2	1971_1980	villages	0	Yes, done nothing	1977	19	30	23	22	23	(U)(SC)	(U)(SC)	0	2	Extramarital	2007	0.0620683	medium
216026	4	3230	4	302	2	1981_1990	villages	0	Yes, done nothing	1988	14	19	17	17		(SU)		0	0	None	2007	-1.37015	low
206597	4	3239	5	501	2	1981_1990	villages	0	No	1988	17	22	18	18	19	(SU)(C)	(SU)(C)	0	0	None	2010	-1.21153	low
216214	4	3242	4	302	2	1981_1990	villages	0	No	1988	16	19	17	17		(SU)		0	0	None	2007	-1.04111	low
215693	4	3261	4	302	2	1981_1990	villages	0	No	1985	16	22	18	18	19	(SU)(C)	(SU)(C)	0	1	Extramarital	2007	-0.65892	low
215759	4	3266	5	302	2	1961_1970	villages	0	No	1964	10	46	22	22	22	(SUC)	(SUC)	0	0	None	2010	-1.37015	low
215775	4	3268	4	302	2	1981_1990	villages	0	No	1986	14	21	15	15	18	(SU)(C)	(SU)(C)	0	0	None	2007	-0.220725	medium
215810	4	3270	4	301	2	1981_1990	villages	1	No	1982	10	25	15	15	16	(SU)(C)	(SU)(C)	0	0	None	2007	-1.65294	low
215903	4	3275	4	302	2	1971_1980	villages	0	No	1980	14	27	17	17	18	(SU)(C)	(SU)(C)	0	0	None	2007	-1.65294	low
215924	4	3276	4	302	2	1981_1990	villages	0	No	1986	18	21	18	18	18	(SUC)	(SUC)	0	0	None	2007	-1.65294	low
1044259	4	3279	4	302	2	1981_1990	villages	0	No	1982	17	25	17	17	18	(SU)(C)	(SU)(C)	0	0	None	2007
215982	4	3280	5	302	2	1981_1990	villages	0	No	1989	17	21	17	17	20	(SU)(C)	(SU)(C)	0	0	None	2010	-0.928735	low
216175	4	3287	4	302	2	1981_1990	villages	0	No	1988	16	19	15	16	17	(S)(U)(C)	(S)(U)(C)	1	1	Premarital	2007	-1.37015	low
1051699	4	6007	5	402	2	1961_1970	villages	0	Yes, done nothing	1970	20	40	22	23	23	(S)(UC)	(S)(UC)	0	0	None	2010	-0.220725	medium
206398	4	6042	5	501	2	1981_1990	villages	0	Yes, done nothing	1989	17	21	19	19	21	(SU)(C)	(SU)(C)	0	0	None	2010	0.68293	high
1051901	4	6051	5	402	2	1971_1980	villages	0	Yes, done nothing	1972	15	38	15	15	15	(SUC)	(SUC)	0	0	None	2010	0.0620683	medium
1051909	4	6053	5	402	2	1971_1980	villages	0	No	1980	15	30	18	18	19	(SU)(C)	(SU)(C)	0	0	None	2010	-1.65294	low
1051918	4	6055	5	402	2	1971_1980	villages	0	Yes, planned	1976	16	34	21	22	24	(S)(U)(C)	(S)(U)(C)	1	0	Premarital	2010	-1.65294	low
1051929	4	6057	5	403	2	1981_1990	villages	0	No	1984	20	26	23		24	(S)(C)		1	1	Premarital	2010	-1.65294	low
206295	4	6057	5	501	2	1981_1990	villages	0	No	1982	15	28	16	16	21	(SU)(C)	(SU)->(C)	0	0	None	2010	-1.65294	low
1051943	4	6059	5	403	2	1971_1980	villages	0	No	1975	18	35	18	18	19	(SU)(C)	(SU)(C)	0	0	None	2010	-1.37015	low
1051970	4	6063	5	403	2	1981_1990	villages	0	No	1981	18	29	18	18	19	(SU)(C)	(SU)(C)	0	1	Extramarital	2010	0.241519	high
1051982	4	6065	5	401	2	1961_1970	villages	0	No	1963	12	47	17	17	18	(SU)(C)	(SU)(C)	1	0	Premarital	2010	-0.928735	low
1052054	4	6080	5	402	2	1981_1990	villages	0	No	1988	16	22	16	16	21	(SU)(C)	(SU)->(C)	0	0	None	2010	-1.21153	low
1052104	4	6093	5	402	2	1981_1990	villages	0	No	1986	17	24	19	19	21	(SU)(C)	(SU)(C)	0	0	None	2010	-0.749284	low
1052111	4	6095	5	401	2	1971_1980	villages	0	No	1975	15	35	21	21	22	(SU)(C)	(SU)(C)	1	0	Premarital	2010	-1.21153	low
206250	4	6097	5	502	2	1981_1990	villages	0	Yes, planned	1989	17	21	20	20		(SU)		0	1	Extramarital	2010	0.108314	high
1052144	4	6102	5	401	2	1961_1970	villages	0	No	1970	16	40	21	21	22	(SU)(C)	(SU)(C)	0	0	None	2010	-0.220725	medium
1052216	4	6120	5	402	2	1971_1980	villages	0	No	1973	15	37	16	16	17	(SU)(C)	(SU)(C)	0	0	None	2010	-0.220725	medium
1052294	4	6144	5	401	2	1971_1980	villages	0	No	1972	19	38	20	20	21	(SU)(C)	(SU)(C)	0	0	None	2010	-0.220725	medium
1052318	4	6150	5	402	2	1981_1990	villages	0	No	1986	17	24	20	20	20	(SUC)	(SUC)	0	0	None	2010	0.0620683	medium
206304	4	6157	5	501	2	1981_1990	villages	0	No	1987	17	23	20			(S)		1	1	Premarital	2010	-1.21153	low
1052438	4	6181	5	402	2	1961_1970	villages	0	Yes, done nothing	1968	13	42	27	27	27	(SUC)	(SUC)	0	0	None	2010	-0.662136	low
206183	4	7004	5	501	2	1971_1980	villages	0	No	1978	14	32	17	17	19	(SU)(C)	(SU)(C)	0	0	None	2010	-0.220725	medium
302288	4	7008	5	502	2	1981_1990	villages	0	No	1983	14	27	23	23	26	(SU)(C)	(SU)(C)	0	0	None	2010	-1.42937	low
206533	4	7015	5	502	2	1971_1980	villages	0	No	1974	18	36	18	18	19	(SU)(C)	(SU)(C)	0	0	None	2010	-0.438566	low
206659	4	7018	5	502	2	1971_1980	villages	0	Yes, done nothing	1974	14	36	21	21	22	(SU)(C)	(SU)(C)	0	0	None	2010	-0.220725	medium
206546	4	7019	5	502	2	1981_1990	villages	0	Yes, done nothing	1987	14	23	16	16	17	(SU)(C)	(SU)(C)	0	0	None	2010	-1.37015	low
206267	4	7021	5	502	2	1981_1990	villages	0	No	1989	18	21	18	18	19	(SU)(C)	(SU)(C)	0	0	None	2010	-1.65294	low
206560	4	7045	5	502	2	1961_1970	villages	0	No	1967	14	43	16	16	19	(SU)(C)	(SU)(C)	1	0	Premarital	2010	-0.379342	low
206442	4	7051	5	502	2	1971_1980	villages	0	Yes, done nothing	1980	17	30	18	18	18	(SUC)	(SUC)	0	0	None	2010	-0.705166	low
206622	4	7053	5	501	2	1981_1990	villages	0	Yes, done nothing	1990	15	20	16	16	18	(SU)(C)	(SU)(C)	0	0	None	2010	-0.379342	low
206574	4	7055	5	502	2	1981_1990	villages	0	Yes, done nothing	1981	15	29	18	18	21	(SU)(C)	(SU)(C)	0	0	None	2010	-0.379342	low
206664	4	7062	5	502	2	1981_1990	villages	0	No	1990	11	20	16	16	17	(SU)(C)	(SU)(C)	0	0	None	2010	-0.662136	low
206625	4	7063	5	502	2	1981_1990	villages	0	Yes, done nothing	1985	18	25	19	19	22	(SU)(C)	(SU)(C)	0	0	None	2010	-1.14083	low
206581	4	7066	5	502	2	1971_1980	villages	0	No	1972	17	38	18	18	23	(SU)(C)	(SU)->(C)	0	0	None	2010	-1.37015	low
206588	4	7067	5	502	2	1971_1980	villages	0	No	1973	14	37	15	15	22	(SU)(C)	(SU)->(C)	0	0	None	2010	-0.379342	low
206600	4	7072	5	502	2	1981_1990	villages	0	Yes, done nothing	1988	18	22	20	20	21	(SU)(C)	(SU)(C)	0	0	None	2010	-1.37015	low
206781	4	7075	5	502	2	1981_1990	villages	0	Yes, done nothing	1986	15	24	19	19	19	(SUC)	(SUC)	0	0	None	2010	-0.662136	low
206768	4	7087	5	501	2	1981_1990	villages	0	No	1986	18	24	19	19	19	(SUC)	(SUC)	0	0	None	2010	-0.379342	low
206778	4	7089	5	502	2	1981_1990	villages	0	Yes, done nothing	1989	17	21	20	20	20	(SUC)	(SUC)	0	0	None	2010	-1.65294	low
206803	4	7098	5	502	2	1981_1990	villages	0	No	1982	12	28	14	14	17	(SU)(C)	(SU)(C)	0	0	None	2010	-1.65294	low
206827	4	7104	5	504	2	1981_1990	villages	0	No	1987	15	23	20	20	20	(SUC)	(SUC)	0	0	None	2010	-0.220725	medium
206835	4	7105	5	506	2	1981_1990	villages	0	Yes, done nothing	1989	18	21	20	20		(SU)		0	1	Extramarital	2010	0.0620683	medium
206855	4	7112	5	507	2	1981_1990	villages	0	No	1985	19	25	21	21		(SU)		0	1	Extramarital	2010	0.0620683	medium
207132	4	7120	5	505	2	1981_1990	villages	0	No	1983	14	27	19	19	20	(SU)(C)	(SU)(C)	0	0	None	2010	0.0028446	medium
206874	4	7125	5	502	2	1981_1990	villages	1	No	1986	13	24	18	18	18	(SUC)	(SUC)	0	0	None	2010	-1.37015	low
206984	4	7139	5	501	2	1981_1990	villages	0	No	1981	15	29	18	18	19	(SU)(C)	(SU)(C)	0	0	None	2010	-0.662136	low
207097	4	7148	5	502	2	1981_1990	villages	0	No	1983	14	27	17	17	24	(SU)(C)	(SU)->(C)	0	0	None	2010	-0.420245	low
207101	4	7152	5	501	2	1961_1970	villages	0	Yes, done nothing	1966	20	44	21	21	26	(SU)(C)	(SU)->(C)	0	0	None	2010	-1.37015	low
207109	4	7154	5	502	2	1971_1980	villages	0	No	1978	15	32	20	20	22	(SU)(C)	(SU)(C)	0	0	None	2010	-1.37015	low
207114	4	7155	5	502	2	1981_1990	villages	0	Yes, done nothing	1989	15	21	15	15	16	(SU)(C)	(SU)(C)	0	0	None	2010	-1.65294	low
46328	5	1	3	101	2	1971_1980	estate	1	No	1980	15	24	14	14	17	(SU)(C)	(SU)(C)	0	0	None	2004	0.614677	high
46333	5	2	3	101	2	1971_1980	estate	0	No	1979	13	25	15	15	21	(SU)(C)	(SU)->(C)	1	0	Premarital	2004	-1.65294	low
22321	5	5	3	2	2	1971_1980	estate	1	No	1974	18	30	20	24	20	(SC)(U)	(SC)(U)	1	2	Both	2004	0.391107	high
46338	5	6	2	101	2	1971_1980	estate	0	Yes, done nothing	1979	19	23	21	21	22	(SU)(C)	(SU)(C)	1	0	Premarital	2002	-0.416629	low
23578	5	8	5	3	2	1981_1990	estate	0	Yes, done nothing	1986	19	24	22			(S)		0	1	Extramarital	2010	0.391107	high
21461	5	12	2	2	2	1971_1980	estate	1	Yes, done nothing	1973	17	29	19	25		(S)(U)		2	2	Premarital	2002	0.391107	high
21485	5	13	2	2	2	1971_1980	estate	0	Yes, done nothing	1975	15	27	19	20	27	(S)(U)(C)	(S)(U)->(C)	1	0	Premarital	2002	0.391107	high
21556	5	16	3	1	2	1961_1970	estate	1	No	1967	11	37	18	18	18	(SUC)	(SUC)	0	1	Extramarital
46364	5	31	3	101	2	1971_1980	estate	0	Yes, done nothing	1979	13	25	15	16	17	(S)(U)(C)	(S)(U)(C)	0	0	None	2004	0.391107	high
46374	5	42	2	101	2	1981_1990	estate	0	Yes, done nothing	1982	17	20	18	18	19	(SU)(C)	(SU)(C)	0	0	None	2002	-0.85804	low
46376	5	43	3	101	2	1971_1980	estate	0	Yes, done nothing	1973	14	31	20	20	20	(SUC)	(SUC)	0	0	None	2004	-0.599696	low
46381	5	46	3	201	2	1961_1970	estate	0	No	1964	13	40	15	15	16	(SU)(C)	(SU)(C)	0	0	None	2004	0.0620683	medium
1052513	5	73	5	401	2	1961_1970	estate	0	No	1966	15	44	18	18	24	(SU)(C)	(SU)->(C)	0	0	None	2010	0.0620683	medium
23509	5	79	2	4	2	1971_1980	estate	0	No	1980	18	22	17	20	20	(S)(UC)	(S)(UC)	0	1	Extramarital	2002	-0.529001	low
23950	5	91	3	3	2	1971_1980	estate	0	No	1976	15	28	19	19	20	(SU)(C)	(SU)(C)	3	2	Premarital	2004	0.992359	high
216483	5	100	4	301	2	1971_1980	estate	0	No	1979	16	28	18	18	19	(SU)(C)	(SU)(C)	0	2	Extramarital	2007	-0.705166	low
46422	5	110	2	101	2	1971_1980	estate	0	Yes, done nothing	1979	13	23	15	15	21	(SU)(C)	(SU)->(C)	0	0	None	2002	0.391107	high
46425	5	111	3	201	2	1961_1970	estate	0	No	1969	13	35	16	16	28	(SU)(C)	(SU)->(C)	0	0	None	2004	0.391107	high
46434	5	128	3	201	2	1981_1990	estate	0	No	1984	18	20	19	19	19	(SUC)	(SUC)	0	0	None	2004	0.0620683	medium
46438	5	140	3	201	2	1971_1980	estate	0	No	1972	18	32	19	19	19	(SUC)	(SUC)	0	0	None	2004	0.992359	high
21600	5	176	3	2	2	1971_1980	estate	0	No	1973	17	31	20	20	21	(SU)(C)	(SU)(C)	0	0	None	2004	0.691751	high
46461	5	185	3	201	2	1981_1990	estate	0	No	1981	9	23	18	18	21	(SU)(C)	(SU)(C)	0	0	None	2004	0.0620683	medium
46469	5	195	2	101	2	1971_1980	estate	0	Yes, done nothing	1980	13	22	20	20	21	(SU)(C)	(SU)(C)	0	0	None	2002	-0.416629	low
46480	5	204	3	202	2	1971_1980	estate	1	Yes, done nothing	1974	16	30	16	20	21	(S)(U)(C)	(S)(U)(C)	4	2	Premarital	2004	0.0620683	medium
216684	5	205	4	301	2	1971_1980	estate	0	No	1976	15	31	18	18	19	(SU)(C)	(SU)(C)	0	1	Extramarital	2007	0.391107	high
46487	5	218	4	201	2	1981_1990	estate	1	Yes, done nothing	1984	15	23	17	18	19	(S)(U)(C)	(S)(U)(C)	1	1	Premarital	2007	-0.928735	low
21770	5	236	3	5	2	1981_1990	estate	0	Yes, done nothing	1983	18	21	20	20		(SU)		2	3	Both	2004	0.108314	high
21771	5	237	3	1	2	1961_1970	estate	1	No	1966	15	38	15	15	17	(SU)(C)	(SU)(C)	0	0	None	2004	0.391107	high
216725	5	248	4	301	2	1971_1980	estate	0	No	1976	16	31	17	17	19	(SU)(C)	(SU)(C)	0	0	None	2007	1.01197	high
21830	5	264	3	2	2	1961_1970	estate	0	No	1963	11	41	17	17		(SU)	(SU)->(C)	0	1	Extramarital	2004	0.391107	high
21832	5	265	3	2	2	1971_1980	estate	1	Yes, done nothing	1975	13	29	14	14	21	(SU)(C)	(SU)->(C)	6	3	Premarital	2004	1.86522	high
46530	5	295	3	201	2	1971_1980	estate	0	Yes, planned	1980	16	24	18	24	22	(S)(C)(U)	(S)(C)(U)	1	1	Premarital	2004	-0.379342	low
207255	5	300	5	501	2	1971_1980	estate	0	No	1971	14	39	17	18	19	(S)(U)(C)	(S)(U)(C)	0	0	None	2010	-1.37015	low
46548	5	318	2	101	2	1981_1990	estate	0	No	1981	17	21	20	20		(SU)		0	4	Extramarital	2002	2.34017	high
46551	5	324	2	101	2	1971_1980	estate	1	Yes, done nothing	1975	19	27	20	20	25	(SU)(C)	(SU)->(C)	1	0	Premarital	2002
46554	5	332	3	201	2	1971_1980	estate	1	No	1977	14	27	21	21	23	(SU)(C)	(SU)(C)	0	0	None	2004	-0.416629	low
46565	5	361	3	101	2	1971_1980	estate	0	No	1980	17	24	19	19	21	(SU)(C)	(SU)(C)	0	0	None	2004	0.391107	high
46577	5	374	2	101	2	1981_1990	estate	0	Yes, done nothing	1982	18	20	18	18		(SU)		3	0	Premarital	2002	-0.928735	low
22048	5	374	3	2	2	1981_1990	estate	0	Yes, planned	1981	17	23	20	20	22	(SU)(C)	(SU)(C)	0	0	None	2004	-1.65294	low
216481	5	374	4	301	2	1981_1990	estate	1	No	1983	17	24	20	20	22	(SU)(C)	(SU)(C)	0	0	None	2007	-0.379342	low
46582	5	381	3	101	2	1971_1980	estate	1	Yes, done nothing	1975	17	29	15	16	18	(S)(U)(C)	(S)(U)(C)	3	1	Premarital	2004	1.08963	high
216561	5	384	5	301	2	1981_1990	estate	0	No	1984	18	26	18	19	19	(S)(UC)	(S)(UC)	0	0	None	2010	-0.662136	low
46590	5	386	3	201	2	1971_1980	estate	0	No	1972	15	32	15	15	15	(SUC)	(SUC)	0	3	Extramarital	2004	0.391107	high
46597	5	396	3	201	2	1971_1980	estate	1	No	1977	15	27	15	15	16	(SU)(C)	(SU)(C)	0	0	None	2004	0.391107	high
46610	5	425	3	202	2	1981_1990	estate	0	No	1987	16	17	16	16	17	(SU)(C)	(SU)(C)	0	0	None	2004	-0.220725	medium
22162	5	425	3	2	2	1961_1970	estate	0	No	1961	15	43	16	16	18	(SU)(C)	(SU)(C)	0	1	Extramarital	2004	-0.220725	medium
46611	5	427	5	101	2	1971_1980	estate	0	Yes, done nothing	1972	10	38	16	16	17	(SU)(C)	(SU)(C)	0	0	None	2010	-0.220725	medium
216569	5	433	4	301	2	1981_1990	estate	1	No	1988	17	19	17	17	19	(SU)(C)	(SU)(C)	0	0	None	2007	-1.37015	low
207711	5	433	5	501	2	1981_1990	estate	0	No	1987	17	23	22	22		(SU)		0	1	Extramarital	2010	-1.65294	low
46629	5	467	3	101	2	1971_1980	estate	0	No	1978	16	26	20	20	20	(SUC)	(SUC)	0	0	None	2004	0.0620683	medium
1052641	5	468	5	401	2	1981_1990	estate	0	No	1982	19	28	22	23	24	(S)(U)(C)	(S)(U)(C)	0	0	None	2010	0.0620683	medium
216661	5	472	4	306	2	1971_1980	estate	0	No	1976	18	31	24	24	24	(SUC)	(SUC)	0	1	Extramarital	2007	0.391107	high
216667	5	473	4	301	2	1981_1990	estate	0	No	1987	15	20	16	16	17	(SU)(C)	(SU)(C)	0	0	None	2007	0.0620683	medium
46645	5	493	3	201	2	1971_1980	estate	0	Yes, done nothing	1976	20	28	22	23	23	(S)(UC)	(S)(UC)	0	0	None	2004	0.0620683	medium
46649	5	501	2	101	2	1981_1990	estate	0	Yes, done nothing	1983	16	19	17			(S)		1	0	Premarital	2002	0.391107	high
46653	5	509	3	201	2	1981_1990	estate	0	Yes, done nothing	1983	19	21	21	19		(U)(S)		0	0	None	2004	0.992359	high
46658	5	513	3	101	2	1961_1970	estate	0	No	1970	20	34	20	20	20	(SUC)	(SUC)	0	0	None	2004	-0.0875904	medium
46677	5	530	2	101	2	1981_1990	estate	0	Yes, done nothing	1983	16	19	16	16	17	(SU)(C)	(SU)(C)	1	0	Premarital	2002	-0.416629	low
22526	5	560	3	4	2	1981_1990	estate	0	No	1983	17	21	17	17	19	(SU)(C)	(SU)(C)	0	0	None	2004	-1.65294	low
216782	5	560	5	301	2	1981_1990	estate	0	No	1989	16	21	16	16	17	(SU)(C)	(SU)(C)	0	0	None	2010	-1.37015	low
46701	5	564	2	101	2	1981_1990	estate	0	Yes, done nothing	1984	16	18	16	16	17	(SU)(C)	(SU)(C)	0	0	None	2002	0.391107	high
22574	5	572	3	3	2	1981_1990	estate	0	No	1984		20	19			(S)		1	1	Premarital	2004	0.331884	high
22576	5	573	3	2	2	1961_1970	estate	0	Yes, done nothing	1963	12	41	19	19	22	(SU)(C)	(SU)(C)	0	0	None	2004	1.36184	high
22577	5	573	3	3	2	1981_1990	estate	0	Yes, done nothing	1983	18	21	19	19	20	(SU)(C)	(SU)(C)	0	1	Extramarital	2004	1.36184	high
46715	5	578	4	202	2	1981_1990	estate	0	Yes, done nothing	1984	16	23	23			(S)		1	1	Premarital	2007	-0.220725	medium
46719	5	582	3	202	2	1981_1990	estate	1	Yes, done nothing	1987	15	17	14	14		(SU)		1	1	Premarital	2004	-0.88249	low
46717	5	582	3	101	2	1981_1990	estate	0	Yes, done nothing	1984	18	20	18	18	20	(SU)(C)	(SU)(C)	0	0	None	2004	-0.88249	low
46720	5	587	2	101	2	1971_1980	estate	1	Yes, done nothing	1979	17	23	20	20		(SU)		1	0	Premarital	2002	-0.333097	low
1052717	5	589	5	402	2	1961_1970	estate	0	No	1968	15	42	15	15	18	(SU)(C)	(SU)(C)	0	0	None	2010	0.285638	high
1052747	5	620	5	401	2	1981_1990	estate	0	No	1983	17	27	25	25	26	(SU)(C)	(SU)(C)	0	0	None	2010	0.391107	high
22753	5	628	2	3	2	1981_1990	estate	0	Yes, done nothing	1983	16	19	17	17	18	(SU)(C)	(SU)(C)	0	0	None	2002	0.992359	high
1052771	5	634	5	402	2	1971_1980	estate	0	Yes, done nothing	1976	18	34	24	24	34	(SU)(C)	(SU)->(C)	0	0	None	2010	-1.37015	low
22788	5	637	3	2	2	1971_1980	estate	1	Yes, done nothing	1975	17	29	20	20	20	(SUC)	(SUC)	0	0	None	2004	-0.220725	medium
22804	5	640	3	2	2	1961_1970	estate	0	Yes, done nothing	1963	14	41	19	19	20	(SU)(C)	(SU)(C)	0	0	None	2004	0.0620683	medium
46760	5	655	3	201	2	1971_1980	estate	1	No	1977	16	27	17	22	18	(S)(C)(U)	(S)(C)(U)	3	3	Premarital	2004	0.0620683	medium
22887	5	658	2	5	2	1971_1980	estate	0	No	1980	14	22	14	14	19	(SU)(C)	(SU)(C)	0	0	None	2002	-1.37015	low
22886	5	658	5	4	2	1981_1990	estate	0	No	1986	18	24	21	21		(SU)		0	0	None	2010	-1.37015	low
46766	5	660	2	101	2	1981_1990	estate	0	Yes, done nothing	1981	15	21	20	20		(SU)		2	1	Premarital	2002	0.108314	high
22899	5	660	3	2	2	1971_1980	estate	0	No	1979	20	25	19			(S)		2	2	Premarital	2004	-0.220725	medium
46768	5	660	3	202	2	1981_1990	estate	0	Yes, done nothing	1987	16	17	17	17		(SU)		0	0	None	2004	-0.220725	medium
22961	5	671	3	5	2	1981_1990	estate	0	No	1986	11	18	14	14	16	(SU)(C)	(SU)(C)	1	0	Premarital	2004	0.391107	high
216762	5	671	4	301	2	1971_1980	estate	0	Yes, done nothing	1975	18	32	20	20	20	(SUC)	(SUC)	0	1	Extramarital	2007	-0.928735	low
22992	5	679	2	1	2	1971_1980	estate	0	Yes, done nothing	1974	16	28	18	18	27	(SU)(C)	(SU)->(C)	1	0	Premarital	2002	0.391107	high
1052831	5	685	5	401	2	1971_1980	estate	0	Yes, done nothing	1975	16	35	19	19	19	(SUC)	(SUC)	0	0	None	2010	0.68293	high
216519	5	686	4	301	2	1981_1990	estate	0	Yes, done nothing	1984	17	23	19	19	20	(SU)(C)	(SU)(C)	0	0	None	2007	-0.220725	medium
46801	5	688	2	102	2	1981_1990	estate	0	Yes, done nothing	1981	13	21	20	20		(SU)		1	0	Premarital	2002	0.0620683	medium
46802	5	688	3	201	2	1981_1990	estate	0	Yes, planned	1985	14	19	15	16	16	(S)(UC)	(S)(UC)	5	3	Premarital	2004	0.0028446	medium
23077	5	697	4	4	2	1981_1990	estate	0	No	1990	15	17	15			(S)		0	3	Extramarital	2007	-0.928735	low
207410	5	710	5	501	2	1981_1990	estate	0	No	1988	16	22	20	20		(SU)		1	0	Premarital	2010	0.108314	high
23136	5	715	2	5	2	1981_1990	estate	0	Yes, done nothing	1984	17	18	16	16	16	(SUC)	(SUC)	1	0	Premarital	2002	-1.21153	low
23146	5	717	2	6	2	1981_1990	estate	0	Yes, done nothing	1983	18	19	18			(S)		1	0	Premarital	2002	-0.220725	medium
46823	5	717	3	201	2	1981_1990	estate	0	Yes, done nothing	1982	20	22	20	20	21	(SU)(C)	(SU)(C)	0	0	None	2004	-1.65294	low
23152	5	719	2	1	2	1961_1970	estate	1	Yes, done nothing	1969	18	33	20	20	32	(SU)(C)	(SU)->(C)	0	0	None	2002	0.0620683	medium
23154	5	719	3	3	2	1971_1980	estate	0	Yes, done nothing	1978	17	26	21	21		(SU)	(SU)->(C)	0	0	None	2004	-0.220725	medium
1052866	5	722	5	401	2	1971_1980	estate	1	No	1973	15	37	20	20	23	(SU)(C)	(SU)(C)	0	0	None	2010	0.0620683	medium
23200	5	727	4	2	2	1971_1980	estate	0	No	1973	18	34	17	18	18	(S)(UC)	(S)(UC)	0	0	None	2007	1.99964	high
1048611	5	730	4	302	2	1981_1990	estate	0	Yes, done nothing	1988	16	19	18	18		(SU)		0	1	Extramarital	2007	-1.3239	low
23227	5	732	2	6	2	1971_1980	estate	1	No	1979	17	23	19	19	22	(SU)(C)	(SU)(C)	3	0	Premarital	2002	0.699872	high
207865	5	735	5	501	2	1981_1990	estate	0	No	1987	19	23	22	22		(SU)		0	1	Extramarital	2010	-0.220725	medium
23237	5	735	5	5	2	1981_1990	estate	0	No	1989	19	21	20	20		(SU)		0	0	None	2010	-0.220725	medium
23254	5	739	3	3	2	1981_1990	estate	0	Yes, done nothing	1985	17	19	18			(S)		1	1	Premarital	2004	-0.928735	low
23253	5	739	5	2	2	1961_1970	estate	0	No	1968	14	42	14	14	17	(SU)(C)	(SU)(C)	1	0	Premarital	2010	-1.65294	low
23276	5	743	3	3	2	1971_1980	estate	0	No	1980	17	24	17	18	19	(S)(U)(C)	(S)(U)(C)	1	0	Premarital	2004	-0.220725	medium
46855	5	749	4	201	2	1981_1990	estate	0	Yes, found how to do	1984	18	23	17	17	20	(SU)(C)	(SU)(C)	0	0	None	2007	-0.220725	medium
23323	5	754	5	2	2	1971_1980	estate	1	Yes, done nothing	1972		38	19	21	28	(S)(U)(C)	(S)(U)->(C)	1	0	Premarital	2010	-1.65294	low
23329	5	755	2	3	2	1961_1970	estate	1	No	1968	13	34	20	17	32	(U)(S)(C)	(U)(S)->(C)	0	2	Extramarital	2002	0.108314	high
1046912	5	756	4	301	2	1981_1990	estate	0	No	1981	17	26	25	25		(SU)		0	1	Extramarital	2007	0.0028446	medium
1046914	5	756	4	303	2	1981_1990	estate	0	Yes, done nothing	1984	14	23	15	15	20	(SU)(C)	(SU)(C)	0	0	None	2007	0.0028446	medium
23346	5	757	2	3	2	1981_1990	estate	0	Yes, done nothing	1983	16	19	16	16	17	(SU)(C)	(SU)(C)	0	1	Extramarital	2002	-0.662136	low
46866	5	758	3	101	2	1981_1990	estate	0	No	1983	18	21	19	19	19	(SUC)	(SUC)	2	0	Premarital	2004	-1.21153	low
46867	5	759	2	101	2	1981_1990	estate	0	Yes, done nothing	1982	17	20	19	19		(SU)		0	0	None	2002	0.108314	high
23354	5	759	4	3	2	1981_1990	estate	0	No	1982	17	25	21	22	22	(S)(UC)	(S)(UC)	0	0	None	2007	-0.220725	medium
46870	5	760	3	202	2	1971_1980	estate	0	No	1980	18	24	20	20	23	(SU)(C)	(SU)(C)	0	0	None	2004	-0.220725	medium
23370	5	762	3	2	2	1971_1980	estate	0	No	1974	16	30	25	25	25	(SUC)	(SUC)	0	0	None	2004	0.614677	high
23441	5	778	3	3	2	1971_1980	estate	0	Yes, done nothing	1973	17	31	18	18	28	(SU)(C)	(SU)->(C)	0	0	None	2004	0.933136	high
46897	5	778	3	201	2	1961_1970	estate	0	No	1961	11	43	18	29	19	(S)(C)(U)	(S)(C)->(U)	8	7	Premarital	2004	0.933136	high
46899	5	780	3	201	2	1971_1980	estate	0	No	1976	19	28	25	25	25	(SUC)	(SUC)	0	0	None	2004	-1.37015	low
46905	5	783	3	102	2	1981_1990	estate	1	Yes, done nothing	1981	17	23	18	19	23	(S)(U)(C)	(S)(U)(C)	2	1	Premarital	2004	-1.21153	low
23573	5	799	3	3	2	1971_1980	estate	0	No	1979	19	25	20	20	22	(SU)(C)	(SU)(C)	0	0	None	2004	-0.220725	medium
46919	5	800	3	201	2	1981_1990	estate	0	No	1985	17	19	19	19		(SU)		0	1	Extramarital	2004	-0.662136	low
23588	5	801	2	1	2	1971_1980	estate	1	No	1976	12	26	14	14	25	(SU)(C)	(SU)->(C)	0	0	None	2002	-0.333097	low
23591	5	802	3	2	2	1971_1980	estate	0	No	1975	16	29	18	18	27	(SU)(C)	(SU)->(C)	0	0	None	2004	-1.65294	low
46927	5	810	3	201	2	1981_1990	estate	0	Yes, done nothing	1985	17	19	17	17	18	(SU)(C)	(SU)(C)	1	0	Premarital	2004	-0.88249	low
46929	5	813	2	101	2	1971_1980	estate	1	Yes, done nothing	1977	19	25	16	17	22	(S)(U)(C)	(S)(U)->(C)	2	0	Premarital	2002	0.0620683	medium
23669	5	814	3	2	2	1961_1970	estate	1	Yes, done nothing	1963	15	41	17	17	22	(SU)(C)	(SU)->(C)	1	0	Premarital	2004	-1.21153	low
23682	5	818	2	3	2	1981_1990	estate	0	Yes, done nothing	1983		19	16			(S)		0	0	None	2002	-0.220725	medium
23695	5	821	4	2	2	1971_1980	estate	0	No	1976	17	31	16	16	18	(SU)(C)	(SU)(C)	3	0	Premarital	2007	1.23554	high
300211	5	821	5	501	2	1981_1990	estate	0	Yes, done nothing	1983	18	27	26	26		(SU)		0	0	None	2010	0.0620683	medium
23753	5	832	3	1	2	1971_1980	estate	1	No	1972	18	32	20	20		(SU)	(SU)->(C)	0	0	None	2004	-0.599696	low
46952	5	834	3	101	2	1981_1990	estate	0	Yes, planned	1982	16	22	18	18	18	(SUC)	(SUC)	0	0	None	2004	-0.599696	low
23784	5	838	3	3	2	1971_1980	estate	0	No	1979	18	25	19	19	22	(SU)(C)	(SU)(C)	1	1	Premarital	2004	-0.220725	medium
23819	5	845	2	7	2	1971_1980	estate	0	Yes, done nothing	1979	20	23	18		21	(S)(C)		2	0	Premarital	2002	0.391107	high
23871	5	856	2	2	2	1961_1970	estate	0	Yes, done nothing	1969	20	33	24	27	30	(S)(U)(C)	(S)(U)(C)	1	1	Premarital	2002	-0.599696	low
23877	5	859	2	2	2	1961_1970	estate	0	Yes, done nothing	1969	15	33	24	24	30	(SU)(C)	(SU)->(C)	2	0	Premarital	2002	-0.529001	low
46983	5	860	3	202	2	1981_1990	estate	0	No	1983	15	21	16	16	17	(SU)(C)	(SU)(C)	0	0	None	2004	-0.281238	low
46989	5	865	3	202	2	1981_1990	estate	0	No	1985	17	19	18	18		(SU)		0	0	None	2004	0.108314	high
46998	5	1002	2	102	2	1971_1980	estate	0	Yes, done nothing	1979	17	23	17	17	21	(SU)(C)	(SU)(C)	0	0	None	2002	-1.21153	low
47007	5	1004	2	102	2	1981_1990	estate	0	Yes, done nothing	1984	16	18	16			(S)		0	0	None	2002	0.833915	high
47046	5	1015	2	102	2	1981_1990	estate	0	Yes, done nothing	1985	15	17	15	15		(SU)		0	0	None	2002	1.01197	high
47054	5	1022	3	102	2	1971_1980	estate	0	Yes, done nothing	1974	18	30	26	26	27	(SU)(C)	(SU)(C)	0	0	None	2004	0.391107	high
47065	5	1028	2	102	2	1981_1990	estate	0	Yes, done nothing	1981	18	21	19	19	19	(SUC)	(SUC)	1	1	Premarital	2002	0.391107	high
47077	5	1032	2	102	2	1981_1990	estate	0	Yes, done nothing	1984	16	18	16	16	17	(SU)(C)	(SU)(C)	0	0	None	2002
47096	5	1039	3	104	2	1981_1990	estate	0	Yes, done nothing	1982	10	22	17	17	18	(SU)(C)	(SU)(C)	1	0	Premarital	2004	0.108314	high
1053047	5	1039	5	401	2	1981_1990	estate	0	No	1987	14	23	14	14	17	(SU)(C)	(SU)(C)	0	0	None	2010	-0.220725	medium
47107	5	1043	3	102	2	1961_1970	estate	0	No	1970	16	34	27	27	28	(SU)(C)	(SU)(C)	0	0	None	2004	0.391107	high
47115	5	1045	2	102	2	1971_1980	estate	0	Yes, done nothing	1972	16	30	19	19	29	(SU)(C)	(SU)->(C)	1	1	Premarital	2002	1.01197	high
47124	5	1050	3	102	2	1961_1970	estate	0	Yes, done nothing	1970	15	34	17	18	21	(S)(U)(C)	(S)(U)(C)	1	0	Premarital	2004	0.108314	high
47131	5	1052	2	102	2	1971_1980	estate	0	Yes, done nothing	1976	17	26	21	21		(SU)	(SU)->(C)	1	3	Both	2002	1.01197	high
47164	5	1066	2	101	2	1971_1980	estate	0	No	1974	17	28	20	21	27	(S)(U)(C)	(S)(U)->(C)	0	0	None	2002	1.39027	high
37342	5	1072	2	102	2	1971_1980	estate	0	Yes, done nothing	1979	18	23	20	20	22	(SU)(C)	(SU)(C)	0	0	None	2002	0.915321	high
47181	5	1073	2	102	2	1971_1980	estate	0	Yes, done nothing	1980	18	22	19	20	21	(S)(U)(C)	(S)(U)(C)	0	0	None
47195	5	1077	3	201	2	1961_1970	estate	0	Yes, planned	1964	13	40	16	33	19	(S)(C)(U)	(S)(C)->(U)	1	1	Premarital	2004	0.614677	high
47208	5	1085	3	102	2	1981_1990	estate	1	Yes, done nothing	1981	14	23	17	17	18	(SU)(C)	(SU)(C)	1	0	Premarital	2004	1.39027	high
47236	5	1103	2	102	2	1981_1990	estate	0	Yes, done nothing	1985	16	17	17	17		(SU)		0	0	None	2002
47262	5	1222	3	201	2	1971_1980	estate	0	No	1975	15	29	17	27	18	(S)(C)(U)	(S)(C)->(U)	1	1	Premarital	2004	0.691751	high
1053072	5	1222	5	401	2	1971_1980	estate	1	Yes, done nothing	1974	14	36	14	14	16	(SU)(C)	(SU)(C)	1	2	Both	2010	0.391107	high
47277	5	1239	3	201	2	1981_1990	estate	0	Yes, done nothing	1985	13	19	16	16	17	(SU)(C)	(SU)(C)	0	0	None	2004	-0.379342	low
47291	5	1246	3	102	2	1981_1990	estate	0	Yes, done nothing	1985	15	19	15	15		(SU)		0	0	None	2004	0.691751	high
47294	5	1247	3	201	2	1971_1980	estate	0	Yes, planned	1979	19	25	20	20	21	(SU)(C)	(SU)(C)	0	0	None	2004	0.691751	high
47305	5	1250	3	201	2	1981_1990	estate	0	Yes, done nothing	1987	15	17	15			(S)		1	2	Both	2004	2.96025	high
47309	5	1252	2	102	2	1971_1980	estate	0	Yes, done nothing	1978	17	24	18	18	23	(SU)(C)	(SU)->(C)	1	0	Premarital	2002	1.02079	high
207823	5	1256	5	501	2	1961_1970	estate	0	No	1969	18	41	25	25	28	(SU)(C)	(SU)(C)	1	0	Premarital	2010	-0.662136	low
47319	5	1302	2	102	2	1971_1980	estate	0	Yes, done nothing	1974	18	28	22	22	26	(SU)(C)	(SU)->(C)	0	0	None	2002	0.0620683	medium
47329	5	1313	2	102	2	1971_1980	estate	1	No	1976	20	26	22	22	25	(SU)(C)	(SU)(C)	0	0	None	2002	0.0620683	medium
47336	5	1315	2	102	2	1971_1980	estate	0	Yes, done nothing	1978	16	24	21	21	23	(SU)(C)	(SU)(C)	3	0	Premarital	2002	0.0620683	medium
47343	5	1323	3	102	2	1961_1970	estate	0	No	1965	15	39	22	22	22	(SUC)	(SUC)	0	0	None	2004	0.0620683	medium
47365	5	1482	2	102	2	1971_1980	estate	0	Yes, done nothing	1980	17	22	18	19	21	(S)(U)(C)	(S)(U)(C)	0	0	None	2002	0.213053	high
1053094	5	2328	5	403	2	1961_1970	estate	1	Yes, planned	1963	13	47	15	15	18	(SU)(C)	(SU)(C)	0	0	None	2010	-0.220725	medium
47375	5	3002	3	201	2	1971_1980	estate	1	Yes, done nothing	1975	15	29	16	16	18	(SU)(C)	(SU)(C)	0	1	Extramarital	2004	0.0620683	medium
47387	5	3006	3	202	2	1971_1980	estate	0	Yes, done nothing	1972	18	32	21	21	22	(SU)(C)	(SU)(C)	1	2	Both	2004	0.391107	high
47392	5	3008	3	201	2	1971_1980	estate	0	No	1977	15	27	21	25	22	(S)(C)(U)	(S)(C)(U)	1	1	Premarital	2004
217022	5	3008	4	301	2	1981_1990	estate	0	No	1987	16	20	17	17	17	(SUC)	(SUC)	0	0	None	2007	0.0620683	medium
47400	5	3010	3	202	2	1981_1990	estate	0	No	1983	19	21	18	19	18	(SC)(U)	(SC)(U)	1	1	Premarital	2004	0.0620683	medium
47405	5	3011	3	201	2	1961_1970	estate	0	Yes, done nothing	1965	20	39	22	22	25	(SU)(C)	(SU)(C)	0	0	None	2004	0.0620683	medium
47407	5	3012	3	201	2	1961_1970	estate	0	Yes, done nothing	1964	13	40	18	18	21	(SU)(C)	(SU)(C)	0	0	None
47421	5	3017	3	201	2	1971_1980	estate	0	No	1971	17	33	17	27	19	(S)(C)(U)	(S)(C)->(U)	2	0	Premarital	2004	0.0620683	medium
47435	5	3021	3	202	2	1971_1980	estate	1	No	1978	14	26	17	17	18	(SU)(C)	(SU)(C)	0	0	None	2004	0.391107	high
47451	5	3033	3	202	2	1971_1980	estate	0	No	1975	18	29	22	22	23	(SU)(C)	(SU)(C)	0	0	None	2004	0.542092	high
47455	5	3034	3	202	2	1971_1980	estate	0	No	1974	15	30	15	15	15	(SUC)	(SUC)	0	0	None	2004	0.391107	high
47463	5	3036	4	202	2	1971_1980	estate	0	No	1979	15	28	18	18	21	(SU)(C)	(SU)(C)	0	0	None	2007	0.0620683	medium
47470	5	3041	3	201	2	1961_1970	estate	0	No	1964		40	14	14	17	(SU)(C)	(SU)(C)	1	1	Premarital	2004	0.0620683	medium
47472	5	3041	3	203	2	1981_1990	estate	0	No	1985	15	19	17			(S)		1	1	Premarital	2004	0.0620683	medium
47471	5	3041	3	202	2	1981_1990	estate	0	Yes, done nothing	1981	22	23	21	21		(SU)		0	0	None	2004	0.0620683	medium
47490	5	3047	3	202	2	1971_1980	estate	0	No	1978	15	26	17	17	18	(SU)(C)	(SU)(C)	0	0	None	2004	0.992359	high
47495	5	3048	3	202	2	1971_1980	estate	0	No	1976	14	28	16	16	16	(SUC)	(SUC)	0	0	None	2004	0.391107	high
47499	5	3049	3	201	2	1971_1980	estate	0	Yes, done nothing	1974	17	30	17	17	18	(SU)(C)	(SU)(C)	0	1	Extramarital	2004	0.0620683	medium
47513	5	3056	3	202	2	1971_1980	estate	1	Yes, done nothing	1976	17	28	21	21	21	(SUC)	(SUC)	0	1	Extramarital	2004	-0.416629	low
47516	5	3057	3	202	2	1981_1990	estate	0	No	1985	17	19	18			(S)		0	1	Extramarital	2004	0.135979	high
47523	5	3059	4	206	2	1971_1980	estate	1	No	1973	20	34	24	24	24	(SUC)	(SUC)	0			2007	-0.220725	medium
47525	5	3060	3	202	2	1971_1980	estate	0	Yes, done nothing	1979	16	25	16	16	19	(SU)(C)	(SU)(C)	0	2	Extramarital	2004	0.285638	high
47537	5	3064	3	202	2	1971_1980	estate	0	Yes, done nothing	1979	17	25	17	18	19	(S)(U)(C)	(S)(U)(C)	3	1	Premarital	2004	0.68293	high
47541	5	3065	3	201	2	1961_1970	estate	1	Yes, done nothing	1963	10	41	15	15	21	(SU)(C)	(SU)->(C)	7	0	Premarital	2004	0.68293	high
47542	5	3066	3	201	2	1971_1980	estate	1	No	1971	17	33	20	20		(SU)	(SU)->(C)	4	0	Premarital	2004
47543	5	3067	3	201	2	1971_1980	estate	1	No	1973	15	31	15	15	16	(SU)(C)	(SU)(C)	13	11	Premarital	2004	1.01197	high
47544	5	3068	3	201	2	1961_1970	estate	1	No	1964	13	40	16	16	20	(SU)(C)	(SU)(C)	6	2	Premarital	2004	0.68293	high
47546	5	3070	3	201	2	1971_1980	estate	1	Yes, done nothing	1973	16	31	16	16	19	(SU)(C)	(SU)(C)	6	5	Premarital	2004	0.68293	high
47547	5	3071	3	201	2	1961_1970	estate	0	No	1968	16	36	16	16	21	(SU)(C)	(SU)->(C)	10	7	Premarital	2004	0.68293	high
47548	5	3072	3	201	2	1961_1970	estate	1	Yes, done nothing	1963	13	41	19	19	20	(SU)(C)	(SU)(C)	21	19	Premarital	2004	0.391107	high
47551	5	3074	3	202	2	1981_1990	estate	0	Yes, done nothing	1986	12	18	16	16	17	(SU)(C)	(SU)(C)	1	0	Premarital	2004	0.68293	high
47569	5	3092	3	201	2	1961_1970	estate	0	No	1963	23	41	23	23	24	(SU)(C)	(SU)(C)	0	0	None	2004	0.0620683	medium
47571	5	3093	3	202	2	1971_1980	estate	0	Yes, done nothing	1978	13	26	17	17	18	(SU)(C)	(SU)(C)	1	0	Premarital	2004	0.68293	high
47590	5	3098	3	202	2	1971_1980	estate	0	Yes, done nothing	1979	20	25	20	21	21	(S)(UC)	(S)(UC)	1	1	Premarital	2004	1.01197	high
47594	5	3100	3	202	2	1971_1980	estate	0	Yes, done nothing	1976	13	28	18	18	19	(SU)(C)	(SU)(C)	0	0	None	2004	1.01197	high
47599	5	3103	3	201	2	1961_1970	estate	0	No	1969	19	35	20	19	25	(U)(S)(C)	(U)(S)->(C)	0	1	Extramarital	2004	0.0620683	medium
47601	5	3104	4	201	2	1971_1980	estate	1	No	1979	13	28	16	17	18	(S)(U)(C)	(S)(U)(C)	5	7	Both	2007	0.0620683	medium
47607	5	3107	3	201	2	1971_1980	estate	1	No	1971	17	33	19	18	21	(U)(S)(C)	(U)(S)(C)	0	0	None	2004	-0.220725	medium
47609	5	3108	3	201	2	1961_1970	estate	0	Yes, done nothing	1961	19	43	21	21	30	(SU)(C)	(SU)->(C)	4	2	Premarital	2004
47610	5	3109	3	201	2	1961_1970	estate	0	Yes, done nothing	1961	13	43	19	19	22	(SU)(C)	(SU)(C)	5	2	Premarital	2004	0.68293	high
47613	5	3111	3	202	2	1971_1980	estate	0	No	1976	21	28	23	23	25	(SU)(C)	(SU)(C)	0	0	None	2004	0.391107	high
47615	5	3112	3	202	2	1971_1980	estate	0	Yes, done nothing	1974	13	30	16	16	16	(SUC)	(SUC)	0	0	None	2004	0.391107	high
47619	5	3113	3	201	2	1971_1980	estate	0	No	1977	17	27	19		21	(S)(C)	(S)(C)->(U)	3	3	Premarital	2004	0.0620683	medium
47622	5	3115	3	202	2	1961_1970	estate	0	No	1966	20	38	20	20	21	(SU)(C)	(SU)(C)	0	0	None	2004	0.0620683	medium
47631	5	3117	3	202	2	1981_1990	estate	0	No	1986	17	18	17			(S)		0	1	Extramarital	2004	-0.85804	low
47633	5	3119	3	201	2	1971_1980	estate	0	Yes, done nothing	1974	13	30	18	18	22	(SU)(C)	(SU)(C)	2	1	Premarital	2004	0.0620683	medium
47638	5	3123	3	201	2	1971_1980	estate	0	Yes, found how to do	1977	19	27	20	20	22	(SU)(C)	(SU)(C)	0	1	Extramarital	2004	0.0620683	medium
47639	5	3124	3	201	2	1971_1980	estate	1	No	1976	16	28	18	18	19	(SU)(C)	(SU)(C)	0	0	None	2004	0.0620683	medium
47643	5	3127	3	202	2	1981_1990	estate	0	No	1987	13	17	14	14		(SU)		0	0	None	2004	0.0620683	medium
47648	5	3130	3	202	2	1971_1980	estate	1	No	1980	17	24	17	17	20	(SU)(C)	(SU)(C)	0	0	None	2004	0.0620683	medium
47651	5	3131	3	202	2	1981_1990	estate	0	No	1984	15	20	16	16	18	(SU)(C)	(SU)(C)	0	0	None	2004	0.0620683	medium
47656	5	3133	3	202	2	1981_1990	estate	0	No	1984	16	20	15	15	18	(SU)(C)	(SU)(C)	1	0	Premarital	2004	0.0620683	medium
47658	5	3134	3	201	2	1971_1980	estate	1	Yes, found how to do	1978	14	26	17			(S)		3	3	Premarital	2004	-0.416629	low
47662	5	3136	3	202	2	1981_1990	estate	1	Yes, done nothing	1984	15	20	18	18		(SU)		0	0	None	2004	-0.416629	low
47664	5	3137	3	202	2	1981_1990	estate	0	No	1987	15	17	16			(S)		1	2	Both	2004
47666	5	3138	3	202	2	1981_1990	estate	0	Yes, done nothing	1985	17	19	19			(S)		0	1	Extramarital	2004	-0.19306	medium
47669	5	3139	3	203	2	1981_1990	estate	1	Yes, done nothing	1987	16	17	17			(S)		1	1	Premarital	2004	-0.416629	low
47676	5	3142	3	202	2	1971_1980	estate	0	No	1979	17	25	22	22	24	(SU)(C)	(SU)(C)	0	0	None	2004
47680	5	3144	3	202	2	1961_1970	estate	0	Yes, done nothing	1969	12	35	16	16	18	(SU)(C)	(SU)(C)	1	0	Premarital	2004	-0.416629	low
47683	5	3145	3	202	2	1981_1990	estate	1	No	1983	17	21	17	17	17	(SUC)	(SUC)	1	0	Premarital	2004	-0.416629	low
47686	5	3146	3	201	2	1971_1980	estate	1	Yes, planned	1977	18	27	19	19	20	(SU)(C)	(SU)(C)	0	0	None	2004	2.32056	high
47690	5	3147	3	202	2	1971_1980	estate	0	No	1975		29	18	18	27	(SU)(C)	(SU)->(C)	0	0	None	2004
47693	5	3148	3	202	2	1961_1970	estate	0	No	1963	13	41	15	15	17	(SU)(C)	(SU)(C)	0	0	None	2004	-0.416629	low
47705	5	3153	3	202	2	1981_1990	estate	0	Yes, done nothing	1987	16	17	16	16		(SU)		0	1	Extramarital	2004	0.250341	high
47709	5	3156	4	202	2	1961_1970	estate	1	Yes, done nothing	1969	16	38	16	16	17	(SU)(C)	(SU)(C)	0	3	Extramarital	2007	1.14334	high
47714	5	3158	3	202	2	1971_1980	estate	0	No	1980	18	24	22			(S)		1	1	Premarital	2004	0.691751	high
47719	5	3160	3	203	2	1971_1980	estate	0	No	1978	16	26	15	17	19	(S)(U)(C)	(S)(U)(C)	0	1	Extramarital	2004	1.31261	high
47721	5	3161	3	202	2	1971_1980	estate	0	No	1978	10	26	19	19	20	(SU)(C)	(SU)(C)	0	0	None	2004	0.691751	high
47732	5	3164	3	207	2	1981_1990	estate	0	No	1983	17	21	20	20		(SU)		0	0	None	2004	1.39839	high
47758	5	3173	3	202	2	1971_1980	estate	0	No	1976	18	28	24	24	25	(SU)(C)	(SU)(C)	0	0	None	2004	0.370833	high
47764	5	3174	3	202	2	1971_1980	estate	0	Yes, done nothing	1974	13	30	12	16	17	(S)(U)(C)	(S)(U)(C)	3	2	Premarital	2004	-1.65294	low
47769	5	3175	3	202	2	1981_1990	estate	0	No	1985	15	19	17	17	18	(SU)(C)	(SU)(C)	0	0	None	2004	1.08963	high
47771	5	3176	3	202	2	1971_1980	estate	0	No	1973	16	31	18	18	23	(SU)(C)	(SU)->(C)	1	2	Both	2004	1.98183	high
47786	5	3182	3	203	2	1981_1990	estate	0	No	1984	17	20	15			(S)		0	1	Extramarital	2004	-0.220725	medium
47789	5	3183	3	201	2	1961_1970	estate	1	Yes, planned	1970	17	34	22	22	24	(SU)(C)	(SU)(C)	0	0	None	2004	-1.04111	low
47794	5	3184	3	201	2	1961_1970	estate	0	No	1968	17	36	22	22	24	(SU)(C)	(SU)(C)	0	2	Extramarital	2004	0.691751	high
47796	5	3187	3	201	2	1971_1980	estate	0	Yes, planned	1980	16	24	20	20	21	(SU)(C)	(SU)(C)	0	0	None	2004	0.391107	high
47806	5	3190	3	202	2	1981_1990	estate	0	Yes, done nothing	1983	17	21	17	17	17	(SUC)	(SUC)	0	0	None	2004	1.02079	high
47811	5	3193	3	201	2	1971_1980	estate	1	No	1980	18	24	19		20	(S)(C)		0	3	Extramarital	2004	0.0620683	medium
47814	5	3194	3	203	2	1981_1990	estate	0	No	1983	13	21	18	18	19	(SU)(C)	(SU)(C)	0	0	None	2004	2.54413	high
47822	5	3199	3	201	2	1971_1980	estate	0	No	1978	17	26	18	18	19	(SU)(C)	(SU)(C)	0	0	None	2004	0.0620683	medium
47831	5	3205	3	202	2	1971_1980	estate	0	No	1972	7	32	26	28	30	(S)(U)(C)	(S)(U)(C)	1	1	Premarital	2004	0.691751	high
47836	5	3206	4	205	2	1981_1990	estate	0	Yes, done nothing	1987	12	20	17	17	20	(SU)(C)	(SU)(C)	0	0	None	2007	-1.65294	low
47848	5	3209	4	202	2	1961_1970	estate	1	No	1965		42	14	14	16	(SU)(C)	(SU)(C)	0	0	None	2007	-1.65294	low
47853	5	3211	3	201	2	1961_1970	estate	0	No	1961	30	43	24	30	25	(S)(C)(U)	(S)(C)->(U)	1	0	Premarital	2004	0.108314	high
47867	5	3214	3	202	2	1981_1990	estate	0	No	1982	17	22	17	17	17	(SUC)	(SUC)	0	0	None	2004	0.691751	high
47871	5	3216	3	201	2	1961_1970	estate	1	Yes, done nothing	1965	9	39	16	16	16	(SUC)	(SUC)	12	10	Premarital	2004	0.391107	high
47872	5	3217	3	201	2	1971_1980	estate	1	Yes, done nothing	1977	17	27	16	16	19	(SU)(C)	(SU)(C)	2	0	Premarital	2004	0.391107	high
216805	5	3221	4	301	2	1971_1980	estate	1	Yes, done nothing	1980	12	27	16	16	17	(SU)(C)	(SU)(C)	0	1	Extramarital	2007	0.691751	high
47881	5	3224	3	201	2	1981_1990	estate	0	No	1983	14	21	19			(S)		1	0	Premarital	2004	1.68119	high
47882	5	3225	3	201	2	1981_1990	estate	0	No	1983		21	20			(S)		3	3	Premarital	2004	2.91212	high
47885	5	3228	3	201	2	1971_1980	estate	0	Yes, done nothing	1974	16	30	19	19	19	(SUC)	(SUC)	1	0	Premarital	2004	3.53298	high
47889	5	3231	3	202	2	1961_1970	estate	0	No	1970	19	34	20	21	21	(S)(UC)	(S)(UC)	1	0	Premarital	2004	-0.281238	low
47898	5	3235	3	201	2	1961_1970	estate	0	Yes, done nothing	1967	12	37	15	15	16	(SU)(C)	(SU)(C)	0	0	None	2004	-1.21153	low
47907	5	3239	3	202	2	1981_1990	estate	0	No	1982	15	22	20		21	(S)(C)		0	1	Extramarital	2004	-1.21153	low
47910	5	3239	3	205	2	1971_1980	estate	0	No	1979	18	25	24			(S)		0	1	Extramarital	2004	-1.21153	low
216975	5	3241	4	301	2	1981_1990	estate	0	No	1988	16	19	16	16		(SU)		0	4	Extramarital	2007	0.285638	high
47934	5	3246	3	202	2	1961_1970	estate	1	No	1970	15	34	19	19	19	(SUC)	(SUC)	1	0	Premarital	2004	-0.662136	low
47950	5	3249	5	201	2	1961_1970	estate	0	No	1962		48	16	16	20	(SU)(C)	(SU)(C)	0	0	None	2010	-0.662136	low
216833	5	3250	4	301	2	1981_1990	estate	0	No	1988	18	19	18	18		(SU)		0	0	None	2007	-0.220725	medium
47956	5	3250	5	202	2	1961_1970	estate	0	No	1965	12	45	15	15	15	(SUC)	(SUC)	0	0	None	2010	-0.705166	low
47978	5	3256	3	202	2	1971_1980	estate	0	No	1973	16	31	19	19	19	(SUC)	(SUC)	0	0	None	2004	-1.65294	low
47991	5	3259	3	202	2	1971_1980	estate	0	No	1979	14	25	18	18	18	(SUC)	(SUC)	0	0	None	2004	-0.928735	low
48010	5	3262	3	209	2	1971_1980	estate	0	Yes, done nothing	1980	19	24	22		22	(SC)		0	1	Extramarital	2004	-1.37015	low
48031	5	3268	3	202	2	1971_1980	estate	1	Yes, done nothing	1976	13	28	13	22	19	(S)(C)(U)	(S)(C)(U)	1	0	Premarital	2004	-1.21153	low
48045	5	3274	3	202	2	1971_1980	estate	0	Yes, planned	1975	17	29	20	20	20	(SUC)	(SUC)	0	0	None	2004	0.933136	high
48050	5	3275	3	202	2	1971_1980	estate	0	No	1979	17	25	16	16	19	(SU)(C)	(SU)(C)	0	0	None	2004	-1.37015	low
48056	5	3276	3	202	2	1971_1980	estate	0	No	1971	15	33	15	16	18	(S)(U)(C)	(S)(U)(C)	1	1	Premarital	2004	-0.662136	low
48066	5	3278	3	203	2	1971_1980	estate	1	Yes, planned	1975	17	29	23	23	24	(SU)(C)	(SU)(C)	0	0	None	2004	1.02079	high
216928	5	3280	4	303	2	1961_1970	estate	0	No	1966	18	41	19	20	26	(S)(U)(C)	(S)(U)->(C)	0	0	None	2007	0.0620683	medium
216926	5	3280	4	301	2	1961_1970	estate	0	No	1963	13	44	18		18	(SC)	(SC)->(U)	0	0	None	2007	0.0620683	medium
48080	5	3281	3	202	2	1981_1990	estate	0	Yes, planned	1981	17	23	22	22		(SU)		1	1	Premarital	2004	1.40809	high
48083	5	3282	3	202	2	1971_1980	estate	0	Yes, planned	1977	15	27	18	18	18	(SUC)	(SUC)	0	0	None	2004	-0.88249	low
48090	5	3284	3	202	2	1971_1980	estate	1	No	1978	13	26	19	19	20	(SU)(C)	(SU)(C)	0	0	None	2004	-1.65294	low
48107	5	3289	4	205	2	1981_1990	estate	0	No	1988	17	19	18	18		(SU)		0	0	None	2007	1.21593	high
48128	5	3295	3	201	2	1971_1980	estate	1	No	1980	19	24	20		21	(S)(C)		1	1	Premarital	2004
48178	5	3307	4	201	2	1961_1970	estate	0	No	1966	17	41	19	33	33	(S)(UC)	(S)(UC)	0	0	None	2007	-0.220725	medium
48183	5	3308	3	203	2	1971_1980	estate	0	Yes, done nothing	1978	18	26	20	20	25	(SU)(C)	(SU)->(C)	0	0	None	2004	-0.281238	low
48188	5	3309	3	202	2	1961_1970	estate	0	Yes, done nothing	1962	16	42	18	18	18	(SUC)	(SUC)	0	0	None	2004	-1.21153	low
48194	5	3311	3	203	2	1971_1980	estate	1	No	1976	17	28	20	23	24	(S)(U)(C)	(S)(U)(C)	2	1	Premarital	2004	1.69088	high
48193	5	3311	3	202	2	1971_1980	estate	0	Yes, planned	1978	17	26	19	20	21	(S)(U)(C)	(S)(U)(C)	2	0	Premarital	2004	1.69088	high
48197	5	3311	3	206	2	1961_1970	estate	0	No	1964	20	40	19	20	19	(SC)(U)	(SC)(U)	0	0	None	2004	1.69088	high
216924	5	3313	4	301	2	1981_1990	estate	0	No	1984	18	23	21	21	21	(SUC)	(SUC)	0	0	None	2007	-0.220725	medium
48212	5	3317	3	202	2	1971_1980	estate	0	Yes, done nothing	1974	14	30	14		19	(S)(C)	(S)(C)->(U)	2	1	Premarital	2004	-0.220725	medium
48218	5	3318	3	202	2	1971_1980	estate	1	Yes, done nothing	1975	19	29	22	22	27	(SU)(C)	(SU)->(C)	0	0	None	2004	-0.220725	medium
48234	5	3322	3	202	2	1981_1990	estate	0	Yes, done nothing	1982	14	22	20		20	(SC)		1	1	Premarital	2004	-1.21153	low
48239	5	3324	3	201	2	1961_1970	estate	1	Yes, done nothing	1970	17	34	23	23	24	(SU)(C)	(SU)(C)	2	0	Premarital	2004	0.760589	high
48241	5	3325	3	202	2	1971_1980	estate	0	Yes, done nothing	1973	15	31	22	22	23	(SU)(C)	(SU)(C)	0	0	None	2004	-0.220725	medium
48258	5	3329	5	202	2	1971_1980	estate	1	No	1972	15	38	17	17	19	(SU)(C)	(SU)(C)	0	0	None	2010	-0.220725	medium
48275	5	3332	5	202	2	1971_1980	estate	0	No	1980	17	30	22	22	23	(SU)(C)	(SU)(C)	0	0	None	2010	-1.65294	low
48284	5	3334	3	202	2	1961_1970	estate	0	No	1970	15	34	15	15	17	(SU)(C)	(SU)(C)	0	0	None	2004	-0.220725	medium
48291	5	3335	4	202	2	1971_1980	estate	0	Yes, planned	1980	17	27	21	21	25	(SU)(C)	(SU)(C)	0			2007	-1.21153	low
48293	5	3336	3	201	2	1971_1980	estate	0	Yes, done nothing	1978	18	26	18	18	19	(SU)(C)	(SU)(C)	0	1	Extramarital	2004	-0.220725	medium
48297	5	3337	3	201	2	1981_1990	estate	1	Yes, done nothing	1981	19	23	22	22		(SU)		0	1	Extramarital	2004	0.285638	high
48303	5	3339	3	201	2	1971_1980	estate	1	No	1973	24	31	20		23	(S)(C)	(S)(C)->(U)	1	0	Premarital	2004	0.108314	high
48307	5	3341	3	203	2	1981_1990	estate	0	No	1986	17	18	17			(S)		1	1	Premarital	2004	-0.220725	medium
48306	5	3341	3	202	2	1961_1970	estate	0	No	1963	14	41	15	15	18	(SU)(C)	(SU)(C)	0	0	None	2004	-0.220725	medium
1053297	5	3343	5	401	2	1981_1990	estate	0	Yes, done nothing	1987	20	23	22	22		(SU)		0	0	None	2010	0.0620683	medium
48344	5	3350	4	205	2	1981_1990	estate	0	Yes, done nothing	1984	16	23	18	18	19	(SU)(C)	(SU)(C)	1	0	Premarital	2007	0.391107	high
48351	5	3353	3	201	2	1981_1990	estate	0	Yes, planned	1985	17	19	19	19		(SU)		0	1	Extramarital	2004	0.0028446	medium
1053323	5	3359	5	401	2	1961_1970	estate	1	No	1968	19	42	24	24	25	(SU)(C)	(SU)(C)	0	0	None	2010	-0.88249	low
48386	5	3365	3	202	2	1971_1980	estate	0	Yes, done nothing	1980	21	24	17		18	(S)(C)	(S)(C)->(U)	1	1	Premarital	2004	-1.21153	low
48391	5	3367	3	201	2	1971_1980	estate	0	Yes, done nothing	1972	18	32	19	19	20	(SU)(C)	(SU)(C)	0	0	None	2004	0.737997	high
48407	5	3371	3	201	2	1971_1980	estate	0	Yes, done nothing	1979	16	25	16	16	19	(SU)(C)	(SU)(C)	3	2	Premarital	2004	-0.220725	medium
48432	5	3376	3	202	2	1981_1990	estate	0	Yes, done nothing	1982	15	22	16	16	17	(SU)(C)	(SU)(C)	0	0	None	2004	-0.987959	low
48446	5	3380	3	201	2	1961_1970	estate	0	No	1963	15	41	17	15	22	(U)(S)(C)	(U)(S)->(C)	0	0	None	2004	-0.220725	medium
48449	5	3381	3	202	2	1971_1980	estate	1	Yes, found how to do	1977	14	27	23	24	27	(S)(U)(C)	(S)(U)(C)	0	0	None	2004	0.0620683	medium
48452	5	3382	3	202	2	1981_1990	estate	0	No	1985	15	19	15	15	15	(SUC)	(SUC)	0	0	None	2004	0.0620683	medium
48455	5	3383	3	201	2	1961_1970	estate	1	Yes, done nothing	1966	18	38	18	20	19	(S)(C)(U)	(S)(C)(U)	1	3	Both	2004	-0.928735	low
48459	5	3384	3	202	2	1971_1980	estate	0	No	1973	19	31	19	20	21	(S)(U)(C)	(S)(U)(C)	0	0	None	2004	-0.220725	medium
48471	5	3387	3	202	2	1971_1980	estate	0	Yes, done nothing	1979	17	25	20	20	21	(SU)(C)	(SU)(C)	0	0	None	2004	0.0620683	medium
48485	5	3390	3	201	2	1961_1970	estate	1	Yes, done nothing	1968	18	36	18	18	20	(SU)(C)	(SU)(C)	0	0	None	2004	-1.3239	low
48491	5	3391	3	201	2	1971_1980	estate	0	No	1976	12	28	18	18	19	(SU)(C)	(SU)(C)	0	0	None	2004	-0.416629	low
48503	5	3394	3	202	2	1971_1980	estate	0	No	1975	15	29	20	21	22	(S)(U)(C)	(S)(U)(C)	0	0	None	2004	-0.220725	medium
48515	5	3396	3	202	2	1971_1980	estate	0	No	1974	15	30	19	19	20	(SU)(C)	(SU)(C)	0	0	None	2004	-0.281238	low
48526	5	3399	3	202	2	1981_1990	estate	0	Yes, done nothing	1982	15	22	19	18	20	(U)(S)(C)	(U)(S)(C)	0	0	None	2004	-0.220725	medium
48527	5	3400	3	201	2	1981_1990	estate	1	Yes, done nothing	1981	16	23	20	20	23	(SU)(C)	(SU)(C)	0	0	None	2004	0.391107	high
48529	5	3401	3	201	2	1971_1980	estate	0	Yes, done nothing	1977	19	27	19	19	20	(SU)(C)	(SU)(C)	2	1	Premarital	2004	-0.220725	medium
48530	5	3402	3	201	2	1971_1980	estate	1	No	1971	15	33	21	21	23	(SU)(C)	(SU)(C)	0	0	None	2004	-1.37015	low
48540	5	3406	3	201	2	1971_1980	estate	0	No	1975	17	29	18	18	19	(SU)(C)	(SU)(C)	0	0	None	2004	-0.220725	medium
48551	5	3408	3	202	2	1981_1990	estate	0	Yes, done nothing	1984	17	20	18	18	18	(SUC)	(SUC)	0	0	None	2004	0.108314	high
207425	5	3408	5	502	2	1981_1990	estate	0	No	1986	15	24	16	16	18	(SU)(C)	(SU)(C)	0	0	None	2010	-1.42937	low
48555	5	3409	3	203	2	1971_1980	estate	1	No	1973	15	31	18	18	24	(SU)(C)	(SU)->(C)	0	0	None	2004	0.594403	high
48567	5	3411	4	203	2	1981_1990	estate	0	No	1984	18	23	21	21	22	(SU)(C)	(SU)(C)	0	0	None	2007	-0.220725	medium
1053416	5	3413	5	401	2	1971_1980	estate	0	No	1980	17	30	18	18	18	(SUC)	(SUC)	0	0	None	2010	-1.21153	low
1053418	5	3414	5	401	2	1961_1970	estate	0	No	1961	11	49	19	19	22	(SU)(C)	(SU)(C)	0	0	None	2010	-0.220725	medium
48594	5	3419	5	204	2	1981_1990	estate	0	No	1989	17	21	18	18	20	(SU)(C)	(SU)(C)	0	1	Extramarital	2010	-0.220725	medium
48610	5	3424	3	201	2	1961_1970	estate	1	No	1967	15	37	18	22	26	(S)(U)(C)	(S)(U)(C)	2	1	Premarital	2004	-1.65294	low
48622	5	3426	3	202	2	1961_1970	estate	0	No	1963	8	41	20	20	21	(SU)(C)	(SU)(C)	0	0	None	2004	-1.65294	low
48624	5	3427	3	202	2	1971_1980	estate	1	Yes, done nothing	1977	21	27	22	25	23	(S)(C)(U)	(S)(C)(U)	0	0	None	2004	0.331884	high
48636	5	3432	3	201	2	1971_1980	estate	0	Yes, done nothing	1974	17	30	17	17	18	(SU)(C)	(SU)(C)	1	0	Premarital	2004	-1.21153	low
48638	5	3433	3	201	2	1981_1990	estate	0	No	1982	18	22	19	19	20	(SU)(C)	(SU)(C)	1	0	Premarital	2004	0.108314	high
217919	5	3439	4	302	2	1971_1980	estate	1	Yes, done nothing	1976	16	31	22	22	24	(SU)(C)	(SU)(C)	3	1	Premarital	2007	-0.220725	medium
48664	5	3441	3	202	2	1971_1980	estate	0	Yes, done nothing	1978	18	26	18	19	18	(SC)(U)	(SC)(U)	0	0	None	2004	-0.281238	low
48674	5	3449	3	202	2	1971_1980	estate	0	Yes, done nothing	1971	18	33	17	21	21	(S)(UC)	(S)(UC)	0	0	None	2004	-0.88249	low
48698	5	3454	3	202	2	1961_1970	estate	0	No	1964	18	40	19	19	20	(SU)(C)	(SU)(C)	0	0	None	2004	-1.21153	low
48708	5	3461	3	201	2	1971_1980	estate	1	Yes, done nothing	1980	17	24	19	19	23	(SU)(C)	(SU)(C)	2	0	Premarital	2004	0.0620683	medium
48710	5	3462	3	201	2	1981_1990	estate	0	Yes, done nothing	1984	16	20	17	17	19	(SU)(C)	(SU)(C)	1	0	Premarital	2004	0.0620683	medium
48712	5	3463	3	201	2	1971_1980	estate	0	No	1979	17	25	18	18	19	(SU)(C)	(SU)(C)	0	0	None	2004	0.0620683	medium
48730	5	3474	3	201	2	1971_1980	estate	0	Yes, done nothing	1976	15	28	18	18	19	(SU)(C)	(SU)(C)	10	8	Premarital	2004	1.02079	high
48734	5	3477	3	202	2	1971_1980	estate	0	No	1977	16	27	19	19	19	(SUC)	(SUC)	0	0	None	2004	-0.220725	medium
48738	5	3478	3	202	2	1971_1980	estate	0	No	1980	17	24	21		22	(S)(C)		2	2	Premarital	2004	0.691751	high
207230	5	3479	5	501	2	1981_1990	estate	0	No	1990	16	20	16	16	16	(SUC)	(SUC)	0	0	None	2010	-0.220725	medium
48747	5	3484	3	202	2	1971_1980	estate	0	Yes, done nothing	1975	17	29	18	18	19	(SU)(C)	(SU)(C)	0	0	None	2004	-0.65892	low
48764	5	3490	3	202	2	1981_1990	estate	0	Yes, done nothing	1984	18	20	17	17	19	(SU)(C)	(SU)(C)	0	0	None	2004	0.331884	high
218038	5	4005	4	304	2	1971_1980	estate	1	No	1979	15	28	19	19	23	(SU)(C)	(SU)(C)	0	0	None	2007	1.23554	high
217304	5	4013	4	302	2	1981_1990	estate	0	No	1982	13	25	18	18	19	(SU)(C)	(SU)(C)	0	1	Extramarital	2007	-0.987959	low
217697	5	4034	4	301	2	1981_1990	estate	1	No	1983	17	24	22	22	22	(SUC)	(SUC)	1	1	Premarital	2007	0.213053	high
217101	5	4036	4	302	2	1971_1980	estate	0	No	1974	20	33	15	18	25	(S)(U)(C)	(S)(U)->(C)	0	2	Extramarital	2007	0.285638	high
1053564	5	4045	5	401	2	1981_1990	estate	0	Yes, done nothing	1981	13	29	15	15	19	(SU)(C)	(SU)(C)	0	0	None	2010	-0.220725	medium
216961	5	4060	4	301	2	1971_1980	estate	1	Yes, done nothing	1974	14	33	19	21	23	(S)(U)(C)	(S)(U)(C)	1	2	Both	2007	0.0620683	medium
217057	5	4067	4	302	2	1961_1970	estate	0	No	1968	13	39	13	13	17	(SU)(C)	(SU)(C)	1	0	Premarital	2007	-0.928735	low
207244	5	4067	5	501	2	1981_1990	estate	0	No	1990	17	20	19	19	20	(SU)(C)	(SU)(C)	0	0	None	2010	-0.220725	medium
217070	5	4069	4	302	2	1981_1990	estate	0	No	1981	18	26	18	18	19	(SU)(C)	(SU)(C)	0	1	Extramarital	2007	0.0620683	medium
217076	5	4070	4	302	2	1981_1990	estate	0	No	1985	13	22	18	18	18	(SUC)	(SUC)	0	0	None	2007	0.0620683	medium
217622	5	4075	4	301	2	1971_1980	estate	1	Yes, done nothing	1979	18	28	18	21	25	(S)(U)(C)	(S)(U)(C)	0	4	Extramarital	2007	0.0620683	medium
217090	5	4087	4	301	2	1971_1980	estate	1	No	1979	23	28	23	23	23	(SUC)	(SUC)	0	0	None	2007	-0.416629	low
218120	5	4088	4	301	2	1971_1980	estate	1	No	1979	16	28	16	17	17	(S)(UC)	(S)(UC)	0	0	None	2007	-0.416629	low
218004	5	4092	4	305	2	1981_1990	estate	0	No	1984	18	23	19	19	19	(SUC)	(SUC)	0	0	None	2007	0.0620683	medium
217823	5	4114	4	301	2	1971_1980	estate	0	No	1978	19	29	20	20		(SU)	(SU)->(C)	0	0	None	2007	0.213053	high
218021	5	4122	5	301	2	1961_1970	estate	0	No	1967	18	43	18	18	22	(SU)(C)	(SU)(C)	1	2	Both	2010	0.0620683	medium
218060	5	4124	5	301	2	1971_1980	estate	1	Yes, planned	1977	17	33	19	19	19	(SUC)	(SUC)	0	1	Extramarital	2010	-0.416629	low
217780	5	4148	4	301	2	1971_1980	estate	1	No	1972	15	35	20		21	(S)(C)	(S)(C)->(U)	2	2	Premarital	2007	0.0620683	medium
217854	5	4152	4	301	2	1961_1970	estate	0	No	1970	16	37	16	16	17	(SU)(C)	(SU)(C)	1	0	Premarital	2007	0.108314	high
217937	5	4156	4	302	2	1981_1990	estate	0	No	1988	14	19	15	15	16	(SU)(C)	(SU)(C)	0	0	None	2007	0.0620683	medium
217268	5	4179	4	301	2	1971_1980	estate	1	Yes, done nothing	1979	16	28	15	16	16	(S)(UC)	(S)(UC)	0	0	None	2007	0.370833	high
217692	5	4192	4	302	2	1981_1990	estate	0	Yes, done nothing	1988	15	19	18	18		(SU)		0	0	None	2007	1.02079	high
217714	5	4193	4	302	2	1981_1990	estate	0	No	1985	17	22	19	19	21	(SU)(C)	(SU)(C)	0	1	Extramarital	2007	1.293	high
217294	5	4198	4	301	2	1981_1990	estate	0	No	1985	19	22	19	19		(SU)		0	0	None	2007	-0.220725	medium
217693	5	4215	4	301	2	1971_1980	estate	1	No	1977	16	30	15	17	18	(S)(U)(C)	(S)(U)(C)	5	3	Premarital	2007	0.0620683	medium
217846	5	4224	4	303	2	1981_1990	estate	0	No	1986	17	21	20	20		(SU)		0	0	None	2007	-0.220725	medium
217891	5	4225	4	303	2	1981_1990	estate	0	Yes, done nothing	1982	17	25	20	23	22	(S)(C)(U)	(S)(C)(U)	1	1	Premarital	2007	0.0620683	medium
1053668	5	4225	5	401	2	1981_1990	estate	0	No	1990	17	20	17	17	19	(SU)(C)	(SU)(C)	1	0	Premarital	2010	-0.220725	medium
217863	5	4227	4	301	2	1981_1990	estate	0	No	1984	18	23	21	21	22	(SU)(C)	(SU)(C)	0	0	None	2007	-0.220725	medium
217940	5	4232	4	302	2	1971_1980	estate	1	No	1979	16	28	16	19	23	(S)(U)(C)	(S)(U)(C)	1	0	Premarital	2007	0.0620683	medium
217196	5	4245	4	302	2	1971_1980	estate	1	No	1973	15	34	17	18	20	(S)(U)(C)	(S)(U)(C)	0	0	None	2007	0.108314	high
218055	5	4246	4	302	2	1981_1990	estate	0	Yes, done nothing	1987	14	20	14	17	17	(S)(UC)	(S)(UC)	1	1	Premarital	2007	-0.599696	low
218081	5	4248	5	302	2	1961_1970	estate	1	No	1966	22	44	23	23	24	(SU)(C)	(SU)(C)	0	0	None	2010	-1.65294	low
218152	5	4256	4	302	2	1971_1980	estate	1	No	1975	17	32	21	21	23	(SU)(C)	(SU)(C)	0	0	None	2007	0.0620683	medium
217168	5	4268	4	302	2	1981_1990	estate	1	No	1987	16	20	19	19		(SU)		0	0	None	2007	-0.220725	medium
217182	5	4270	4	301	2	1971_1980	estate	1	Yes, found how to do	1977	15	30	15	15	15	(SUC)	(SUC)	0	2	Extramarital	2007	0.0620683	medium
217183	5	4271	4	301	2	1981_1990	estate	0	Yes, done nothing	1984	14	23	21	21	22	(SU)(C)	(SU)(C)	0	0	None	2007	0.0620683	medium
217353	5	4300	4	301	2	1981_1990	estate	0	No	1987	17	20	17	18	17	(SC)(U)	(SC)(U)	2	3	Both	2007	0.0620683	medium
217627	5	4320	4	304	2	1971_1980	estate	1	Yes, done nothing	1977	16	30	21	26		(S)(U)		2	2	Premarital	2007	0.0028446	medium
217676	5	4328	4	303	2	1971_1980	estate	1	Yes, done nothing	1979	17	28	18	18	19	(SU)(C)	(SU)(C)	1	1	Premarital	2007	-1.21153	low
217488	5	4331	4	303	2	1981_1990	estate	0	No	1989	17	19	16	16		(SU)		0	0	None	2007	-0.220725	medium
217908	5	4355	4	301	2	1981_1990	estate	1	Yes, done nothing	1987	17	20	19	19		(SU)		0	1	Extramarital	2007	-0.65892	low
218018	5	4363	4	303	2	1981_1990	estate	0	No	1987	18	20	18	18		(SU)		0	0	None	2007	1.40809	high
218112	5	4376	4	302	2	1971_1980	estate	1	No	1980	16	27	20	26		(S)(U)		1	1	Premarital	2007	-1.21153	low
218119	5	4381	4	302	2	1981_1990	estate	0	Yes, done nothing	1987	17	20	17	18	18	(S)(UC)	(S)(UC)	0	0	None	2007	0.477796	high
217905	5	4401	4	303	2	1981_1990	estate	0	No	1982	16	25	16	16	18	(SU)(C)	(SU)(C)	0	0	None	2007	-0.220725	medium
217951	5	4404	4	301	2	1981_1990	estate	0	No	1987	16	20	16	16	17	(SU)(C)	(SU)(C)	0	0	None	2007	0.370833	high
1053840	5	6016	5	402	2	1961_1970	estate	0	No	1964	14	46	20	20	21	(SU)(C)	(SU)(C)	0	0	None	2010	0.108314	high
1053947	5	6036	5	401	2	1961_1970	estate	0	Yes, done nothing	1966	15	44	22	22	32	(SU)(C)	(SU)->(C)	1	0	Premarital	2010	0.0620683	medium
1054188	5	6084	5	401	2	1971_1980	estate	0	No	1972	14	38	18	18	21	(SU)(C)	(SU)(C)	0	0	None	2010	0.108314	high
1054238	5	6094	5	402	2	1961_1970	estate	0	No	1964	15	46	16	16	16	(SUC)	(SUC)	0	0	None	2010	-1.65294	low
1054263	5	6099	5	401	2	1981_1990	estate	1	No	1987	16	23	16	17	17	(S)(UC)	(S)(UC)	0	0	None	2010	-0.220725	medium
1054297	5	6109	5	401	2	1961_1970	estate	1	No	1962	13	48	17	17	24	(SU)(C)	(SU)->(C)	2	0	Premarital	2010	-0.85804	low
1054303	5	6110	5	402	2	1981_1990	estate	1	Yes, done nothing	1990	15	20	16	16	18	(SU)(C)	(SU)(C)	0	0	None	2010	-0.662136	low
207292	5	6113	5	501	2	1971_1980	estate	0	Yes, done nothing	1980	15	30	21	21	25	(SU)(C)	(SU)(C)	0	0	None	2010	0.0620683	medium
1054403	5	6130	5	401	2	1971_1980	estate	0	No	1971	16	39	16		23	(S)(C)	(S)(C)->(U)	0	2	Extramarital	2010	0.0620683	medium
1054469	5	6147	5	401	2	1981_1990	estate	0	No	1984	19	26	19	23	19	(SC)(U)	(SC)(U)	1	0	Premarital	2010	-1.37015	low
1054488	5	6152	5	402	2	1981_1990	estate	1	No	1986	17	24	20	21	23	(S)(U)(C)	(S)(U)(C)	1	1	Premarital	2010	0.0620683	medium
1054568	5	6169	5	402	2	1971_1980	estate	0	No	1973	15	37	22	22	25	(SU)(C)	(SU)(C)	0	0	None	2010	-1.37015	low
1054588	5	6174	5	402	2	1971_1980	estate	0	No	1978	18	32	19	19	32	(SU)(C)	(SU)->(C)	0	0	None	2010	0.0620683	medium
1054635	5	6185	5	401	2	1981_1990	estate	0	Yes, done nothing	1983	15	27	16	16	19	(SU)(C)	(SU)(C)	0	0	None	2010	0.0620683	medium
1054753	5	6210	5	402	2	1971_1980	estate	0	No	1980	15	30	16	16	16	(SUC)	(SUC)	0	0	None	2010	2.32056	high
207893	5	6224	5	501	2	1981_1990	estate	0	Yes, done nothing	1987	19	23	20	20	22	(SU)(C)	(SU)(C)	0	0	None	2010	0.0620683	medium
207709	5	6245	5	501	2	1981_1990	estate	0	No	1986	17	24	23	23		(SU)		0	0	None	2010	0.0620683	medium
207296	5	7002	5	502	2	1981_1990	estate	0	No	1989	17	21	17	17		(SU)		0	0	None	2010	-0.88249	low
207301	5	7006	5	502	2	1981_1990	estate	0	No	1985	18	25	21	21	22	(SU)(C)	(SU)(C)	0	0	None	2010	0.285638	high
207312	5	7010	5	501	2	1961_1970	estate	1	Yes, planned	1969	15	41	19	19	20	(SU)(C)	(SU)(C)	0	0	None	2010	0.68293	high
207526	5	7019	5	502	2	1971_1980	estate	0	No	1978	17	32	17	17	19	(SU)(C)	(SU)(C)	1	0	Premarital	2010	0.68293	high
207390	5	7033	5	501	2	1971_1980	estate	1	No	1978	17	32	18	18	18	(SUC)	(SUC)	0	0	None	2010	0.68293	high
207345	5	7034	5	502	2	1981_1990	estate	0	Yes, done nothing	1990	16	20	16	16	18	(SU)(C)	(SU)(C)	0	0	None	2010	0.0620683	medium
207397	5	7045	5	501	2	1971_1980	estate	0	No	1977	17	33	22	22	22	(SUC)	(SUC)	1	0	Premarital	2010	0.331884	high
207353	5	7052	5	502	2	1961_1970	estate	0	No	1963	15	47	25	25		(SU)	(SU)->(C)	0	0	None	2010	0.66332	high
207602	5	7055	5	502	2	1981_1990	estate	0	Yes, done nothing	1984	17	26	20	21	20	(SC)(U)	(SC)(U)	0	0	None	2010	-0.438566	low
207532	5	7056	5	502	2	1981_1990	estate	0	No	1989	17	21	17	17	18	(SU)(C)	(SU)(C)	0	0	None	2010	-0.928735	low
207490	5	7057	5	501	2	1981_1990	estate	0	No	1985	18	25	19	19	19	(SUC)	(SUC)	0	0	None	2010	0.0620683	medium
207543	5	7062	5	502	2	1961_1970	estate	1	Yes, done nothing	1964	10	46	18	18	19	(SU)(C)	(SU)(C)	1	0	Premarital	2010	0.0620683	medium
207433	5	7066	5	501	2	1961_1970	estate	0	No	1969	17	41	21	21	22	(SU)(C)	(SU)(C)	0	0	None	2010	0.108314	high
207610	5	7078	5	502	2	1971_1980	estate	0	No	1973	13	37	17	17	18	(SU)(C)	(SU)(C)	0	0	None	2010	0.691751	high
207618	5	7088	5	501	2	1961_1970	estate	0	No	1967	19	43	22	22	24	(SU)(C)	(SU)(C)	1	1	Premarital	2010	0.0620683	medium
208033	5	7107	5	501	2	1961_1970	estate	0	No	1969	19	41	19	20	19	(SC)(U)	(SC)(U)	1	1	Premarital	2010	0.760589	high
208084	5	7108	5	501	2	1961_1970	estate	0	No	1961	15	49	16	16	20	(SU)(C)	(SU)(C)	1	0	Premarital	2010	0.0620683	medium
208110	5	7130	5	501	2	1971_1980	estate	1	No	1972	20	38	25	25	27	(SU)(C)	(SU)(C)	0	0	None	2010	0.0620683	medium
218149	6	13	4	301	2	1981_1990	estate	0	No	1986	20	21	20	20	21	(SU)(C)	(SU)(C)	0	0	None	2007	0.0620683	medium
48783	6	32	2	101	2	1961_1970	estate	1	Yes, done nothing	1970	17	32	17	17	30	(SU)(C)	(SU)->(C)	0	0	None	2002	0.0620683	medium
25359	6	44	2	4	2	1981_1990	estate	0	Yes, done nothing	1983	16	19	17			(S)		0	1	Extramarital	2002	-0.0875904	medium
218205	6	45	4	301	2	1971_1980	estate	0	No	1979	15	28	23		23	(SC)	(SC)->(U)	1	0	Premarital	2007	0.0620683	medium
48814	6	77	3	201	2	1971_1980	estate	0	Yes, done nothing	1980	15	24	15	15	18	(SU)(C)	(SU)(C)	0	0	None	2004	-0.0875904	medium
218175	6	156	4	301	2	1981_1990	estate	0	No	1986	17	21	19	19	20	(SU)(C)	(SU)(C)	0	0	None	2007	-0.220725	medium
48865	6	180	2	101	2	1981_1990	estate	0	Yes, done nothing	1981	17	21	19	19	20	(SU)(C)	(SU)(C)	0	0	None	2002	0.391107	high
48870	6	202	3	201	2	1971_1980	estate	0	Yes, done nothing	1980	19	24	22	23	24	(S)(U)(C)	(S)(U)(C)	0	0	None	2004	0.0620683	medium
218190	6	205	4	302	2	1981_1990	estate	0	No	1988	18	19	18	18		(SU)		0	1	Extramarital	2007	0.833915	high
48884	6	226	3	201	2	1981_1990	estate	0	No	1984	17	20	17	18	20	(S)(U)(C)	(S)(U)(C)	0	0	None	2004	0.982665	high
48888	6	228	2	101	2	1971_1980	estate	0	Yes, done nothing	1980	19	22	20	20	21	(SU)(C)	(SU)(C)	0	0	None	2002	-0.529001	low
24425	6	251	2	2	2	1981_1990	estate	1	Yes, done nothing	1983	16	19	15	15	18	(SU)(C)	(SU)(C)	0	0	None	2002	-1.04111	low
218217	6	264	5	303	2	1981_1990	estate	0	Yes, done nothing	1982	17	28	20	20	23	(SU)(C)	(SU)(C)	0	0	None	2010	-0.220725	medium
48904	6	266	2	101	2	1981_1990	estate	0	Yes, done nothing	1984	14	18	17	17	17	(SUC)	(SUC)	0	0	None	2002	1.38145	high
24469	6	269	2	5	2	1981_1990	estate	0	Yes, done nothing	1984	17	18	17	17	17	(SUC)	(SUC)	0	0	None	2002	0.108314	high
48912	6	270	3	201	2	1961_1970	estate	0	Yes, done nothing	1970	16	34	19	20	21	(S)(U)(C)	(S)(U)(C)	0	3	Extramarital	2004	-0.220725	medium
48913	6	272	2	101	2	1981_1990	estate	0	Yes, done nothing	1983	17	19	16	18	18	(S)(UC)	(S)(UC)	1	0	Premarital	2002	0.933136	high
24512	6	277	5	2	2	1971_1980	estate	1	No	1980		30	15	17	30	(S)(U)(C)	(S)(U)->(C)	1	0	Premarital	2010	-0.220725	medium
48929	6	284	5	101	2	1961_1970	estate	0	No	1965	17	45	33	33		(SU)	(SU)->(C)	0	0	None	2010	0.709566	high
48930	6	287	3	201	2	1981_1990	estate	0	Yes, done nothing	1987	15	17	15	15	16	(SU)(C)	(SU)(C)	0	0	None	2004	-1.65294	low
218329	6	287	5	301	2	1971_1980	estate	0	No	1980	14	30	22	22	22	(SUC)	(SUC)	1	0	Premarital	2010	-1.14083	low
48941	6	298	3	201	2	1981_1990	estate	1	No	1983		21	16	18	18	(S)(UC)	(S)(UC)	2	2	Premarital	2004	0.0620683	medium
24659	6	304	5	3	2	1981_1990	estate	0	Yes, done nothing	1987	17	23	20	20	21	(SU)(C)	(SU)(C)	0	0	None	2010	0.0028446	medium
48954	6	309	2	101	2	1981_1990	estate	0	Yes, done nothing	1984	15	18	16	16		(SU)		1	0	Premarital	2002	-1.3239	low
24702	6	314	4	4	2	1981_1990	estate	0	Yes, done nothing	1989	16	18	17	17		(SU)		0	0	None	2007	-0.220725	medium
48961	6	315	3	201	2	1981_1990	estate	0	Yes, found how to do	1983	13	21	18	20	19	(S)(C)(U)	(S)(C)(U)	1	1	Premarital	2004	0.709566	high
218277	6	315	4	301	2	1971_1980	estate	1	No	1976	13	31	20	20	20	(SUC)	(SUC)	0	0	None	2007	-0.88249	low
48984	6	337	3	201	2	1971_1980	estate	0	Yes, done nothing	1974	17	30	17	17	22	(SU)(C)	(SU)->(C)	3	0	Premarital	2004	0.108314	high
48985	6	338	3	201	2	1971_1980	estate	1	No	1975	19	29	21	21	23	(SU)(C)	(SU)(C)	0	0	None	2004	0.108314	high
24879	6	346	5	2	2	1961_1970	estate	0	No	1961	14	49	20	20	20	(SUC)	(SUC)	0	0	None	2010	0.709566	high
24891	6	347	4	6	2	1981_1990	estate	0	Yes, done nothing	1984	17	23	20	20	21	(SU)(C)	(SU)(C)	0	0	None	2007	-0.220725	medium
48993	6	350	3	201	2	1981_1990	estate	0	No	1987	15	17	15	15		(SU)		0	0	None	2004	1.69088	high
24917	6	350	4	5	2	1981_1990	estate	1	Yes, done nothing	1988	13	19	13	13	17	(SU)(C)	(SU)(C)	0	12	Extramarital	2007	-0.599696	low
48997	6	355	3	201	2	1981_1990	estate	1	Yes, done nothing	1983	18	21	17	18	19	(S)(U)(C)	(S)(U)(C)	1	0	Premarital	2004	-0.662136	low
208941	6	363	5	503	2	1981_1990	estate	0	No	1989	17	21	19	19		(SU)		0	0	None	2010	1.21593	high
49008	6	369	3	201	2	1981_1990	estate	0	Yes, done nothing	1983	17	21	19	19	20	(SU)(C)	(SU)(C)	0	0	None	2004	1.91445	high
49078	6	370	2	4	2	1981_1990	estate	0	Yes, done nothing	1982	17	20	17	17	19	(SU)(C)	(SU)(C)	1	0	Premarital	2002	-0.85804	low
49011	6	376	2	101	2	1971_1980	estate	0	Yes, done nothing	1971	20	31	23	28		(S)(U)		2	1	Premarital	2002	0.0620683	medium
208272	6	377	5	502	2	1971_1980	estate	0	Yes, done nothing	1972	16	38	21	21	22	(SU)(C)	(SU)(C)	0	0	None	2010	-1.65294	low
49012	6	379	3	201	2	1971_1980	estate	1	No	1972	19	32	15	15	19	(SU)(C)	(SU)(C)	1	0	Premarital	2004	0.108314	high
25065	6	380	4	4	2	1981_1990	estate	0	No	1989	16	18	17			(S)		0	0	None	2007	0.391107	high
49023	6	385	5	202	2	1981_1990	estate	0	Yes, done nothing	1986	19	24	19	20	21	(S)(U)(C)	(S)(U)(C)	1	1	Premarital	2010	1.99964	high
208504	6	405	5	501	2	1981_1990	estate	0	No	1990	17	20	17	17	18	(SU)(C)	(SU)(C)	0	0	None	2010	-0.928735	low
25305	6	429	2	5	2	1971_1980	estate	0	Yes, done nothing	1977	15	25	23	23	24	(SU)(C)	(SU)(C)	0	0	None	2002	0.709566	high
25311	6	430	5	2	2	1971_1980	estate	0	Yes, planned	1979	12	31	14	14	29	(SU)(C)	(SU)->(C)	1	0	Premarital	2010	0.709566	high
25348	6	436	2	2	2	1971_1980	estate	1	Yes, done nothing	1975	16	27	23	23		(SU)	(SU)->(C)	1	0	Premarital	2002	0.806835	high
49062	6	436	3	201	2	1971_1980	estate	1	Yes, done nothing	1974	21	30	21	21	23	(SU)(C)	(SU)(C)	1	2	Both	2004	0.108314	high
49065	6	440	5	101	2	1971_1980	estate	0	No	1975	12	35	19	19	19	(SUC)	(SUC)	0	0	None	2010	2.31174	high
208377	6	455	5	503	2	1981_1990	estate	1	No	1987	15	23	19	19	23	(SU)(C)	(SU)(C)	1	0	Premarital	2010	0.709566	high
49107	6	473	3	201	2	1971_1980	estate	0	No	1980	18	24	20	20	22	(SU)(C)	(SU)(C)	0	0	None	2004	1.08963	high
49108	6	475	4	101	2	1981_1990	estate	1	Yes, done nothing	1982	11	25	18	18	18	(SUC)	(SUC)	0	0	None	2007	0.391107	high
49117	6	484	5	201	2	1981_1990	estate	0	Yes, done nothing	1985	16	25	16	17	18	(S)(U)(C)	(S)(U)(C)	0	0	None	2010	-0.220725	medium
218429	6	488	4	301	2	1971_1980	estate	0	No	1978	17	29	29	29		(SU)		0	1	Extramarital	2007	-0.88249	low
49119	6	491	3	201	2	1981_1990	estate	0	Yes, done nothing	1984	16	20	18	18	20	(SU)(C)	(SU)(C)	0	0	None	2004	1.08963	high
49126	6	506	3	201	2	1981_1990	estate	0	No	1981	13	23	20	20	22	(SU)(C)	(SU)(C)	0	0	None	2004	0.992359	high
49134	6	513	3	201	2	1981_1990	estate	0	No	1985	17	19	17	17		(SU)		0	0	None	2004	1.08963	high
49140	6	518	2	102	2	1981_1990	estate	0	Yes, done nothing	1981	19	21	21	21		(SU)		0	0	None	2002	1.69088	high
49146	6	526	3	201	2	1971_1980	estate	0	Yes, done nothing	1979	16	25	15	17	16	(S)(C)(U)	(S)(C)(U)	1	1	Premarital	2004	-0.220725	medium
25726	6	535	2	3	2	1981_1990	estate	0	Yes, done nothing	1982	15	20	14	18	18	(S)(UC)	(S)(UC)	2	1	Premarital	2002	-1.10033	low
1048081	6	535	4	301	2	1981_1990	estate	1	Yes, done nothing	1982	16	25	16	17	17	(S)(UC)	(S)(UC)	0	0	None	2007	-0.0503031	medium
25738	6	536	5	5	2	1981_1990	estate	0	No	1988	16	22	16	20	21	(S)(U)(C)	(S)(U)(C)	2	2	Premarital	2010	-1.65294	low
25837	6	559	2	3	2	1981_1990	estate	0	Yes, done nothing	1985	16	17	15	16		(S)(U)		1	0	Premarital	2002	0.331884	high
208323	6	565	5	501	2	1961_1970	estate	0	Yes, done nothing	1969	18	41	18	18	18	(SUC)	(SUC)	0	1	Extramarital	2010	-0.220725	medium
25898	6	572	2	2	2	1971_1980	estate	0	Yes, done nothing	1978	14	24	20	20	21	(SU)(C)	(SU)(C)	0	0	None	2002	2.53531	high
25941	6	581	5	4	2	1981_1990	estate	0	Yes, done nothing	1987	16	23	18	18	21	(SU)(C)	(SU)(C)	2	0	Premarital	2010	-0.220725	medium
25960	6	587	2	2	2	1981_1990	estate	0	Yes, done nothing	1983	11	19	15	15	17	(SU)(C)	(SU)(C)	0	0	None	2002	2.31174	high
25967	6	590	2	4	2	1981_1990	estate	0	Yes, done nothing	1985		17	16			(S)		1	0	Premarital	2002	-0.220725	medium
49183	6	590	3	202	2	1981_1990	estate	0	Yes, done nothing	1983	17	21	16	18		(S)(U)		0	1	Extramarital	2004	-0.220725	medium
26020	6	602	2	5	2	1981_1990	estate	0	Yes, done nothing	1986		16	14			(S)		0	0	None	2002	0.108314	high
49194	6	606	2	101	2	1971_1980	estate	0	Yes, done nothing	1978	17	24	21	21	21	(SUC)	(SUC)	0	0	None	2002	-0.220725	medium
26047	6	607	2	4	2	1981_1990	estate	0	Yes, done nothing	1983	15	19	18	18	19	(SU)(C)	(SU)(C)	0	0	None	2002	-1.04111	low
49200	6	609	2	101	2	1971_1980	estate	1	Yes, done nothing	1979	15	23	19	19		(SU)		0	0	None	2002	0.760589	high
26078	6	615	2	3	2	1971_1980	estate	0	Yes, done nothing	1980	13	22	20	20	21	(SU)(C)	(SU)(C)	0	0	None	2002	0.108314	high
218539	6	616	4	301	2	1981_1990	estate	0	No	1987	9	20	14	14	18	(SU)(C)	(SU)(C)	0	0	None	2007	0.614677	high
26080	6	616	5	1	2	1961_1970	estate	1	Yes, planned	1965	18	45	18	18	18	(SUC)	(SUC)	0	0	None	2010	0.709566	high
49223	6	644	2	101	2	1981_1990	estate	0	Yes, done nothing	1986	12	16	16			(S)		0	1	Extramarital	2002	0.108314	high
49225	6	649	3	201	2	1981_1990	estate	0	Yes, done nothing	1988	15	16	15	15		(SU)		0	0	None	2004	0.760589	high
209214	6	655	5	501	2	1961_1970	estate	0	No	1962		48	15	15	16	(SU)(C)	(SU)(C)	1	0	Premarital	2010	0.0620683	medium
49233	6	670	4	101	2	1981_1990	estate	0	Yes, done nothing	1988	16	19	16	16	17	(SU)(C)	(SU)(C)				2007	0.992359	high
49234	6	673	3	201	2	1981_1990	estate	0	Yes, planned	1985	18	19	18	18		(SU)		0	0	None	2004	-0.662136	low
49235	6	673	3	202	2	1981_1990	estate	0	No	1986	17	18	17	17		(SU)		0	0	None	2004	-0.662136	low
49236	6	674	2	101	2	1981_1990	estate	0	Yes, done nothing	1982	17	20	12			(S)		1	1	Premarital	2002	0.709566	high
49301	6	1023	3	203	2	1981_1990	estate	0	Yes, found how to do	1984	19	20	20			(S)		0	1	Extramarital	2004	-0.220725	medium
49311	6	1030	2	102	2	1971_1980	estate	0	Yes, done nothing	1975	18	27	21	21	26	(SU)(C)	(SU)->(C)	0	0	None	2002	-0.699423	low
49317	6	1033	2	102	2	1981_1990	estate	0	Yes, done nothing	1981	16	21	20	20		(SU)		0	0	None	2002	0.391107	high
49332	6	1047	2	102	2	1971_1980	estate	0	Yes, done nothing	1974	18	28	26			(S)		0	0	None	2002	-0.0875904	medium
49347	6	1056	2	102	2	1971_1980	estate	0	Yes, done nothing	1979	17	23	18	18	21	(SU)(C)	(SU)(C)	1	1	Premarital	2002	-0.928735	low
49376	6	1074	2	101	2	1981_1990	estate	1	Yes, done nothing	1984	15	18	16	16	16	(SUC)	(SUC)	0	0	None	2002	1.40809	high
49403	6	2000	3	204	2	1981_1990	estate	0	Yes, done nothing	1987	16	17	17			(S)		2	3	Both	2004	0.513661	high
49405	6	2001	3	202	2	1971_1980	estate	0	Yes, done nothing	1980	16	24	20	20	22	(SU)(C)	(SU)(C)	0	0	None	2004	0.513661	high
49417	6	2004	3	202	2	1981_1990	estate	0	No	1983	17	21	17	20		(S)(U)		1	1	Premarital	2004	-0.416629	low
208487	6	2008	5	501	2	1961_1970	estate	0	No	1966	18	44	21	21	23	(SU)(C)	(SU)(C)	1	1	Premarital	2010	0.0620683	medium
49428	6	2009	3	202	2	1971_1980	estate	0	Yes, found how to do	1976	19	28	21	21	22	(SU)(C)	(SU)(C)	0	1	Extramarital	2004	0.737231	high
49432	6	2010	3	202	2	1961_1970	estate	0	No	1965	12	39	17	17	18	(SU)(C)	(SU)(C)	0	0	None	2004	-0.0875904	medium
49438	6	2012	3	202	2	1971_1980	estate	0	No	1971	18	33	26	28	27	(S)(C)(U)	(S)(C)(U)	1	0	Premarital	2004
49447	6	2015	3	201	2	1961_1970	estate	1	Yes, found how to do	1966	19	38	20	20	21	(SU)(C)	(SU)(C)	0	1	Extramarital	2004	-0.416629	low
49457	6	2017	3	202	2	1971_1980	estate	0	Yes, done nothing	1971	17	33	18	18	21	(SU)(C)	(SU)(C)	0	0	None	2004	-0.0875904	medium
49466	6	2019	3	202	2	1971_1980	estate	0	Yes, found how to do	1973	18	31	18	18	21	(SU)(C)	(SU)(C)	1	2	Both	2004	-0.416629	low
49472	6	2021	3	202	2	1971_1980	estate	0	Yes, found how to do	1979	14	25	18	18	19	(SU)(C)	(SU)(C)	0	0	None	2004	-0.416629	low
49481	6	2024	3	202	2	1981_1990	estate	0	Yes, done nothing	1981	13	23	20	20	21	(SU)(C)	(SU)(C)	0	0	None	2004	-0.0875904	medium
49487	6	2026	3	203	2	1971_1980	estate	1	No	1979	19	25	19	19	22	(SU)(C)	(SU)(C)	1	1	Premarital	2004	1.71931	high
49492	6	2027	3	202	2	1971_1980	estate	0	No	1978	15	26	23	23	24	(SU)(C)	(SU)(C)	0	0	None	2004	-0.0875904	medium
49509	6	2035	5	201	2	1961_1970	estate	0	Yes, done nothing	1970	17	40	15	17	18	(S)(U)(C)	(S)(U)(C)	0	0	None	2010	0.391107	high
49511	6	2036	3	202	2	1961_1970	estate	1	Yes, done nothing	1964	15	40	14	14	16	(SU)(C)	(SU)(C)	4	3	Premarital	2004	-0.416629	low
49513	6	2037	3	202	2	1971_1980	estate	0	Yes, done nothing	1978	15	26	18	24		(S)(U)		1	0	Premarital	2004	0.135979	high
49515	6	2038	3	202	2	1981_1990	estate	0	No	1982	20	22	22	22		(SU)		0	0	None	2004	0.391107	high
49517	6	2039	3	202	2	1961_1970	estate	0	No	1966	12	38	13	13	14	(SU)(C)	(SU)(C)	0	0	None	2004	-0.416629	low
49521	6	2040	3	201	2	1971_1980	estate	0	Yes, planned	1977	18	27	22	22	22	(SUC)	(SUC)	0	2	Extramarital	2004	-0.416629	low
49523	6	2041	3	202	2	1971_1980	estate	1	No	1979	17	25	20	20	21	(SU)(C)	(SU)(C)	0	0	None	2004	1.84187	high
49528	6	2044	3	202	2	1971_1980	estate	1	Yes, done nothing	1972	14	32	17	18	19	(S)(U)(C)	(S)(U)(C)	3	2	Premarital	2004	0.391107	high
49537	6	2045	3	207	2	1971_1980	estate	0	No	1976	16	28	17	16	20	(U)(S)(C)	(U)(S)(C)	0	0	None	2004	1.62402	high
49539	6	2046	3	202	2	1981_1990	estate	0	No	1982	17	22	20	20	21	(SU)(C)	(SU)(C)	0	0	None	2004	-0.416629	low
49542	6	2047	3	202	2	1961_1970	estate	0	Yes, done nothing	1965	14	39	14	14	19	(SU)(C)	(SU)(C)	0	0	None	2004	0.135979	high
49549	6	2050	3	201	2	1971_1980	estate	1	No	1976	18	28	19	19	20	(SU)(C)	(SU)(C)	0	3	Extramarital	2004	0.0620683	medium
49550	6	2051	3	201	2	1971_1980	estate	1	Yes, done nothing	1973	16	31	16	16	16	(SUC)	(SUC)	0	1	Extramarital	2004	-0.416629	low
49553	6	2052	3	202	2	1981_1990	estate	0	No	1985	15	19	18			(S)		1	1	Premarital	2004	-0.416629	low
49552	6	2052	3	201	2	1971_1980	estate	0	Yes, found how to do	1979	13	25	15	15	16	(SU)(C)	(SU)(C)	0	0	None	2004	-0.416629	low
49555	6	2053	3	202	2	1971_1980	estate	0	Yes, planned	1975	19	29	24	24	26	(SU)(C)	(SU)(C)	0	0	None	2004	0.391107	high
49565	6	2061	3	202	2	1971_1980	estate	0	No	1976	18	28	19	20	21	(S)(U)(C)	(S)(U)(C)	0	0	None	2004	2.32056	high
49572	6	2064	3	202	2	1981_1990	estate	0	Yes, done nothing	1983	19	21	20	20	20	(SUC)	(SUC)	0	0	None	2004	0.992359	high
49575	6	2065	3	202	2	1971_1980	estate	0	No	1979	12	25	14	15	17	(S)(U)(C)	(S)(U)(C)	0	0	None	2004	0.0620683	medium
49580	6	2066	3	202	2	1971_1980	estate	0	No	1975	19	29	23	23	27	(SU)(C)	(SU)->(C)	0	0	None	2004	0.0620683	medium
218305	6	2067	5	301	2	1971_1980	estate	0	Yes, done nothing	1971	17	39	16	16	17	(SU)(C)	(SU)(C)	0	0	None	2010	1.02079	high
49584	6	2069	3	201	2	1981_1990	estate	0	Yes, done nothing	1985	14	19	16		17	(S)(C)		0	0	None	2004	-0.416629	low
49594	6	2072	3	202	2	1961_1970	estate	0	Yes, done nothing	1970	18	34	19	19	19	(SUC)	(SUC)	0	1	Extramarital	2004	2.32056	high
49614	6	2080	3	202	2	1971_1980	estate	0	No	1980	13	24	15	16	17	(S)(U)(C)	(S)(U)(C)	0	0	None	2004	-0.416629	low
49619	6	2081	3	202	2	1981_1990	estate	0	Yes, done nothing	1982	19	22	19	19	21	(SU)(C)	(SU)(C)	1	0	Premarital	2004	0.391107	high
49629	6	2085	3	202	2	1971_1980	estate	1	No	1972	16	32	16	16	20	(SU)(C)	(SU)(C)	0	0	None	2004	0.184622	high
49632	6	2086	3	202	2	1981_1990	estate	0	No	1982	12	22	16	16	17	(SU)(C)	(SU)(C)	0	0	None	2004	0.391107	high
49636	6	2087	3	202	2	1971_1980	estate	0	Yes, done nothing	1980	16	24	19	19	20	(SU)(C)	(SU)(C)	0	0	None	2004	0.0620683	medium
49640	6	2088	3	202	2	1961_1970	estate	1	No	1970	17	34	20	20	21	(SU)(C)	(SU)(C)	0	0	None	2004	1.21593	high
49649	6	2091	3	202	2	1961_1970	estate	0	No	1970	24	34	26	26	27	(SU)(C)	(SU)(C)	0	0	None	2004	0.0620683	medium
49656	6	2093	3	202	2	1971_1980	estate	0	Yes, done nothing	1976	14	28	17	17	21	(SU)(C)	(SU)(C)	0	0	None	2004	0.0620683	medium
49684	6	2097	3	202	2	1981_1990	estate	0	No	1983	14	21	16	16	19	(SU)(C)	(SU)(C)	0	0	None	2004	0.391107	high
49711	6	2108	3	202	2	1981_1990	estate	0	No	1982	18	22	18	18	19	(SU)(C)	(SU)(C)	0	0	None	2004	0.391107	high
49718	6	2110	3	202	2	1971_1980	estate	1	Yes, done nothing	1977	18	27	20	20	20	(SUC)	(SUC)	0	0	None	2004	0.709566	high
49724	6	2111	3	205	2	1981_1990	estate	0	Yes, done nothing	1984	18	20	17	17	19	(SU)(C)	(SU)(C)	0	0	None	2004	0.108314	high
49726	6	2115	3	201	2	1961_1970	estate	0	No	1970	14	34	17	17	18	(SU)(C)	(SU)(C)	0	0	None	2004	0.0620683	medium
49733	6	2117	3	202	2	1981_1990	estate	0	Yes, planned	1983	16	21	17	17	21	(SU)(C)	(SU)(C)	0	0	None	2004	-0.220725	medium
49758	6	2124	3	202	2	1971_1980	estate	0	No	1976	17	28	18	18	18	(SUC)	(SUC)	0	0	None	2004
49762	6	2125	3	201	2	1971_1980	estate	0	Yes, done nothing	1978	18	26	19		21	(S)(C)	(S)(C)->(U)	1	4	Both	2004	0.108314	high
218271	6	2128	5	301	2	1981_1990	estate	0	No	1984	16	26	17	17	18	(SU)(C)	(SU)(C)	0	0	None	2010	1.07905	high
49786	6	2132	3	201	2	1961_1970	estate	0	Yes, done nothing	1968	19	36	25	25	25	(SUC)	(SUC)	1	0	Premarital	2004
49797	6	2135	3	202	2	1971_1980	estate	0	Yes, done nothing	1971	16	33	21	21	23	(SU)(C)	(SU)(C)	0	0	None	2004	1.91445	high
208269	6	2136	5	502	2	1981_1990	estate	1	No	1984	16	26	24	24	24	(SUC)	(SUC)	0	1	Extramarital	2010	-1.65294	low
49805	6	2138	3	202	2	1971_1980	estate	0	Yes, done nothing	1974	16	30	18	18	20	(SU)(C)	(SU)(C)	0	0	None	2004	-1.65294	low
49824	6	2144	3	202	2	1971_1980	estate	1	No	1976	15	28	18	18	19	(SU)(C)	(SU)(C)	0	0	None	2004	-1.21153	low
49837	6	2149	3	201	2	1961_1970	estate	0	No	1961		43	18	19	19	(S)(UC)	(S)(UC)	0	0	None	2004	0.709566	high
49847	6	2151	3	202	2	1981_1990	estate	0	Yes, planned	1985	17	19	18	19		(S)(U)		0	0	None	2004	0.0620683	medium
49852	6	2153	3	203	2	1981_1990	estate	0	No	1982	17	22	17	17	19	(SU)(C)	(SU)(C)	0	0	None	2004	1.08963	high
49865	6	2158	3	201	2	1971_1980	estate	0	Yes, done nothing	1980	13	24	17	17	19	(SU)(C)	(SU)(C)	0	0	None	2004	0.760589	high
49874	6	2161	3	201	2	1961_1970	estate	1	Yes, done nothing	1964	20	40	24	24	24	(SUC)	(SUC)	1	0	Premarital	2004	-1.21153	low
49899	6	2166	3	202	2	1961_1970	estate	0	No	1968	19	36	22	22	23	(SU)(C)	(SU)(C)	0	0	None	2004	-0.220725	medium
49909	6	2168	3	201	2	1961_1970	estate	0	No	1962	12	42	19	19	21	(SU)(C)	(SU)(C)	0	0	None	2004	-1.3239	low
49920	6	2171	3	202	2	1971_1980	estate	0	Yes, done nothing	1980	17	24	17	17	20	(SU)(C)	(SU)(C)	0	0	None	2004	-1.21153	low
209249	6	2172	4	301	2	1971_1980	estate	0	No	1975	17	32	16	19		(S)(U)	(S)(U)->(C)	0	1	Extramarital	2007	1.69088	high
49928	6	2173	3	202	2	1961_1970	estate	1	Yes, done nothing	1969	18	35	17	18	18	(S)(UC)	(S)(UC)	0	0	None	2004	-0.220725	medium
49950	6	2178	4	202	2	1981_1990	estate	0	No	1986	18	21	19	19		(SU)		0	0	None	2007	0.331884	high
218318	6	2181	4	301	2	1981_1990	estate	1	No	1981	18	26	20	20	20	(SUC)	(SUC)	0	0	None	2007	1.36184	high
49961	6	2183	3	202	2	1971_1980	estate	0	Yes, done nothing	1979	15	25	21	21	21	(SUC)	(SUC)	0	0	None	2001	0.108314	high
49973	6	2187	3	202	2	1971_1980	estate	0	Yes, done nothing	1980	17	24	18	18	19	(SU)(C)	(SU)(C)	0	0	None	2004	-1.3239	low
49988	6	2190	3	209	2	1981_1990	estate	0	No	1984	14	20	16	16	16	(SUC)	(SUC)	0	0	None	2004	-0.220725	medium
49980	6	2190	5	201	2	1971_1980	estate	1	Yes, done nothing	1974	12	36	16	16	19	(SU)(C)	(SU)(C)	3	0	Premarital	2010	-1.37015	low
49990	6	2191	3	202	2	1981_1990	estate	1	Yes, done nothing	1983	16	21	16	18	20	(S)(U)(C)	(S)(U)(C)	4	4	Premarital	2004	-0.722648	low
49993	6	2192	3	202	2	1971_1980	estate	0	Yes, done nothing	1975	14	29	19	19	19	(SUC)	(SUC)	0	0	None	2004	-1.65294	low
50001	6	2193	3	204	2	1981_1990	estate	0	No	1985	16	19	17	17	19	(SU)(C)	(SU)(C)	0	0	None	2004	0.992359	high
50007	6	2194	3	203	2	1971_1980	estate	0	No	1974		30	15	15	25	(SU)(C)	(SU)->(C)	0	0	None	2004	0.0620683	medium
50010	6	2195	3	202	2	1981_1990	estate	0	No	1985	16	19	18	18		(SU)		0	0	None	2004	0.992359	high
50016	6	2196	3	206	2	1971_1980	estate	1	Yes, done nothing	1975	13	29	16	17	17	(S)(UC)	(S)(UC)	0	0	None	2004	-1.65294	low
50034	6	2200	3	202	2	1981_1990	estate	0	Yes, done nothing	1983	18	21	18	19	20	(S)(U)(C)	(S)(U)(C)	0	1	Extramarital	2004	0.331884	high
50037	6	2201	3	202	2	1981_1990	estate	0	No	1984	15	20	18	18	18	(SUC)	(SUC)	0	0	None	2004	0.760589	high
50042	6	2203	3	202	2	1971_1980	estate	1	Yes, done nothing	1974	16	30	21	20	21	(U)(SC)	(U)(SC)	0	1	Extramarital	2004
50054	6	2206	3	201	2	1961_1970	estate	0	Yes, done nothing	1966	18	38	18	19	19	(S)(UC)	(S)(UC)	0	0	None	2004	-1.65294	low
50063	6	2207	4	202	2	1981_1990	estate	0	No	1987	18	20	20			(S)		1	0	Premarital	2007	0.933136	high
208457	6	2209	5	501	2	1971_1980	estate	0	No	1975	12	35	18	18	19	(SU)(C)	(SU)(C)	0	0	None	2010	-0.220725	medium
50076	6	2211	3	202	2	1971_1980	estate	0	Yes, done nothing	1974	14	30	17	17	17	(SUC)	(SUC)	0	0	None	2004	0.709566	high
50083	6	2213	3	202	2	1981_1990	estate	0	No	1983	15	21	20	20		(SU)		0	0	None	2004	0.108314	high
50085	6	2214	3	202	2	1961_1970	estate	0	Yes, done nothing	1970	17	34	34			(S)		0	0	None	2004	-0.220725	medium
218465	6	2214	4	301	2	1971_1980	estate	1	Yes, done nothing	1972	17	35	22	25		(S)(U)	(S)(U)->(C)	1	1	Premarital	2007	-0.220725	medium
50096	6	2218	3	201	2	1961_1970	estate	1	No	1969	16	35	16	16	16	(SUC)	(SUC)	2	0	Premarital	2004	-1.65294	low
50138	6	2229	3	201	2	1961_1970	estate	0	Yes, found how to do	1965		39	15	15	30	(SU)(C)	(SU)->(C)	0	0	None	2004	-0.220725	medium
50151	6	2232	3	202	2	1971_1980	estate	0	Yes, done nothing	1979	15	25	16	16		(SU)	(SU)->(C)	0	0	None	2004	1.08963	high
208305	6	2237	5	502	2	1971_1980	estate	0	Yes, done nothing	1980	17	30	18	18	20	(SU)(C)	(SU)(C)	0	0	None	2010	0.391107	high
50173	6	2240	3	201	2	1971_1980	estate	1	Yes, done nothing	1971	18	33	18	18	18	(SUC)	(SUC)	0	0	None	2004	-0.220725	medium
50177	6	2241	3	201	2	1971_1980	estate	1	No	1973	14	31	14	14	14	(SUC)	(SUC)	0	0	None	2004	-1.65294	low
50182	6	2242	3	201	2	1981_1990	estate	0	No	1982	17	22	19	19	20	(SU)(C)	(SU)(C)	0	0	None	2004	0.0620683	medium
50187	6	2244	3	202	2	1961_1970	estate	0	Yes, done nothing	1969	14	35	20	20	22	(SU)(C)	(SU)(C)	0	0	None	2004	-0.067362	medium
50197	6	2248	3	201	2	1961_1970	estate	0	No	1965	15	39	17	18	19	(S)(U)(C)	(S)(U)(C)	0	0	None	2004	-1.3239	low
50214	6	2252	3	202	2	1971_1980	estate	0	No	1977	20	27	20	20	21	(SU)(C)	(SU)(C)	0	0	None	2004	0.391107	high
50220	6	2253	3	201	2	1961_1970	estate	0	Yes, found how to do	1963	18	41	18	21	20	(S)(C)(U)	(S)(C)(U)	1	1	Premarital	2004	-0.811794	low
50234	6	2260	3	202	2	1961_1970	estate	0	No	1968	7	36	16	16	20	(SU)(C)	(SU)(C)	1	0	Premarital	2004	-0.220725	medium
50278	6	2270	5	202	2	1961_1970	estate	0	No	1970		40	16	16	17	(SU)(C)	(SU)(C)	1	0	Premarital	2010	-1.65294	low
50288	6	2273	3	201	2	1971_1980	estate	0	Yes, done nothing	1974	17	30	25	25	25	(SUC)	(SUC)	1	0	Premarital	2004	-0.662136	low
50290	6	2274	3	201	2	1971_1980	estate	0	Yes, done nothing	1980	16	24	21	21	23	(SU)(C)	(SU)(C)	0	0	None	2004	-0.740463	low
50293	6	2275	3	202	2	1971_1980	estate	0	Yes, planned	1979	19	25	17	18	19	(S)(U)(C)	(S)(U)(C)	0	0	None	2004	-0.220725	medium
50301	6	2277	3	201	2	1961_1970	estate	0	Yes, done nothing	1966	13	38	20	20	20	(SUC)	(SUC)	2	1	Premarital	2004	-0.220725	medium
50317	6	2287	3	201	2	1961_1970	estate	0	No	1963	10	41	16	17	19	(S)(U)(C)	(S)(U)(C)	0	1	Extramarital	2004	-0.220725	medium
50324	6	2290	3	202	2	1971_1980	estate	0	No	1977	14	27	17	17	18	(SU)(C)	(SU)(C)	0	0	None	2004	0.709566	high
218653	6	4009	4	302	2	1981_1990	estate	0	No	1984	16	23	16	16	21	(SU)(C)	(SU)->(C)	0	0	None	2007	-0.0875904	medium
218693	6	4012	4	302	2	1981_1990	estate	0	Yes, done nothing	1985	18	22	19	19	20	(SU)(C)	(SU)(C)	0	0	None	2007	1.25488	high
219065	6	4032	5	302	2	1981_1990	estate	1	No	1986	13	24	19	19	23	(SU)(C)	(SU)(C)	0	0	None	2010	0.108314	high
219102	6	4034	4	302	2	1971_1980	estate	0	Yes, done nothing	1980	13	27	18	19	25	(S)(U)(C)	(S)(U)->(C)				2007	0.709566	high
219133	6	4036	4	302	2	1981_1990	estate	0	No	1986	17	21	18	18	20	(SU)(C)	(SU)(C)	0	0	None	2007	0.0620683	medium
218379	6	4038	5	302	2	1971_1980	estate	0	No	1975	14	35	15	15	16	(SU)(C)	(SU)(C)	0	0	None	2010	-1.65294	low
218420	6	4047	5	302	2	1961_1970	estate	0	No	1961	18	49	18	18	21	(SU)(C)	(SU)(C)	0	0	None	2010	2.28244	high
218462	6	4056	5	302	2	1971_1980	estate	0	No	1975	17	35	17	17	19	(SU)(C)	(SU)(C)	0	1	Extramarital	2010	-0.220725	medium
219191	6	4077	4	301	2	1981_1990	estate	0	No	1989	12	18	16	16	17	(SU)(C)	(SU)(C)	0	0	None	2007	0.0620683	medium
218468	6	4084	5	302	2	1981_1990	estate	0	No	1988	16	22	18	18	19	(SU)(C)	(SU)(C)	0	0	None	2010	-0.662136	low
218480	6	4085	5	302	2	1981_1990	estate	0	Yes, done nothing	1983	17	27	17	18	20	(S)(U)(C)	(S)(U)(C)	0	0	None	2010	1.69088	high
218928	6	4094	5	302	2	1971_1980	estate	0	Yes, done nothing	1979	17	31	23	23	24	(SU)(C)	(SU)(C)	0	0	None	2010	-0.928735	low
218517	6	4098	4	301	2	1971_1980	estate	1	No	1978	16	29	16	16	22	(SU)(C)	(SU)->(C)	0	0	None	2007	0.285638	high
218520	6	4102	4	302	2	1971_1980	estate	1	Yes, done nothing	1980	17	27	17	18	18	(S)(UC)	(S)(UC)	0	0	None	2007	0.0620683	medium
218627	6	4104	5	301	2	1981_1990	estate	1	No	1981	18	29	19	19	24	(SU)(C)	(SU)->(C)	0	0	None	2010	0.108314	high
218582	6	4117	4	302	2	1971_1980	estate	0	No	1978	14	29	11	18	18	(S)(UC)	(S)(UC)	3	10	Both	2007	0.285638	high
218588	6	4118	4	302	2	1981_1990	estate	1	No	1984	12	23	13	16	20	(S)(U)(C)	(S)(U)(C)	1	1	Premarital	2002	-1.21153	low
218667	6	4127	4	301	2	1961_1970	estate	0	No	1969		38	14	14		(SU)	(SU)->(C)	0	0	None	2007	1.08963	high
218814	6	4138	4	301	2	1971_1980	estate	1	No	1976	16	31	16	16	18	(SU)(C)	(SU)(C)	0	0	None	2007	1.08963	high
218858	6	4143	4	301	2	1971_1980	estate	0	No	1974	18	33	28	28	29	(SU)(C)	(SU)(C)	0	0	None	2007	0.760589	high
218955	6	4156	4	301	2	1981_1990	estate	0	Yes, done nothing	1983	16	24	17	17	23	(SU)(C)	(SU)->(C)	0	0	None	2007	-0.599696	low
218994	6	4162	4	302	2	1981_1990	estate	0	Yes, done nothing	1987	16	20	19	19		(SU)		0	0	None	2007	1.08963	high
219261	6	4194	4	301	2	1981_1990	estate	0	No	1983	17	24	18	17	23	(U)(S)(C)	(U)(S)->(C)	0	0	None	2007	0.0620683	medium
219269	6	4197	4	301	2	1971_1980	estate	1	No	1980	19	27	20	20	21	(SU)(C)	(SU)(C)	0	0	None	2007	1.08963	high
218646	6	4207	4	302	2	1981_1990	estate	0	No	1983	20	24	24	24		(SU)		0	0	None	2007	-0.928735	low
218866	6	4216	5	302	2	1981_1990	estate	0	No	1988	17	22	18	18	18	(SUC)	(SUC)	0	0	None	2010	1.40809	high
218905	6	4218	5	301	2	1981_1990	estate	0	No	1989	16	21	20	20		(SU)		0	0	None	2010	1.69088	high
218950	6	4222	5	301	2	1961_1970	estate	0	No	1964	14	46	16	16	20	(SU)(C)	(SU)(C)	0	0	None	2010	-0.333097	low
218964	6	4225	4	301	2	1971_1980	estate	0	Yes, done nothing	1972	17	35	17	16	19	(U)(S)(C)	(U)(S)(C)	0	1	Extramarital	2007	0.760589	high
219110	6	4240	4	302	2	1981_1990	estate	0	Yes, done nothing	1985	13	22	17	17	19	(SU)(C)	(SU)(C)	0	0	None	2007	0.760589	high
219126	6	4241	4	301	2	1971_1980	estate	1	No	1976	15	31	18		24	(S)(C)	(S)(C)->(U)		3		2007	0.760589	high
219200	6	4254	4	301	2	1971_1980	estate	0	No	1971	9	36	20	20	26	(SU)(C)	(SU)->(C)	0	3	Extramarital	2007	0.760589	high
219205	6	4255	4	302	2	1971_1980	estate	0	No	1979	17	28	19	20	22	(S)(U)(C)	(S)(U)(C)	0	0	None	2007	1.08963	high
219218	6	4256	4	301	2	1971_1980	estate	0	No	1972		35	14	15	19	(S)(U)(C)	(S)(U)(C)	0	5	Extramarital	2007	0.760589	high
219249	6	4260	4	301	2	1981_1990	estate	1	Yes, done nothing	1981	16	26	17	17	22	(SU)(C)	(SU)->(C)	2	1	Premarital	2007	0.770772	high
219317	6	4266	5	302	2	1971_1980	estate	0	No	1980	14	30	17	17	17	(SUC)	(SUC)	0	0	None	2010	1.58392	high
219326	6	4267	4	301	2	1971_1980	estate	1	No	1978	17	29	18	20	20	(S)(UC)	(S)(UC)	0	0	None	2007	-1.65294	low
219336	6	4268	4	304	2	1981_1990	estate	0	No	1981	18	26	22	22	23	(SU)(C)	(SU)(C)	0	1	Extramarital	2007	0.709566	high
209015	6	4268	5	501	2	1971_1980	estate	1	Yes, done nothing	1978	14	32	20	20	20	(SUC)	(SUC)	1	0	Premarital	2010	0.992359	high
219373	6	4276	4	301	2	1971_1980	estate	0	No	1979	12	28	20	20	21	(SU)(C)	(SU)(C)	2	2	Premarital	2007	0.16952	high
218681	6	4295	4	302	2	1971_1980	estate	0	No	1972	18	35	18	18	21	(SU)(C)	(SU)(C)	0	0	None	2007	-1.3239	low
218828	6	4305	5	302	2	1981_1990	estate	0	No	1981	20	28	23	23	24	(SU)(C)	(SU)(C)	0	0	None
208399	6	5013	5	501	2	1971_1980	estate	1	No	1976	14	34	16	16	18	(SU)(C)	(SU)(C)	0	0	None	2010	0.0620683	medium
208402	6	5014	5	502	2	1961_1970	estate	0	No	1969		41	15	15	15	(SUC)	(SUC)	0	0	None	2010	-0.220725	medium
208636	6	5025	5	501	2	1961_1970	estate	0	No	1964	15	46	20	20		(SU)	(SU)->(C)	2	0	Premarital	2010	2.32056	high
208442	6	5029	5	502	2	1981_1990	estate	0	No	1987	17	23	20	20	21	(SU)(C)	(SU)(C)	1	0	Premarital	2010	-0.0875904	medium
208582	6	5040	5	502	2	1981_1990	estate	0	Yes, done nothing	1986	17	24	20	20	22	(SU)(C)	(SU)(C)	1	0	Premarital	2010	-0.220725	medium
208590	6	5044	5	502	2	1981_1990	estate	0	No	1990	17	20	18	18	20	(SU)(C)	(SU)(C)	0	0	None	2010	-0.220725	medium
208764	6	5058	5	502	2	1981_1990	estate	0	No	1989	16	21	17	17	17	(SUC)	(SUC)	0	0	None	2010	0.391107	high
208788	6	5066	5	502	2	1971_1980	estate	0	No	1978	17	32	19	19	21	(SU)(C)	(SU)(C)	0	0	None	2010	0.737231	high
208824	6	5076	5	501	2	1961_1970	estate	0	No	1965	20	45	21	23	25	(S)(U)(C)	(S)(U)(C)	1	0	Premarital	2010	-0.416629	low
208840	6	5078	5	502	2	1971_1980	estate	0	Yes, done nothing	1978	13	32	15	15	17	(SU)(C)	(SU)(C)	1	0	Premarital	2010	0.513661	high
50355	7	11	3	202	2	1971_1980	smalltown	1	Yes, done nothing	1979	18	25	15	18	16	(S)(C)(U)	(S)(C)(U)	1	2	Both	2004	1.39027	high
50356	7	11	3	203	2	1971_1980	smalltown	0	Yes, done nothing	1975	13	29	20	20	27	(SU)(C)	(SU)->(C)	0	0	None	2004	1.39027	high
219123	7	11	4	301	2	1981_1990	smalltown	0	Yes, done nothing	1985	16	22	20	21		(S)(U)		0	1	Extramarital	2007	2.94142	high
50361	7	12	3	201	2	1981_1990	smalltown	0	Yes, done nothing	1984	18	20	18	18	20	(SU)(C)	(SU)(C)	0	1	Extramarital	2004
1057427	7	14	5	402	2	1971_1980	smalltown	0	No	1977	17	33	31			(S)		1	1	Premarital	2010	2.94142	high
50366	7	18	2	101	2	1981_1990	smalltown	0	Yes, done nothing	1981	18	21	19	19		(SU)		1	0	Premarital	2002	3.16499	high
50368	7	20	3	201	2	1981_1990	smalltown	1	No	1981	19	23	20	20		(SU)		1	1	Premarital	2004	1.62204	high
51012	7	22	2	3	2	1981_1990	smalltown	1	Yes, done nothing	1983	16	19	15	16	16	(S)(UC)	(S)(UC)	1	0	Premarital	2002	1.62204	high
50378	7	40	3	202	2	1971_1980	smalltown	0	Yes, done nothing	1978	17	26	17	23	23	(S)(UC)	(S)(UC)	3	1	Premarital	2004	3.27785	high
50395	7	56	3	201	2	1971_1980	smalltown	1	Yes, planned	1979	17	25	21	25		(S)(U)		1	2	Both	2004	1.31261	high
28197	7	59	2	4	2	1981_1990	smalltown	0	Yes, done nothing	1983	18	19	18	18	18	(SUC)	(SUC)	1	0	Premarital	2002	1.62204	high
219403	7	61	4	301	2	1971_1980	smalltown	1	No	1972	13	35	14	16	21	(S)(U)(C)	(S)(U)->(C)	0	0	None	2007	2.32056	high
302593	7	69	5	501	2	1981_1990	smalltown	0	Yes, done nothing	1988	16	22	16	16	17	(SU)(C)	(SU)(C)	3	1	Premarital	2010	-0.220725	medium
219427	7	70	4	301	2	1971_1980	smalltown	1	No	1973	19	34	21	21	22	(SU)(C)	(SU)(C)	0	0	None	2007	0.691751	high
28661	7	71	2	2	2	1981_1990	smalltown	1	Yes, done nothing	1981	16	21	17		19	(S)(C)		0	1	Extramarital	2002	1.99152	high
219438	7	72	4	301	2	1961_1970	smalltown	1	Yes, planned	1968	17	39	17	19	25	(S)(U)(C)	(S)(U)->(C)	0	2	Extramarital	2007	1.69088	high
50409	7	74	3	201	2	1971_1980	smalltown	1	Yes, done nothing	1977	17	27	18	18	18	(SUC)	(SUC)	1	0	Premarital	2004	2.6863	high
28704	7	82	3	2	2	1971_1980	smalltown	1	Yes, done nothing	1975	15	29	21	21	22	(SU)(C)	(SU)(C)	1	0	Premarital	2004	2.2429	high
50413	7	90	3	101	2	1981_1990	smalltown	0	Yes, planned	1982	17	22	18	19	22	(S)(U)(C)	(S)(U)(C)	0	0	None	2004	0.0028446	medium
28751	7	96	3	2	2	1981_1990	smalltown	1	No	1981	16	23	17	17	18	(SU)(C)	(SU)(C)	0	0	None	2004	3.10616	high
26405	7	111	3	2	2	1971_1980	smalltown	1	Yes, done nothing	1971	18	33	17	28		(S)(U)	(S)(U)->(C)	4	2	Premarital	2004	2.46273	high
26412	7	113	2	2	2	1981_1990	smalltown	1	Yes, done nothing	1981	17	21	19	19	20	(SU)(C)	(SU)(C)	0	0	None	2002	2.2429	high
26421	7	115	2	3	2	1981_1990	smalltown	0	Yes, done nothing	1981	16	21	18	18	19	(SU)(C)	(SU)(C)	1	0	Premarital	2002	2.56374	high
26449	7	121	2	4	2	1981_1990	smalltown	0	Yes, done nothing	1984	16	18	17	17		(SU)		1	0	Premarital	2002	2.54413	high
50436	7	128	2	101	2	1961_1970	smalltown	1	Yes, done nothing	1966	18	36	19	19	33	(SU)(C)	(SU)->(C)	1	0	Premarital	2002	3.75655	high
26495	7	131	3	2	2	1961_1970	smalltown	0	Yes, done nothing	1962	18	42	18	20	18	(SC)(U)	(SC)(U)	5	3	Premarital	2004	2.46647	high
26528	7	140	3	3	2	1971_1980	smalltown	0	Yes, done nothing	1980	18	24	21	21	22	(SU)(C)	(SU)(C)	0	1	Extramarital	2004	2.94142	high
26548	7	143	4	2	2	1961_1970	smalltown	1	No	1967	21	40	22	24	23	(S)(C)(U)	(S)(C)(U)	0	1	Extramarital	2007	3.16499	high
50451	7	146	2	101	2	1971_1980	smalltown	0	Yes, done nothing	1980	17	22	20	20	22	(SU)(C)	(SU)(C)	0	0	None	2002	1.39027	high
50455	7	162	3	201	2	1981_1990	smalltown	0	Yes, done nothing	1985	17	19	18	18	19	(SU)(C)	(SU)(C)	0	0	None	2004	2.94142	high
26641	7	166	2	4	2	1981_1990	smalltown	0	Yes, done nothing	1984	16	18	16			(S)		3	1	Premarital	2002	1.24436	high
26642	7	166	2	5	2	1981_1990	smalltown	0	Yes, done nothing	1985	14	17	14	14	16	(SU)(C)	(SU)(C)	0	0	None	2002	1.24436	high
50470	7	184	2	101	2	1981_1990	smalltown	0	Yes, done nothing	1982	16	20	16	16	17	(SU)(C)	(SU)(C)	1	0	Premarital	2002	2.94142	high
26742	7	186	3	2	2	1971_1980	smalltown	0	No	1978	15	26	15	15	19	(SU)(C)	(SU)(C)	0	0	None	2004	1.94288	high
50487	7	199	2	101	2	1981_1990	smalltown	0	Yes, done nothing	1986		16	15			(S)		2	2	Premarital	2002	-1.04111	low
26820	7	206	3	3	2	1971_1980	smalltown	1	No	1978	17	26	18			(S)		3	0	Premarital	2004	3.13569	high
50497	7	213	2	101	2	1971_1980	smalltown	1	Yes, done nothing	1976	17	26	18		24	(S)(C)		0	0	None	2002	0.258666	high
50502	7	222	2	101	2	1981_1990	smalltown	1	Yes, done nothing	1984	13	18	16	16	18	(SU)(C)	(SU)(C)	1	0	Premarital	2002
50505	7	225	4	202	2	1981_1990	smalltown	0	No	1981	17	26	17	17	19	(SU)(C)	(SU)(C)	0	0	None	2007	-0.987959	low
50515	7	238	3	101	2	1971_1980	smalltown	0	No	1975	13	29	15	15	17	(SU)(C)	(SU)(C)	1	0	Premarital	2004	2.32056	high
50520	7	240	2	101	2	1981_1990	smalltown	0	Yes, done nothing	1984	13	18	16	18		(S)(U)		0	0	None	2002	0.0988248	medium
219515	7	280	4	301	2	1981_1990	smalltown	0	No	1985	19	22	19	19	20	(SU)(C)	(SU)(C)	0	0	None	2007	-0.342586	low
50541	7	300	3	201	2	1971_1980	smalltown	0	Yes, done nothing	1980	20	24	18			(S)		5	5	Premarital	2004	1.64165	high
219383	7	304	4	301	2	1961_1970	smalltown	1	Yes, done nothing	1969	11	38	14	15	16	(S)(U)(C)	(S)(U)(C)	0	10	Extramarital	2007	-0.85804	low
50546	7	311	3	201	2	1981_1990	smalltown	0	No	1986	10	18	15	15	16	(SU)(C)	(SU)(C)	0	1	Extramarital	2004	-0.379342	low
27231	7	318	2	4	2	1971_1980	smalltown	0	Yes, done nothing	1980	17	22	19	19	20	(SU)(C)	(SU)(C)	0	0	None	2002	1.64165	high
50557	7	327	2	101	2	1981_1990	smalltown	0	Yes, done nothing	1983	17	19	18	18		(SU)		0	0	None	2002	0.0988248	medium
27303	7	342	4	3	2	1971_1980	smalltown	0	Yes, done nothing	1976	18	31	19	19	31	(SU)(C)	(SU)->(C)	0	0	None	2007	2.94142	high
50561	7	351	3	201	2	1971_1980	smalltown	0	No	1980	16	24	16	17	17	(S)(UC)	(S)(UC)	0	0	None	2004	0.391107	high
219370	7	354	4	301	2	1981_1990	smalltown	1	Yes, done nothing	1985	14	22	16	16	18	(SU)(C)	(SU)(C)	1	2	Both	2007	0.691751	high
27404	7	367	2	2	2	1981_1990	smalltown	1	Yes, done nothing	1984	16	18	16	16	16	(SUC)	(SUC)	4	4	Premarital	2002	1.31261	high
27446	7	375	2	6	2	1981_1990	smalltown	0	Yes, done nothing	1985	15	17	17			(S)		1	0	Premarital	2002	1.91445	high
27470	7	380	5	2	2	1961_1970	smalltown	1	No	1968	18	42	22	22	23	(SU)(C)	(SU)(C)	0	0	None	2010	2.01113	high
27597	7	418	2	3	2	1981_1990	smalltown	0	Yes, done nothing	1982	17	20	18	18	19	(SU)(C)	(SU)(C)	1	0	Premarital	2002	1.84561	high
219253	7	436	4	301	2	1981_1990	smalltown	0	Yes, done nothing	1990	13	17	16	17		(S)(U)		0	0	None	2007	0.0620683	medium
50639	7	441	2	101	2	1981_1990	smalltown	0	Yes, done nothing	1985	12	17	16	16		(SU)		0	0	None	2002	0.0620683	medium
50646	7	444	2	103	2	1981_1990	smalltown	0	Yes, done nothing	1982	13	20	16	17	18	(S)(U)(C)	(S)(U)(C)	0	1	Extramarital	2002	0.391107	high
50647	7	444	3	201	2	1981_1990	smalltown	0	No	1982	13	22	18	18	19	(SU)(C)	(SU)(C)	1	0	Premarital	2004	0.391107	high
50657	7	448	3	207	2	1971_1980	smalltown	0	Yes, done nothing	1976	16	28	16	17	18	(S)(U)(C)	(S)(U)(C)	0	0	None	2004	0.295821	high
50651	7	448	3	201	2	1981_1990	smalltown	0	Yes, done nothing	1982	14	22	14	15	16	(S)(U)(C)	(S)(U)(C)	1	1	Premarital	2004	0.295821	high
50654	7	448	3	204	2	1981_1990	smalltown	0	No	1986	16	18	16	17		(S)(U)		2	2	Premarital	2004	0.295821	high
50660	7	456	2	101	2	1971_1980	smalltown	0	Yes, done nothing	1978	14	24	20	22	22	(S)(UC)	(S)(UC)	1	0	Premarital	2002	0.614677	high
50664	7	460	3	201	2	1971_1980	smalltown	1	Yes, done nothing	1972	10	32	19	19	22	(SU)(C)	(SU)(C)	1	0	Premarital	2004	0.614677	high
218785	7	461	4	301	2	1971_1980	smalltown	0	Yes, done nothing	1977	12	30	16	17	29	(S)(U)(C)	(S)(U)->(C)	1	3	Both	2007	-0.379342	low
50670	7	472	2	101	2	1971_1980	smalltown	0	Yes, done nothing	1978	14	24	17	17	23	(SU)(C)	(SU)->(C)	1	0	Premarital	2002	0.391107	high
50673	7	476	3	201	2	1981_1990	smalltown	0	Yes, done nothing	1984	15	20	18	18	19	(SU)(C)	(SU)(C)	0	0	None	2003	0.391107	high
27836	7	493	4	2	2	1981_1990	smalltown	1	No	1982	13	25	16	20	25	(S)(U)(C)	(S)(U)->(C)	2	1	Premarital	2007	0.0620683	medium
50707	7	526	3	201	2	1971_1980	smalltown	1	Yes, done nothing	1977	14	27	14	17	17	(S)(UC)	(S)(UC)	1	1	Premarital	2004	0.0620683	medium
27959	7	528	2	2	2	1981_1990	smalltown	0	No	1984	14	18	14	14	18	(SU)(C)	(SU)(C)	0	0	None	2002	-0.0875904	medium
[truncated: 1,928 more rows]

## Sheet: Men
idnr	site	hhid	round	line	gender	cohort	site_cat	hiv_rslt	everhivtest	yborn	left_school	age_last_round	age_first_sex	age_first_rel	age_first_child	seq_orig	seq_fin	premar_ptnr	tot_nonreg_ptnr	nonregptnr	y_round	ses	ses_grp
330	1	20	2	3	1	1981_1990	estate	0	Yes, done nothing	1981		20	19			(S)		1	2	Both	2001	0.391107	high
328	1	20	4	1	1	1981_1990	estate	0	No	1981	25	25	16	21	25	(S)(U)(C)	(S)(U)(C)	1	0	Premarital	2006	-1.37015	low
863	1	30	5	3	1	1981_1990	estate	0	Yes, done nothing	1987	17	22	18			(S)		1	4	Both	2009	-0.220725	medium
1582	1	44	2	1	1	1971_1980	estate	1	Yes, done nothing	1976	16	25	17	19	22	(S)(U)(C)	(S)(U)(C)	5	15	Both	2001	1.02079	high
39601	1	52	2	101	1	1971_1980	estate	0	No	1976	18	25	18	22	23	(S)(U)(C)	(S)(U)(C)	7	5	Premarital	2001	0.691751	high
3100	1	79	2	3	1	1981_1990	estate	0	Yes, done nothing	1982		19	16			(S)		1	3	Both	2001	0.68293	high
3115	1	83	4	1	1	1961_1970	estate	0	Yes, done nothing	1968	20	39	19	19	20	(SU)(C)	(SU)(C)	5	5	Premarital	2007	0.68293	high
209723	1	89	4	301	1	1981_1990	estate	0	Yes, done nothing	1986	17	20	16			(S)		2	2	Premarital	2006	-0.88249	low
39627	1	89	4	204	1	1981_1990	estate	0	No	1983	18	23	21	21	22	(SU)(C)	(SU)(C)	0	0	None	2006	-0.88249	low
820	1	103	2	7	1	1971_1980	estate	1	Yes, done nothing	1975	16	26	19			(S)		1	0	Premarital	2001	-0.416629	low
24	1	112	2	7	1	1981_1990	estate	0	Yes, done nothing	1983	17	18	18			(S)		2	2	Premarital	2001	-0.987959	low
26	1	112	4	9	1	1981_1990	estate	0	No	1989		17	17			(S)		1	1	Premarital	2006	0.108314	high
29	1	113	4	11	1	1981_1990	estate	0	No	1986		20	17			(S)		2	2	Premarital	2006	-1.3239	low
31	1	113	4	13	1	1981_1990	estate	0	No	1985	19	21	18			(S)		3	4	Both	2006	-1.3239	low
203301	1	113	5	501	1	1971_1980	estate	0	No	1979	15	30	20	20		(SU)	(SU)->(C)	2	1	Premarital	2009	-1.65294	low
65	1	117	3	4	1	1981_1990	estate	0	No	1983	19	20	18			(S)		1	0	Premarital	2003	-0.220725	medium
141	1	146	2	1	1	1971_1980	estate	0	No	1973	19	28	19	19	26	(SU)(C)	(SU)->(C)	6	2	Premarital	2001	0.391107	high
148	1	148	2	3	1	1971_1980	estate	0	Yes, done nothing	1977	19	24	14		22	(S)(C)		10	17	Both	2001	0.0620683	medium
150	1	148	4	5	1	1981_1990	estate	0	No	1982	19	24	23	21		(U)(S)		0	0	None	2006	0.47391	high
194	1	160	3	2	1	1971_1980	estate	0	No	1980	17	23	18	18	18	(SUC)	(SUC)	0	1	Extramarital
214	1	169	3	2	1	1981_1990	estate	0	No	1987	13	16	14			(S)		2	0	Premarital
241	1	174	3	4	1	1981_1990	estate	0	Yes, done nothing	1987		16	15			(S)		1	1	Premarital
252	1	177	2	3	1	1981_1990	estate	0	Yes, done nothing	1983		18	12			(S)		0	4	Extramarital	2001	-0.220725	medium
251	1	177	3	2	1	1971_1980	estate	0	No	1980	18	23	21	21	22	(SU)(C)	(SU)(C)	5	5	Premarital	2003	0.391107	high
39703	1	193	3	201	1	1981_1990	estate	0	No	1987		16	15			(S)		2	0	Premarital	2003	0.0620683	medium
384	1	216	4	17	1	1971_1980	estate	0	Yes, done nothing	1980	18	26	25			(S)		1	0	Premarital	2006	0.258666	high
403	1	223	2	1	1	1971_1980	estate	1	No	1972	21	29	25	25		(SU)		2	1	Premarital	2001	0.0620683	medium
408	1	225	3	1	1	1961_1970	estate	0	No	1967	16	36	22	22	34	(SU)(C)	(SU)->(C)	0	1	Extramarital	2003	0.0620683	medium
456	1	237	3	4	1	1971_1980	estate	0	Yes, done nothing	1980	20	23	20			(S)		3	3	Premarital	2003	0.709566	high
535	1	249	3	1	1	1961_1970	estate	1	No	1964	16	39	20	24	23	(S)(C)(U)	(S)(C)(U)	1	4	Both	2003	-1.21153	low
545	1	250	5	2	1	1981_1990	estate	0	No	1984	19	25	17			(S)		2	2	Premarital	2009	-1.21153	low
548	1	251	4	3	1	1971_1980	estate	0	No	1977	26	29	23	24	24	(S)(UC)	(S)(UC)	0	0	None	2006	-0.220725	medium
564	1	254	3	3	1	1981_1990	estate	0	No	1984	17	19	17			(S)		2	7	Both	2003	0.391107	high
209364	1	257	4	301	1	1981_1990	estate	0	No	1982	17	24	19			(S)		2	4	Both	2006	1.30112	high
203298	1	257	5	501	1	1981_1990	estate	0	Yes, done nothing	1988	19	21	16			(S)		3	0	Premarital	2009	0.370833	high
608	1	259	3	5	1	1971_1980	estate	1	Yes, done nothing	1971	14	32	20	20	25	(SU)(C)	(SU)(C)	6	6	Premarital	2003	-0.811794	low
609	1	259	3	6	1	1971_1980	estate	0	Yes, done nothing	1975	13	28	15	19	27	(S)(U)(C)	(S)(U)->(C)	5	7	Both	2003	-0.811794	low
614	1	260	3	1	1	1971_1980	estate	1	Yes, done nothing	1977	17	26	17	17	20	(SU)(C)	(SU)(C)	2	5	Both	2003	-1.65294	low
626	1	263	3	3	1	1971_1980	estate	0	No	1978	18	25	20	24	25	(S)(U)(C)	(S)(U)(C)	2	2	Premarital	2003	-1.14083	low
39783	1	265	3	101	1	1981_1990	estate	0	No	1985		18	14			(S)		1	1	Premarital	2003	0.0620683	medium
639	1	267	5	1	1	1971_1980	estate	1	Yes, done nothing	1972	17	37	23	23	31	(SU)(C)	(SU)->(C)	0	0	None	2009	-0.662136	low
39792	1	272	3	101	1	1971_1980	estate	0	Yes, done nothing	1979		24	17	17	23	(SU)(C)	(SU)(C)	5	0	Premarital	2003	-1.21153	low
39796	1	272	3	105	1	1961_1970	estate	0	No	1970	18	33	18	18	32	(SU)(C)	(SU)->(C)	10	21	Both	2003	-1.21153	low
39793	1	272	3	102	1	1981_1990	estate	1	Yes, done nothing	1983	18	20	19			(S)		3	0	Premarital	2003	-1.21153	low
678	1	274	2	3	1	1971_1980	estate	0	No	1979	19	22	21	21		(SU)		1	0	Premarital	2001	1.80749	high
680	1	274	4	5	1	1981_1990	estate	0	No	1983	21	23	20			(S)		2	3	Both	2006	-0.0576681	medium
694	1	276	3	2	1	1981_1990	estate	0	Yes, done nothing	1984	16	19	17	17		(SU)		3	1	Premarital	2003	-0.749284	low
696	1	276	4	4	1	1981_1990	estate	0	No	1989	14	17	15			(S)		0	2	Extramarital	2006	-1.65294	low
39826	1	278	3	101	1	1981_1990	estate	0	Yes, done nothing	1985		18	13			(S)		3	3	Premarital	2003	0.0028446	medium
39829	1	279	3	201	1	1981_1990	estate	0	Yes, done nothing	1985		18	16			(S)		1	1	Premarital	2003	0.108314	high
779	1	290	3	1	1	1961_1970	estate	1	Yes, done nothing	1964	19	39	17	21	37	(S)(U)(C)	(S)(U)->(C)	1	1	Premarital	2003	0.391107	high
39853	1	300	4	102	1	1981_1990	estate	0	Yes, done nothing	1985	18	22	19			(S)		2	2	Premarital	2007	-1.21153	low
203376	1	302	5	501	1	1971_1980	estate	0	Yes, done nothing	1978	24	31	18	24	29	(S)(U)(C)	(S)(U)(C)	2	0	Premarital	2009	-0.662136	low
918	1	308	3	4	1	1981_1990	estate	0	Yes, done nothing	1982	13	21	15	15		(SU)		3	0	Premarital
941	1	311	3	1	1	1961_1970	estate	1	No	1963	28	40	17	23	18	(S)(C)(U)	(S)(C)(U)	5	0	Premarital	2003	-0.65892	low
980	1	318	3	4	1	1981_1990	estate	0	No	1985		18	17			(S)		3	3	Premarital	2003	-1.42937	low
39878	1	320	3	203	1	1981_1990	estate	0	Yes, done nothing	1983		20	19			(S)		2	2	Premarital	2003	1.69088	high
996	1	320	3	7	1	1981_1990	estate	0	No	1986		17	16			(S)		1	0	Premarital	2003	1.69088	high
203501	1	321	5	501	1	1981_1990	estate	0	No	1989	19	20	16			(S)		1	1	Premarital	2009	-0.917264	low
1022	1	324	3	7	1	1981_1990	estate	0	Yes, done nothing	1985	13	18	17	18		(S)(U)		1	1	Premarital	2003	-1.65294	low
1021	1	324	3	6	1	1981_1990	estate	0	No	1983	16	20	20	20		(SU)		0	0	None	2003	-1.65294	low
1070	1	334	2	1	1	1971_1980	estate	0	Yes, done nothing	1978	17	23	18	19	19	(S)(UC)	(S)(UC)	1	1	Premarital	2001	-0.85804	low
1072	1	336	2	1	1	1971_1980	estate	0	No	1972	19	29	16			(S)		2	2	Premarital	2001	0.760589	high
40086	1	354	2	17	1	1971_1980	estate	0	Yes, done nothing	1978	22	23	16			(S)		5	6	Both	2001	-1.65294	low
1187	1	359	3	6	1	1981_1990	estate	0	No	1986	15	17	14			(S)		1	0	Premarital	2003	1.52469	high
1204	1	362	4	3	1	1981_1990	estate	0	No	1983	14	23	18	20	22	(S)(U)(C)	(S)(U)(C)	0	1	Extramarital	2006	-1.04111	low
39945	1	368	3	201	1	1981_1990	estate	0	No	1981	17	22	18			(S)		1	0	Premarital	2003	-1.65294	low
1263	1	374	4	1	1	1961_1970	estate	0	No	1964		42	21	21	40	(SU)(C)	(SU)->(C)	0	0	None	2006	0.108314	high
39964	1	380	3	201	1	1981_1990	estate	0	Yes, done nothing	1985	18	18	13			(S)		5	5	Premarital	2003	-1.14083	low
1310	1	383	3	4	1	1981_1990	estate	0	Yes, done nothing	1983	16	20	15			(S)		2	2	Premarital	2003	-1.21153	low
1317	1	384	4	5	1	1981_1990	estate	0	Yes, done nothing	1984	19	22	17			(S)		0	0	None	2006	-0.699423	low
1331	1	386	4	3	1	1981_1990	estate	0	Yes, done nothing	1984	20	22	20			(S)		2	2	Premarital	2006	0.0620683	medium
40004	1	403	3	201	1	1981_1990	estate	0	Yes, done nothing	1985	15	18	18			(S)		2	2	Premarital	2003	-0.811794	low
209383	1	409	5	301	1	1971_1980	estate	0	Yes, planned	1980	24	29	23	23	26	(SU)(C)	(SU)(C)	0	0	None	2009
1465	1	413	5	3	1	1981_1990	estate	0	Yes, done nothing	1983	21	26	17			(S)		3	3	Premarital	2009	0.108314	high
1472	1	415	4	1	1	1971_1980	estate	0	No	1972	18	34	15	17	20	(S)(U)(C)	(S)(U)(C)	0	0	None	2006	-1.65294	low
1476	1	416	5	1	1	1961_1970	estate	0	Yes, done nothing	1967	22	42	23	23	27	(SU)(C)	(SU)(C)	4	3	Premarital	2009	0.391107	high
1517	1	425	3	4	1	1971_1980	estate	0	No	1973	18	30	23			(S)		4	4	Premarital	2003	-1.65294	low
40038	1	425	4	205	1	1981_1990	estate	0	No	1985	18	21	18	18	21	(SU)(C)	(SU)(C)	1	0	Premarital	2006	-1.37015	low
40036	1	425	4	203	1	1981_1990	estate	0	Yes, done nothing	1982	18	24	21	22		(S)(U)		2	6	Both	2006	-1.37015	low
1525	1	426	3	3	1	1981_1990	estate	0	No	1987	14	16	15			(S)		3	0	Premarital	2003	-1.14083	low
1575	1	438	3	2	1	1971_1980	estate	0	Yes, done nothing	1972	22	31	23	24	24	(S)(UC)	(S)(UC)	5	13	Both	2003	-1.42937	low
1676	1	462	3	3	1	1981_1990	estate	0	Yes, done nothing	1981	19	22	19			(S)		3	0	Premarital	2003	-1.65294	low
1786	1	481	5	1	1	1971_1980	estate	0	Yes, planned	1973	15	36	18	27	35	(S)(U)(C)	(S)(U)->(C)	3	2	Premarital	2009	-1.21153	low
40144	1	482	3	202	1	1971_1980	estate	0	Yes, done nothing	1972	15	31	20	30	29	(S)(C)(U)	(S)(C)(U)	1	0	Premarital	2003	-1.37015	low
1801	1	482	3	4	1	1971_1980	estate	0	No	1980	14	23	18	18	19	(SU)(C)	(SU)(C)	2	0	Premarital	2003	-1.37015	low
1811	1	483	4	5	1	1981_1990	estate	0	Yes, done nothing	1984	18	22	22	22		(SU)		1	1	Premarital	2006	-1.37015	low
209468	1	483	4	306	1	1981_1990	estate	0	Yes, done nothing	1987	12	19	18			(S)		1	2	Both	2006	-1.37015	low
1867	1	491	3	9	1	1981_1990	estate	0	No	1987		16	14			(S)		1	1	Premarital	2003	0.933136	high
1901	1	498	2	3	1	1971_1980	estate	0	Yes, done nothing	1979	20	22	18			(S)		2	0	Premarital	2001	-0.954418	low
1903	1	498	5	5	1	1981_1990	estate	0	No	1984	20	25	15	20	25	(S)(U)(C)	(S)(U)(C)	30	5	Premarital	2009	0.108314	high
1965	1	512	4	5	1	1981_1990	estate	0	No	1982	18	24	19			(S)		0	1	Extramarital	2006	-1.37015	low
1986	1	514	4	5	1	1971_1980	estate	0	No	1980	20	26	21		26	(S)(C)		1	3	Both	2006	0.0620683	medium
2047	1	521	3	3	1	1971_1980	estate	0	No	1980	19	23	20	18	21	(U)(S)(C)	(U)(S)(C)	0	0	None	2003	-1.21153	low
2058	1	524	3	4	1	1981_1990	estate	0	No	1982	16	21	18	18	20	(SU)(C)	(SU)(C)	0	0	None	2003	-0.88249	low
2073	1	527	3	1	1	1961_1970	estate	1	No	1968	10	35	14	18	19	(S)(U)(C)	(S)(U)(C)	9	7	Premarital	2003	-0.662136	low
2114	1	535	3	4	1	1971_1980	estate	0	No	1980	19	23	19			(S)		6	4	Premarital	2003	0.391107	high
2125	1	537	3	7	1	1981_1990	estate	0	Yes, done nothing	1986		17	15			(S)		2	1	Premarital	2003	1.39839	high
209500	1	549	4	301	1	1981_1990	estate	0	Yes, done nothing	1986	17	20	19	19	20	(SU)(C)	(SU)(C)	0	1	Extramarital	2006	0.614677	high
2238	1	554	4	5	1	1981_1990	estate	0	No	1985	18	21	19	21		(S)(U)		2	2	Premarital	2006	0.108314	high
40279	1	558	3	202	1	1981_1990	estate	0	Yes, done nothing	1984	17	19	18	18		(SU)		2	2	Premarital	2003	0.971567	high
40287	1	562	3	201	1	1981_1990	estate	0	No	1981	17	22	18		20	(S)(C)		20	13	Premarital	2003	-1.14083	low
40294	1	565	3	101	1	1981_1990	estate	0	Yes, done nothing	1981	18	22	18			(S)		2	2	Premarital	2003	1.30112	high
40296	1	566	5	201	1	1981_1990	estate	0	No	1988	18	21	16			(S)		3	8	Both	2009	-1.37015	low
2316	1	567	4	4	1	1981_1990	estate	0	No	1988		18	14			(S)		2	0	Premarital	2006	0.0620683	medium
2327	1	569	3	5	1	1981_1990	estate	0	Yes, done nothing	1983		20	19			(S)		1	1	Premarital	2003	-0.88249	low
2326	1	569	5	4	1	1971_1980	estate	0	Yes, done nothing	1980	20	29	18	28		(S)(U)		6	3	Premarital	2009	-1.65294	low
40316	1	580	3	201	1	1961_1970	estate	1	No	1963	18	40	19			(S)		1	1	Premarital	2003	0.0028446	medium
2435	1	589	3	3	1	1981_1990	estate	0	Yes, done nothing	1983	16	20	16	18	18	(S)(UC)	(S)(UC)	4	6	Both	2003	0.108314	high
2437	1	589	5	5	1	1981_1990	estate	0	No	1989		20	17			(S)		3	5	Both	2009	-0.220725	medium
2445	1	590	4	3	1	1981_1990	estate	0	No	1988	17	18	17			(S)		2	2	Premarital	2006	0.709566	high
40327	1	591	3	201	1	1961_1970	estate	0	Yes, done nothing	1964	21	39	21	28	28	(S)(UC)	(S)(UC)	21	60	Both	2003	-0.220725	medium
2469	1	593	2	5	1	1981_1990	estate	0	Yes, done nothing	1983		18	15			(S)		0	0	None	2001	0.285638	high
40332	1	593	3	201	1	1981_1990	estate	1	No	1982	15	21	14		17	(S)(C)		10	6	Premarital	2003	0.933136	high
2475	1	594	5	11	1	1981_1990	estate	0	Yes, done nothing	1988	18	21	19			(S)		1	0	Premarital	2009	-0.438566	low
2532	1	602	2	5	1	1971_1980	estate	0	Yes, done nothing	1977	21	24	20	20	21	(SU)(C)	(SU)(C)	1	0	Premarital	2001
2531	1	602	3	4	1	1971_1980	estate	0	No	1974	17	29	18	22	24	(S)(U)(C)	(S)(U)(C)	0	2	Extramarital	2003	-1.3239	low
2551	1	605	4	3	1	1981_1990	estate	0	Yes, done nothing	1985	19	21	20			(S)		0	0	None	2006	-0.333097	low
40355	1	607	3	101	1	1981_1990	estate	0	No	1981	13	22	19			(S)		1	1	Premarital	2003	-1.21153	low
40356	1	607	3	201	1	1961_1970	estate	0	Yes, done nothing	1961	15	42	19	27	28	(S)(U)(C)	(S)(U)(C)	2	2	Premarital	2003	-1.21153	low
2590	1	612	3	3	1	1981_1990	estate	0	No	1983	17	20	17	17	17	(SUC)	(SUC)	0	2	Extramarital	2003	0.108314	high
40383	1	616	2	101	1	1971_1980	estate	0	Yes, done nothing	1976	21	25	20	24		(S)(U)		2	2	Premarital	2001	-1.65294	low
40391	1	619	3	101	1	1971_1980	estate	0	Yes, done nothing	1974	17	29	18			(S)		5	5	Premarital	2003	-0.928735	low
2643	1	621	4	4	1	1971_1980	estate	1	Yes, done nothing	1973	23	33	20	29		(S)(U)		8	6	Premarital	2006	-0.220725	medium
2674	1	624	5	5	1	1981_1990	estate	0	No	1989	16	20	20	20		(SU)		0	0	None	2009	-1.65294	low
2708	1	630	3	3	1	1981_1990	estate	0	No	1982	17	21	20			(S)		1	1	Premarital	2003	-0.220725	medium
40423	1	634	3	204	1	1971_1980	estate	0	Yes, done nothing	1974	18	29	23	23	24	(SU)(C)	(SU)(C)	0	0	None	2003	-1.14083	low
2729	1	634	5	6	1	1981_1990	estate	0	Yes, done nothing	1989	18	20	18			(S)		2	2	Premarital	2009	-1.14083	low
40438	1	638	5	201	1	1961_1970	estate	0	No	1966	19	43	19	23	24	(S)(U)(C)	(S)(U)(C)	3	3	Premarital	2009	-0.220725	medium
2818	1	647	3	2	1	1981_1990	estate	0	Yes, done nothing	1981	18	22	17			(S)		3	3	Premarital	2003	-0.475853	low
40472	1	648	3	201	1	1971_1980	estate	0	Yes, done nothing	1979	23	24	19	23	24	(S)(U)(C)	(S)(U)(C)	1	2	Both	2003	-1.3239	low
2928	1	668	2	1	1	1971_1980	estate	0	Yes, done nothing	1979	12	22	18	19	22	(S)(U)(C)	(S)(U)(C)	6	3	Premarital	2001
2934	1	671	5	1	1	1971_1980	estate	0	No	1974	17	35	16	17	18	(S)(U)(C)	(S)(U)(C)	0	3	Extramarital	2009	0.108314	high
2950	1	674	4	5	1	1981_1990	estate	0	No	1984	19	22	18			(S)		5	4	Premarital	2006	-1.37015	low
40531	1	676	3	102	1	1981_1990	estate	0	No	1981	16	22	16			(S)		3	0	Premarital	2003	-1.3239	low
2997	1	689	4	3	1	1971_1980	estate	0	No	1980	16	26	24	18	26	(U)(S)(C)	(U)(S)(C)	0	0	None	2006	0.0620683	medium
202669	1	691	5	501	1	1971_1980	estate	0	No	1979	10	30	22	20	27	(U)(S)(C)	(U)(S)(C)	0	1	Extramarital	2009	-1.37015	low
3071	1	702	3	1	1	1971_1980	estate	0	Yes, done nothing	1972	15	31	24	24	24	(SUC)	(SUC)	0	0	None	2003	-0.420245	low
40578	1	1015	4	103	1	1981_1990	estate	0	No	1982	15	24	20	20	24	(SU)(C)	(SU)(C)	0	0	None	2006	0.0620683	medium
40581	1	1016	5	101	1	1971_1980	estate	0	No	1980	16	29	19	19	19	(SUC)	(SUC)	1	0	Premarital	2009	-1.14083	low
40585	1	1021	2	101	1	1961_1970	estate	0	Yes, done nothing	1969	18	32	18	29	32	(S)(U)(C)	(S)(U)(C)	3	0	Premarital	2001
40602	1	1025	2	101	1	1971_1980	estate	0	Yes, done nothing	1976	24	25	18	22	23	(S)(U)(C)	(S)(U)(C)	1	3	Both	2001
40617	1	2004	3	201	1	1961_1970	estate	0	No	1964	18	39	19	26	23	(S)(C)(U)	(S)(C)(U)	5	5	Premarital	2003	0.933136	high
40624	1	2004	3	208	1	1971_1980	estate	0	Yes, done nothing	1977	22	26	15			(S)		10	10	Premarital	2003	0.933136	high
40632	1	2008	3	201	1	1961_1970	estate	0	No	1969	16	34	20	25	25	(S)(UC)	(S)(UC)	2	3	Both	2003	0.285638	high
40657	1	2016	5	201	1	1971_1980	estate	0	No	1979	17	30	21	21	27	(SU)(C)	(SU)->(C)	0	0	None	2009	1.33925	high
40670	1	2019	3	201	1	1961_1970	estate	0	No	1970	14	33	21	21	21	(SUC)	(SUC)	0	0	None	2003	0.0620683	medium
40674	1	2022	3	201	1	1971_1980	estate	0	No	1974	18	29	17			(S)		7	4	Premarital	2003	0.391107	high
40686	1	2028	3	201	1	1961_1970	estate	0	Yes, done nothing	1970		33	17	29	30	(S)(U)(C)	(S)(U)(C)	1	1	Premarital	2003	0.0620683	medium
40694	1	2032	3	201	1	1981_1990	estate	0	No	1982	10	21	18			(S)		3	3	Premarital
40695	1	2033	3	201	1	1971_1980	estate	0	No	1978	14	25	19	19	21	(SU)(C)	(SU)(C)	3	3	Premarital	2003	0.0620683	medium
40739	1	2047	3	201	1	1971_1980	estate	0	Yes, done nothing	1979	18	24	16	23	24	(S)(U)(C)	(S)(U)(C)	5	5	Premarital	2003	0.0620683	medium
40750	1	2052	3	201	1	1971_1980	estate	0	No	1980	12	23	18			(S)		4	4	Premarital	2003	0.0620683	medium
40760	1	2056	3	201	1	1971_1980	estate	0	No	1980	17	23	18	18	18	(SUC)	(SUC)	0	3	Extramarital	2003	0.0620683	medium
40779	1	2061	3	201	1	1961_1970	estate	1	Yes, planned	1962	18	41	18	32	30	(S)(C)(U)	(S)(C)(U)	4	0	Premarital	2003	0.709566	high
40784	1	2066	3	201	1	1971_1980	estate	0	Yes, done nothing	1972	28	31	21	27	24	(S)(C)(U)	(S)(C)(U)	2	2	Premarital	2003	0.0620683	medium
40790	1	2069	3	203	1	1971_1980	estate	0	Yes, done nothing	1979	17	24	23			(S)		1	1	Premarital	2003	4.17267	high
40795	1	2070	3	201	1	1971_1980	estate	0	No	1971	16	32	18	20	21	(S)(U)(C)	(S)(U)(C)	8	0	Premarital	2003	0.0620683	medium
40806	1	2075	3	201	1	1971_1980	estate	0	No	1980	17	23	20	20	21	(SU)(C)	(SU)(C)	0	0	None	2003	0.68293	high
40812	1	2077	3	201	1	1981_1990	estate	0	Yes, planned	1984	16	19	16			(S)		1	1	Premarital	2003	0.391107	high
40820	1	2082	3	201	1	1961_1970	estate	0	No	1967	22	36	23			(S)		11	11	Premarital	2003	0.0620683	medium
40898	1	3005	3	201	1	1981_1990	estate	0	Yes, done nothing	1984		19	17			(S)		3	1	Premarital	2003	-0.220725	medium
40910	1	3010	3	201	1	1961_1970	estate	1	Yes, done nothing	1970	18	33	15	30	32	(S)(U)(C)	(S)(U)(C)	5	5	Premarital	2003	0.0620683	medium
40929	1	3014	3	201	1	1981_1990	estate	0	Yes, done nothing	1981	20	22	18		22	(S)(C)		1	1	Premarital	2003	0.0620683	medium
209749	1	3019	4	301	1	1981_1990	estate	0	No	1984	18	22	20	21		(S)(U)		0	0	None	2006	-0.705166	low
40950	1	3022	3	201	1	1971_1980	estate	1	Yes, done nothing	1971	19	32	18	23	25	(S)(U)(C)	(S)(U)(C)	2	3	Both	2003	0.0620683	medium
40952	1	3023	3	201	1	1981_1990	estate	0	Yes, done nothing	1981	15	22	15	20	20	(S)(UC)	(S)(UC)	2	2	Premarital	2003	0.0620683	medium
40955	1	3024	3	201	1	1971_1980	estate	0	Yes, done nothing	1979	18	24	18	23	24	(S)(U)(C)	(S)(U)(C)	7	9	Both	2003	0.0620683	medium
40956	1	3025	4	201	1	1961_1970	estate	1	No	1968	19	38	27	28		(S)(U)	(S)(U)->(C)	0	0	None	2006	3.75655	high
40968	1	3027	3	206	1	1981_1990	estate	0	No	1986		17	13			(S)		2	4	Both	2003	0.0620683	medium
40982	1	3032	3	201	1	1971_1980	estate	1	Yes, done nothing	1973	13	30	20	28		(S)(U)		1	2	Both	2003	0.0620683	medium
40999	1	3036	3	201	1	1981_1990	estate	0	Yes, done nothing	1983	16	20	16			(S)		3	3	Premarital	2003	0.0620683	medium
41000	1	3037	3	201	1	1971_1980	estate	0	No	1976	22	27	17	23	26	(S)(U)(C)	(S)(U)(C)	2	4	Both	2003	0.614677	high
41011	1	3043	4	201	1	1971_1980	estate	1	No	1980	20	26	18	20	22	(S)(U)(C)	(S)(U)(C)	0	0	None	2006	0.614677	high
41012	1	3044	3	201	1	1971_1980	estate	0	No	1979	20	24	22			(S)		3	3	Premarital	2003	0.0620683	medium
41015	1	3046	3	202	1	1981_1990	estate	0	Yes, done nothing	1982		21	14			(S)		2	2	Premarital	2003	0.0620683	medium
41021	1	3048	3	201	1	1961_1970	estate	0	No	1963	11	40	18	20	34	(S)(U)(C)	(S)(U)->(C)	10	10	Premarital	2003	0.0620683	medium
41023	1	3049	3	201	1	1971_1980	estate	0	Yes, planned	1979	18	24	18			(S)		3	7	Both	2003	0.391107	high
41024	1	3050	3	201	1	1961_1970	estate	1	No	1970	18	33	20	25	31	(S)(U)(C)	(S)(U)->(C)	3	3	Premarital	2003	0.0620683	medium
41027	1	3051	3	201	1	1971_1980	estate	0	No	1980	17	23	17			(S)		2	2	Premarital	2003	2.94142	high
41028	1	3052	3	201	1	1981_1990	estate	0	Yes, done nothing	1986	17	17	16			(S)		1	1	Premarital	2003	0.391107	high
41029	1	3053	3	201	1	1961_1970	estate	1	No	1962	13	41	13	17	24	(S)(U)(C)	(S)(U)->(C)	5	6	Both	2003	0.391107	high
41030	1	3054	3	201	1	1961_1970	estate	0	No	1970	19	33	21	22	22	(S)(UC)	(S)(UC)	3	2	Premarital	2003	0.0620683	medium
41033	1	3057	3	201	1	1981_1990	estate	0	No	1981	21	22	15			(S)		3	3	Premarital	2003	0.0620683	medium
41039	1	3059	3	201	1	1981_1990	estate	0	No	1982	16	21	17			(S)		3	3	Premarital	2003
41040	1	3059	3	202	1	1981_1990	estate	0	Yes, done nothing	1982	17	21	17			(S)		4	6	Both	2003
41041	1	3060	3	201	1	1971_1980	estate	0	Yes, done nothing	1976	18	27	26			(S)		1	1	Premarital	2003	0.0620683	medium
41048	1	3062	3	205	1	1971_1980	estate	0	No	1980	19	23	21			(S)		0	0	None	2003	0.570558	high
41054	1	3064	3	201	1	1971_1980	estate	0	No	1971	15	32	18	25	26	(S)(U)(C)	(S)(U)(C)	4	4	Premarital	2003	0.0620683	medium
41057	1	3067	3	201	1	1961_1970	estate	0	Yes, done nothing	1970	18	33	15	18	18	(S)(UC)	(S)(UC)	0	1	Extramarital	2003	0.0620683	medium
41061	1	3069	3	201	1	1971_1980	estate	1	Yes, done nothing	1979	13	24	22	22		(SU)		5	2	Premarital	2003	0.0620683	medium
41064	1	3071	3	201	1	1981_1990	estate	0	Yes, done nothing	1984	18	19	18			(S)		2	2	Premarital	2003
41065	1	3072	3	201	1	1971_1980	estate	0	No	1975	18	28	19	25	27	(S)(U)(C)	(S)(U)(C)	0	3	Extramarital	2003	0.0620683	medium
41067	1	3074	3	201	1	1981_1990	estate	0	No	1982	17	21	15			(S)		6	6	Premarital	2003	0.0620683	medium
41068	1	3075	3	201	1	1961_1970	estate	0	Yes, done nothing	1969	25	34	20	29	20	(SC)(U)	(SC)->(U)	0	0	None	2003	0.0620683	medium
41071	1	3077	3	202	1	1971_1980	estate	0	Yes, done nothing	1980	22	23	20			(S)		10	5	Premarital	2003	0.108314	high
41074	1	3078	4	203	1	1981_1990	estate	0	No	1982	19	24	22			(S)		0	1	Extramarital	2006	0.391107	high
41078	1	3079	4	204	1	1981_1990	estate	0	No	1988		18	17			(S)		0	1	Extramarital	2006	-1.65294	low
41088	1	3081	3	201	1	1981_1990	estate	0	Yes, done nothing	1984	15	19	16			(S)		1	3	Both	2003	1.01197	high
41089	1	3082	3	201	1	1971_1980	estate	0	No	1980	15	23	21		21	(SC)		2	2	Premarital	2003	0.0620683	medium
41090	1	3083	3	201	1	1971_1980	estate	0	Yes, done nothing	1980	20	23	19	19		(SU)		0	0	None	2003	0.391107	high
41095	1	3085	4	204	1	1981_1990	estate	0	Yes, done nothing	1988		18	17			(S)		2	2	Premarital	2006	0.0620683	medium
41109	1	3089	3	201	1	1971_1980	estate	0	No	1980	14	23	18	21	21	(S)(UC)	(S)(UC)	1	2	Both	2003	-1.65294	low
41152	1	4001	3	201	1	1961_1970	estate	0	Yes, done nothing	1963	18	40	18	25	24	(S)(C)(U)	(S)(C)(U)	0	1	Extramarital	2003	0.391107	high
41153	1	4002	3	201	1	1961_1970	estate	0	No	1965	9	38	19	19	26	(SU)(C)	(SU)->(C)	0	0	None	2003	0.0620683	medium
41154	1	4003	3	201	1	1981_1990	estate	0	No	1983	12	20	17			(S)		5	5	Premarital	2003	0.0620683	medium
202890	1	4006	5	501	1	1981_1990	estate	0	Yes, done nothing	1990	13	19	18			(S)		3	3	Premarital	2009	0.173267	high
41159	1	4007	3	201	1	1971_1980	estate	0	Yes, done nothing	1973	17	30	20	23	24	(S)(U)(C)	(S)(U)(C)	4	6	Both	2003	1.23554	high
209982	1	5000	4	301	1	1971_1980	estate	0	Yes, done nothing	1976	21	30	21	21	28	(SU)(C)	(SU)->(C)	0	2	Extramarital	2006	-1.04111	low
210031	1	5007	4	301	1	1971_1980	estate	0	Yes, done nothing	1978	18	28	20	24	26	(S)(U)(C)	(S)(U)(C)	0	1	Extramarital	2006	0.505461	high
209833	1	5024	4	301	1	1971_1980	estate	0	No	1979	20	27	14	18	26	(S)(U)(C)	(S)(U)->(C)	0	7	Extramarital	2006	0.391107	high
209838	1	5025	5	301	1	1971_1980	estate	0	Yes, done nothing	1980	14	29	20	20	23	(SU)(C)	(SU)(C)	0	0	None	2009	-1.65294	low
209853	1	5030	4	301	1	1971_1980	estate	1	Yes, done nothing	1975	20	31	25	27	27	(S)(UC)	(S)(UC)	1	0	Premarital	2006	0.391107	high
20246	1	5032	4	301	1	1961_1970	estate	0	Yes, done nothing	1970	21	36	21	21	26	(SU)(C)	(SU)(C)	1	5	Both	2006	0.0620683	medium
302120	1	5033	5	501	1	1971_1980	estate	0	No	1979	15	30	17	17	30	(SU)(C)	(SU)->(C)	3	0	Premarital	2009	0.68293	high
20249	1	5034	5	301	1	1971_1980	estate	1	No	1976	14	33	20	22	30	(S)(U)(C)	(S)(U)->(C)	1	0	Premarital	2009	-1.3239	low
209905	1	5038	4	301	1	1971_1980	estate	0	Yes, done nothing	1977	21	29	21	22	25	(S)(U)(C)	(S)(U)(C)	0	5	Extramarital	2006	2.34017	high
209912	1	5040	4	301	1	1971_1980	estate	0	Yes, done nothing	1977	21	29	23	25	26	(S)(U)(C)	(S)(U)(C)	1	0	Premarital	2006	1.31261	high
209913	1	5040	4	302	1	1981_1990	estate	0	No	1982	22	24	21			(S)		0	0	None	2006	1.31261	high
209919	1	5041	4	301	1	1971_1980	estate	0	No	1976	18	30	21	22	29	(S)(U)(C)	(S)(U)->(C)	4	4	Premarital	2006	0.68293	high
209940	1	5045	4	301	1	1961_1970	estate	0	No	1964	21	42	19	22	41	(S)(U)(C)	(S)(U)->(C)	1	6	Both	2006	0.614677	high
209962	1	5049	5	301	1	1981_1990	estate	0	No	1985	16	24	19	19		(SU)		0	0	None	2009	-1.21153	low
203158	1	5049	5	501	1	1981_1990	estate	0	Yes, done nothing	1983	20	26	21	21	22	(SU)(C)	(SU)(C)	0	0	None	2009	-1.21153	low
210090	1	5064	4	301	1	1981_1990	estate	0	Yes, done nothing	1982	23	24	15	21	21	(S)(UC)	(S)(UC)	1	1	Premarital	2006	0.0620683	medium
210122	1	5067	4	301	1	1981_1990	estate	0	No	1984	14	22	18	18	19	(SU)(C)	(SU)(C)	0	1	Extramarital	2006	-1.37015	low
210188	1	5072	4	302	1	1971_1980	estate	0	No	1973	17	33	22			(S)		5	6	Both	2006	0.0620683	medium
210312	1	5084	4	301	1	1981_1990	estate	0	No	1982	17	24	17	23	23	(S)(UC)	(S)(UC)	1	1	Premarital	2006	0.0620683	medium
210287	1	5091	4	301	1	1971_1980	estate	0	Yes, done nothing	1976	18	30	20	20	30	(SU)(C)	(SU)->(C)	0	0	None	2006	0.391107	high
210348	1	5092	4	301	1	1981_1990	estate	0	Yes, done nothing	1983	8	23	18			(S)		0	10	Extramarital	2006	2.34017	high
210364	1	5094	5	301	1	1961_1970	estate	0	No	1968	17	41	15	18	22	(S)(U)(C)	(S)(U)(C)	1	2	Both	2009	-1.37015	low
210383	1	5096	4	301	1	1971_1980	estate	0	Yes, done nothing	1977	19	29	23	23	23	(SUC)	(SUC)	1	0	Premarital	2006	0.0620683	medium
210405	1	5097	4	301	1	1971_1980	estate	0	Yes, done nothing	1972	17	34	17	14	21	(U)(S)(C)	(U)(S)(C)	0	1	Extramarital	2006	1.94288	high
210449	1	5101	4	302	1	1981_1990	estate	0	No	1987	14	19	17			(S)		0	3	Extramarital	2006	0.614677	high
210493	1	5105	5	301	1	1971_1980	estate	0	No	1975	15	34	15	23	24	(S)(U)(C)	(S)(U)(C)	2	0	Premarital	2009	0.0620683	medium
209914	1	5117	4	301	1	1961_1970	estate	1	No	1965	15	41	10	16	36	(S)(U)(C)	(S)(U)->(C)	1	4	Both	2006	0.391107	high
209948	1	5118	5	301	1	1961_1970	estate	1	Yes, done nothing	1970	20	39	25	25	26	(SU)(C)	(SU)(C)	0	0	None	2009	-0.220725	medium
209971	1	5121	4	301	1	1971_1980	estate	0	No	1975	16	31	17	20		(S)(U)	(S)(U)->(C)	1	3	Both	2006	0.0620683	medium
209972	1	5121	4	302	1	1981_1990	estate	0	Yes, done nothing	1982	18	24	17			(S)		0	2	Extramarital	2006	0.0620683	medium
231198	1	5123	4	301	1	1971_1980	estate	0	Yes, done nothing	1974	18	32	19	24	23	(S)(C)(U)	(S)(C)(U)	1	5	Both	2006	0.0620683	medium
210135	1	5126	4	302	1	1981_1990	estate	0	No	1984	18	22	20			(S)		0	0	None	2006	0.0620683	medium
210134	1	5126	4	301	1	1981_1990	estate	0	Yes, done nothing	1984	18	22	16			(S)		0	0	None	2006	0.0620683	medium
210161	1	5128	4	301	1	1981_1990	estate	0	No	1983	18	23	22			(S)		0	0	None	2006	0.68293	high
210432	1	5134	4	301	1	1971_1980	estate	1	Yes, done nothing	1974	14	32	16	22	31	(S)(U)(C)	(S)(U)->(C)	2	30	Both	2006	0.0620683	medium
210436	1	5135	4	301	1	1971_1980	estate	0	Yes, done nothing	1977	18	29	15	26	27	(S)(U)(C)	(S)(U)(C)	0	12	Extramarital	2006	0.0620683	medium
210452	1	5136	4	301	1	1981_1990	estate	0	Yes, found how to do	1982	19	24	17	20	23	(S)(U)(C)	(S)(U)(C)	0	0	None	2006	0.285638	high
210577	1	5148	4	301	1	1971_1980	estate	1	No	1973	27	33	16	20	33	(S)(U)(C)	(S)(U)->(C)	1	2	Both	2006	-1.04111	low
210582	1	5148	4	306	1	1981_1990	estate	0	No	1986	16	20	17			(S)		2	2	Premarital	2006	-1.04111	low
210042	1	5157	4	302	1	1971_1980	estate	0	Yes, done nothing	1980	20	26	17	23	26	(S)(U)(C)	(S)(U)(C)	4	0	Premarital	2006	-0.220725	medium
210058	1	5159	5	301	1	1961_1970	estate	0	No	1970	15	39	21	20	23	(U)(S)(C)	(U)(S)(C)	0	0	None	2009	-1.37015	low
210095	1	5163	4	301	1	1961_1970	estate	1	No	1965	23	41	18	25	21	(S)(C)(U)	(S)(C)(U)	2	0	Premarital	2006	-1.37015	low
210140	1	5168	5	305	1	1981_1990	estate	0	Yes, done nothing	1981	18	28	19	25	25	(S)(UC)	(S)(UC)	2	2	Premarital	2009	-1.21153	low
210173	1	5172	5	302	1	1971_1980	estate	0	No	1978	14	31	20	25	30	(S)(U)(C)	(S)(U)(C)	10	9	Premarital	2009	-1.65294	low
210644	1	5218	5	301	1	1971_1980	estate	0	No	1971	18	38	31	31	37	(SU)(C)	(SU)->(C)	0	0	None	2009	0.331884	high
210821	1	5249	5	304	1	1981_1990	estate	0	No	1989	17	20	20			(S)		2	2	Premarital	2009	0.391107	high
202678	1	6002	5	502	1	1981_1990	estate	0	No	1988	17	21	16	21		(S)(U)		3	3	Premarital	2009	-1.65294	low
202671	1	6005	5	501	1	1981_1990	estate	0	Yes, done nothing	1982	14	27	18	22	26	(S)(U)(C)	(S)(U)(C)	1			2009	-1.3239	low
202505	1	6006	5	501	1	1981_1990	estate	0	No	1981	23	28	18	18	21	(SU)(C)	(SU)(C)	3	2	Premarital	2009	-0.0503031	medium
202567	1	6011	5	501	1	1971_1980	estate	0	Yes, planned	1977	16	32	18	26	26	(S)(UC)	(S)(UC)	2	2	Premarital	2009	-1.3239	low
203127	1	6016	5	501	1	1981_1990	estate	0	Yes, done nothing	1984	18	25	21	24	25	(S)(U)(C)	(S)(U)(C)	3	3	Premarital	2009	-1.65294	low
202589	1	6026	5	503	1	1981_1990	estate	0	No	1989	19	20	20			(S)		1	0	Premarital	2009	-1.37015	low
204888	1	6027	5	501	1	1981_1990	estate	0	Yes, done nothing	1982	14	27	18	19	21	(S)(U)(C)	(S)(U)(C)	1	1	Premarital	2009	-1.65294	low
202601	1	6030	5	501	1	1981_1990	estate	0	No	1981	22	28	22	18	23	(U)(S)(C)	(U)(S)(C)	0	0	None	2009	0.22191	high
202613	1	6031	5	501	1	1961_1970	estate	0	No	1970	22	39	22		24	(S)(C)	(S)(C)->(U)	0	2	Extramarital	2009	-0.662136	low
202595	1	6038	5	501	1	1971_1980	estate	0	Yes, done nothing	1975	14	34	18	18	19	(SU)(C)	(SU)(C)	0	1	Extramarital	2009	-0.63447	low
204893	1	6044	5	501	1	1981_1990	estate	0	No	1984	16	25	21	21	25	(SU)(C)	(SU)(C)	0	0	None	2009	-1.65294	low
203387	1	6047	5	501	1	1971_1980	estate	0	No	1974	13	35	18	20	21	(S)(U)(C)	(S)(U)(C)	0	0	None	2009	-1.65294	low
204925	1	6061	5	501	1	1971_1980	estate	0	Yes, done nothing	1974	16	35	17	17	25	(SU)(C)	(SU)->(C)	1	1	Premarital	2009	-1.3239	low
204935	1	6068	5	502	1	1961_1970	estate	0	Yes, planned	1962	19	47	15	19	23	(S)(U)(C)	(S)(U)(C)	8	12	Both	2009	-1.65294	low
203394	1	6072	5	501	1	1981_1990	estate	0	Yes, done nothing	1984	20	25	20	23	25	(S)(U)(C)	(S)(U)(C)	1	1	Premarital	2009	-1.65294	low
202739	1	6074	5	501	1	1981_1990	estate	0	Yes, planned	1984	17	25	17	19	23	(S)(U)(C)	(S)(U)(C)	1	1	Premarital	2009	-1.3239	low
203143	1	6085	5	501	1	1971_1980	estate	0	Yes, done nothing	1980	14	29	22	24	24	(S)(UC)	(S)(UC)	1	1	Premarital	2009	-1.14658	low
202964	1	6089	5	501	1	1971_1980	estate	0	No	1975	18	34	15	21	24	(S)(U)(C)	(S)(U)(C)	3	3	Premarital	2009	-1.65294	low
203161	1	6092	5	501	1	1961_1970	estate	0	No	1970	13	39	15	24	26	(S)(U)(C)	(S)(U)(C)	10	10	Premarital	2009	-1.14083	low
203522	1	6101	5	501	1	1981_1990	estate	0	No	1987	17	22	20	20		(SU)		0	0	None	2009	-1.65294	low
203416	1	6102	5	501	1	1961_1970	estate	0	Yes, done nothing	1968	15	41	23	27	27	(S)(UC)	(S)(UC)	2	1	Premarital	2009	-0.333097	low
203244	1	6104	5	501	1	1971_1980	estate	0	No	1975	17	34	21	26	28	(S)(U)(C)	(S)(U)(C)	2	2	Premarital	2009	-1.3239	low
203251	1	6108	5	501	1	1971_1980	estate	0	Yes, done nothing	1979	17	30	18	21	23	(S)(U)(C)	(S)(U)(C)	1	1	Premarital	2009	-0.662136	low
203575	1	6112	5	501	1	1971_1980	estate	0	No	1979	17	30	21	21	23	(SU)(C)	(SU)(C)	2	2	Premarital	2009	-1.65294	low
203580	1	6116	5	501	1	1971_1980	estate	0	No	1975	19	34	23	23		(SU)	(SU)->(C)	0	0	None	2009	-0.662136	low
203010	1	6120	5	501	1	1971_1980	estate	0	Yes, planned	1975	17	34	10	22	30	(S)(U)(C)	(S)(U)->(C)	5	7	Both	2009	-1.3239	low
203014	1	6121	5	501	1	1971_1980	estate	0	No	1973	10	36	15	21	23	(S)(U)(C)	(S)(U)(C)	0	0	None	2009	-0.333097	low
203021	1	6123	5	501	1	1971_1980	estate	0	No	1974	13	35	17	23	24	(S)(U)(C)	(S)(U)(C)	2	2	Premarital	2009	-1.65294	low
203029	1	6124	5	501	1	1971_1980	estate	0	No	1975	18	34	20	22	24	(S)(U)(C)	(S)(U)(C)	1	0	Premarital	2009	-1.65294	low
203035	1	6126	5	501	1	1981_1990	estate	0	No	1985	18	24	19		21	(S)(C)		0	0	None	2009	-1.65294	low
203040	1	6127	5	501	1	1981_1990	estate	0	Yes, done nothing	1982	18	27	18	23	24	(S)(U)(C)	(S)(U)(C)	30	30	Premarital	2009	-1.65294	low
203405	1	6130	5	501	1	1981_1990	estate	0	No	1981	21	28	25	28		(S)(U)		3	2	Premarital	2009	-1.65294	low
203590	1	6144	5	502	1	1981_1990	estate	0	Yes, done nothing	1987	18	22	18			(S)		3	3	Premarital	2009	0.0620683	medium
203432	1	6145	5	501	1	1981_1990	estate	0	Yes, done nothing	1983	16	26	16	17	18	(S)(U)(C)	(S)(U)(C)	4	7	Both	2009	-0.220725	medium
202865	1	6153	5	501	1	1981_1990	estate	0	No	1985	21	24	19	21	24	(S)(U)(C)	(S)(U)(C)	1	1	Premarital	2009	-0.987959	low
203185	1	6156	5	501	1	1981_1990	estate	0	No	1984	15	25	20	23	24	(S)(U)(C)	(S)(U)(C)	3	7	Both	2009	-0.438566	low
203612	1	6169	5	501	1	1971_1980	estate	0	Yes, done nothing	1973	23	36	20	26	27	(S)(U)(C)	(S)(U)(C)	3	5	Both	2009	-1.37015	low
203282	1	6175	5	501	1	1981_1990	estate	0	Yes, done nothing	1981	23	28	23	24	25	(S)(U)(C)	(S)(U)(C)	0	0	None	2009	-0.155772	medium
203475	1	6177	5	501	1	1981_1990	estate	0	No	1985	15	24	18	20	20	(S)(UC)	(S)(UC)	3	3	Premarital	2009	1.31261	high
203722	1	6188	5	501	1	1981_1990	estate	0	Yes, done nothing	1984	20	25	18	24		(S)(U)		3	3	Premarital	2009	-1.65294	low
203626	1	6189	5	501	1	1981_1990	estate	0	Yes, done nothing	1983	16	26	20	23	22	(S)(C)(U)	(S)(C)(U)	3	6	Both	2009	-1.65294	low
203728	1	6206	5	502	1	1981_1990	estate	0	Yes, done nothing	1986	19	23	23	23		(SU)		0	0	None	2009	-0.220725	medium
203742	1	6216	5	501	1	1971_1980	estate	0	No	1980	17	29	21	21	22	(SU)(C)	(SU)(C)	0	3	Extramarital	2009	-1.65294	low
203632	1	6217	5	501	1	1971_1980	estate	0	No	1980	15	29	23	23	27	(SU)(C)	(SU)(C)	0	0	None	2009	0.0028446	medium
203638	1	6220	5	503	1	1981_1990	estate	0	No	1990	13	19	18			(S)		0	1	Extramarital	2009	-1.3239	low
203647	1	6222	5	501	1	1981_1990	estate	0	Yes, planned	1985	18	24	18	22		(S)(U)		3	2	Premarital	2009	-0.220725	medium
203659	1	6225	5	502	1	1981_1990	estate	0	No	1988	15	21	19			(S)		1	1	Premarital	2009	-1.65294	low
203836	1	6232	5	501	1	1961_1970	estate	0	Yes, done nothing	1966	21	43	15	27	23	(S)(C)(U)	(S)(C)(U)	20	30	Both	2009	0.408958	high
41169	2	5	3	201	1	1981_1990	estate	0	No	1982	19	21	21			(S)		1	1	Premarital	2003	0.614677	high
13132	2	17	4	5	1	1981_1990	estate	0	No	1987		19	16	17		(S)(U)		2	0	Premarital	2006	2.34017	high
41178	2	18	3	201	1	1971_1980	estate	0	No	1975	19	28	16	20	24	(S)(U)(C)	(S)(U)(C)	5	6	Both	2003	0.760589	high
13240	2	21	5	4	1	1981_1990	estate	0	Yes, done nothing	1990	17	19	16			(S)		3	2	Premarital	2009	0.391107	high
41190	2	23	3	201	1	1971_1980	estate	0	Yes, done nothing	1979	15	24	22			(S)		7	7	Premarital	2003	0.614677	high
13830	2	41	2	1	1	1971_1980	estate	0	Yes, done nothing	1976	17	25	20	20	22	(SU)(C)	(SU)(C)	1	1	Premarital	2001	0.0620683	medium
41221	2	52	5	101	1	1981_1990	estate	0	Yes, done nothing	1985	19	24	20	20		(SU)		1	2	Both	2009	0.68293	high
14620	2	63	3	1	1	1961_1970	estate	0	No	1964	22	39	20	26	27	(S)(U)(C)	(S)(U)(C)	5	5	Premarital	2003	0.391107	high
14853	2	68	3	1	1	1971_1980	estate	1	Yes, planned	1973	17	30	19	27	28	(S)(U)(C)	(S)(U)(C)	5	5	Premarital	2003	0.391107	high
15037	2	77	2	4	1	1981_1990	estate	0	No	1981	18	20	13			(S)		4	4	Premarital	2001	0.0620683	medium
15039	2	78	3	1	1	1961_1970	estate	1	No	1966	13	37	17	19	18	(S)(C)(U)	(S)(C)(U)	1	6	Both	2003	0.391107	high
41244	2	78	3	203	1	1971_1980	estate	1	Yes, done nothing	1979	19	24	18		19	(S)(C)	(S)(C)->(U)	6	6	Premarital	2003	0.391107	high
41249	2	86	3	101	1	1981_1990	estate	0	No	1982	19	21	15			(S)		2	2	Premarital	2003	-0.416629	low
12983	2	108	2	1	1	1961_1970	estate	1	No	1968	21	33	30	30	32	(SU)(C)	(SU)(C)	0	0	None	2001	0.391107	high
13110	2	161	2	1	1	1971_1980	estate	0	No	1979	19	22	20		23	(S)(C)		2	2	Premarital	2001	2.32056	high
13123	2	167	2	1	1	1971_1980	estate	0	Yes, done nothing	1978	20	23	18			(S)		5	5	Premarital	2001	0.691751	high
13133	2	170	3	1	1	1961_1970	estate	0	Yes, done nothing	1967	20	36	15	25	26	(S)(U)(C)	(S)(U)(C)	3	6	Both	2003	0.0620683	medium
13185	2	189	3	1	1	1961_1970	estate	0	No	1963	17	40	19	21	25	(S)(U)(C)	(S)(U)(C)	12	12	Premarital	2003	0.0620683	medium
204435	2	190	5	501	1	1981_1990	estate	0	Yes, done nothing	1987	20	23	22			(S)		1	0	Premarital	2010	2.54413	high
13207	2	195	2	1	1	1971_1980	estate	0	No	1980	19	21	17	18		(S)(U)		2	0	Premarital	2001	0.0620683	medium
13230	2	204	2	1	1	1971_1980	estate	1	No	1971	22	30	18	29	30	(S)(U)(C)	(S)(U)(C)	15	15	Premarital	2001	1.02079	high
13255	2	213	4	4	1	1981_1990	estate	0	Yes, done nothing	1986	18	20	17			(S)		3	3	Premarital	2006	0.285638	high
13271	2	217	3	1	1	1961_1970	estate	1	Yes, done nothing	1962	19	41	18	28	40	(S)(U)(C)	(S)(U)->(C)	3	3	Premarital	2003	0.391107	high
41342	2	227	2	101	1	1981_1990	estate	0	Yes, done nothing	1982	18	19	17	17		(SU)		2	1	Premarital	2001	1.90417	high
13347	2	238	2	3	1	1971_1980	estate	0	Yes, done nothing	1979	17	22	17			(S)		4	4	Premarital	2001	0.614677	high
13348	2	238	2	4	1	1981_1990	estate	0	Yes, done nothing	1982		19	14	17		(S)(U)		2	2	Premarital	2001	0.614677	high
231201	2	244	4	301	1	1981_1990	estate	0	Yes, done nothing	1984	17	22	20	21	22	(S)(U)(C)	(S)(U)(C)	0	0	None	2006	0.0620683	medium
41385	2	289	3	201	1	1961_1970	estate	1	Yes, done nothing	1963	18	40	16	30	32	(S)(U)(C)	(S)(U)(C)	15	15	Premarital	2003	0.391107	high
13523	2	304	2	1	1	1971_1980	estate	0	No	1980	18	21	20			(S)		1	0	Premarital	2001	0.0620683	medium
13544	2	312	4	1	1	1971_1980	estate	0	Yes, done nothing	1973	15	33	22	22	24	(SU)(C)	(SU)(C)	0	0	None	2006	0.68293	high
13588	2	324	5	3	1	1981_1990	estate	0	No	1989	17	20	17			(S)		2	2	Premarital	2009	0.906499	high
13610	2	330	4	1	1	1971_1980	estate	0	Yes, done nothing	1976		30	18	25	28	(S)(U)(C)	(S)(U)(C)	1	1	Premarital	2006	-1.3239	low
13645	2	341	4	1	1	1961_1970	estate	0	No	1962	13	44	27	27	30	(SU)(C)	(SU)(C)	0	0	None	2006	0.0620683	medium
41426	2	360	3	201	1	1981_1990	estate	0	No	1983		20	18			(S)		2	2	Premarital	2003	0.0620683	medium
13702	2	361	4	1	1	1961_1970	estate	0	No	1962	19	44	17	20	42	(S)(U)(C)	(S)(U)->(C)	3	8	Both	2006	3.18382	high
210931	2	365	4	301	1	1971_1980	estate	0	Yes, found how to do	1980	18	26	20	20	23	(SU)(C)	(SU)(C)	0	0	None	2006	0.391107	high
13724	2	367	4	1	1	1961_1970	estate	0	No	1969	17	37	15	21	37	(S)(U)(C)	(S)(U)->(C)	0	1	Extramarital	2006	0.992359	high
41443	2	383	2	101	1	1971_1980	estate	0	Yes, done nothing	1971	8	30	21	21		(SU)	(SU)->(C)	1	0	Premarital	2001
41444	2	383	2	102	1	1981_1990	estate	1	Yes, done nothing	1982	18	19	18	18		(SU)		1	0	Premarital	2001
13785	2	388	2	1	1	1971_1980	estate	0	Yes, done nothing	1976	20	25	14	25		(S)(U)		2	2	Premarital	2001	0.691751	high
13786	2	389	2	1	1	1971_1980	estate	1	No	1980	21	21	18	18	21	(SU)(C)	(SU)(C)	2	0	Premarital	2001	0.691751	high
41450	2	390	4	103	1	1981_1990	estate	0	Yes, done nothing	1989		17	17			(S)		1	1	Premarital	2006	0.0620683	medium
210965	2	394	4	301	1	1961_1970	estate	0	No	1969	21	37	18	21	29	(S)(U)(C)	(S)(U)->(C)	3	2	Premarital	2006	0.0620683	medium
13827	2	409	3	1	1	1971_1980	estate	1	No	1973	16	30	15	22	26	(S)(U)(C)	(S)(U)(C)	5	5	Premarital	2003	0.0620683	medium
210970	2	429	4	301	1	1971_1980	estate	0	Yes, done nothing	1978	19	28	22	23	23	(S)(UC)	(S)(UC)	0	26	Extramarital	2006	0.391107	high
41479	2	435	2	102	1	1981_1990	estate	0	Yes, done nothing	1982	17	19	18			(S)		1	1	Premarital	2001
14090	2	490	5	5	1	1981_1990	estate	0	Yes, done nothing	1987	17	22	17	19		(S)(U)		2	0	Premarital	2009	-0.662136	low
14171	2	513	5	3	1	1981_1990	estate	0	Yes, done nothing	1988	14	21	19	20	21	(S)(U)(C)	(S)(U)(C)	1	3	Both	2009	0.0620683	medium
14176	2	515	3	1	1	1971_1980	estate	0	Yes, done nothing	1975	16	28	22	21	23	(U)(S)(C)	(U)(S)(C)	0	0	None
14197	2	519	4	2	1	1971_1980	estate	0	No	1974	22	32	23	26	24	(S)(C)(U)	(S)(C)(U)	2	3	Both	2006	0.877196	high
14283	2	550	2	4	1	1981_1990	estate	0	Yes, done nothing	1983		18	16			(S)		6	4	Premarital	2001	0.614677	high
14300	2	555	2	2	1	1971_1980	estate	0	Yes, done nothing	1980	18	21	16			(S)		0	0	None	2001	0.0620683	medium
14303	2	555	3	5	1	1981_1990	estate	0	No	1986		17	17			(S)		1	1	Premarital	2003	-0.220725	medium
14308	2	557	5	1	1	1961_1970	estate	0	No	1970	15	40	20	20	24	(SU)(C)	(SU)(C)	0	1	Extramarital	2010	0.391107	high
14329	2	560	5	5	1	1981_1990	estate	0	No	1981	18	28	25	25	28	(SU)(C)	(SU)(C)	1	0	Premarital	2009	-0.333097	low
41577	2	570	2	102	1	1981_1990	estate	0	Yes, done nothing	1982	18	19	16	16		(SU)		2	0	Premarital	2001	0.391107	high
41581	2	572	3	101	1	1981_1990	estate	0	No	1984	17	19	17	19		(S)(U)		5	3	Premarital	2003	0.108314	high
14429	2	585	3	1	1	1961_1970	estate	0	Yes, done nothing	1968		35	25	25	30	(SU)(C)	(SU)->(C)	0	0	None
14434	2	587	3	1	1	1961_1970	estate	1	No	1963		40	16	27	24	(S)(C)(U)	(S)(C)(U)	0	0	None	2003	0.0620683	medium
41600	2	606	3	201	1	1981_1990	estate	0	Yes, done nothing	1983	14	20	15			(S)		6	6	Premarital	2003	0.614677	high
14565	2	612	5	1	1	1961_1970	estate	0	No	1964	16	45	18	15	31	(U)(S)(C)	(U)(S)->(C)	0	0	None	2009	0.0620683	medium
14586	2	620	2	1	1	1971_1980	estate	0	No	1976	15	25	15			(S)		0	4	Extramarital	2001	-0.416629	low
14602	2	627	3	1	1	1961_1970	estate	1	Yes, done nothing	1961	18	42	14	29	42	(S)(U)(C)	(S)(U)->(C)	6	6	Premarital	2003	-0.662136	low
14706	2	648	2	1	1	1971_1980	estate	0	Yes, done nothing	1980		21	17			(S)		3	3	Premarital	2001	-1.37015	low
14711	2	649	2	1	1	1971_1980	estate	0	Yes, done nothing	1974	16	27	22	22		(SU)		0	0	None	2001	-1.04111	low
14734	2	653	3	1	1	1971_1980	estate	0	Yes, done nothing	1980	17	23	16			(S)		7	5	Premarital	2003	-1.3239	low
14736	2	654	3	2	1	1971_1980	estate	0	No	1976	19	27	26			(S)		1	1	Premarital	2003
14778	2	662	4	6	1	1981_1990	estate	0	No	1987	18	19	18			(S)		1	1	Premarital	2006	3.16499	high
14823	2	669	2	4	1	1981_1990	estate	0	Yes, done nothing	1982		19	17			(S)		1	1	Premarital	2001	-1.21153	low
14833	2	673	2	2	1	1981_1990	estate	0	Yes, done nothing	1981	19	20	19			(S)		0	0	None	2001	-1.37015	low
14873	2	682	4	7	1	1981_1990	estate	0	No	1989		17	14			(S)		1	1	Premarital	2006	0.760589	high
14916	2	693	3	3	1	1971_1980	estate	0	Yes, done nothing	1980	18	23	23			(S)		1	1	Premarital	2003	0.933136	high
14927	2	696	3	1	1	1971_1980	estate	0	Yes, done nothing	1979	18	24	19	19		(SU)		6	3	Premarital	2003	0.0620683	medium
204485	2	704	5	501	1	1981_1990	estate	1	No	1987	20	22	18	22		(S)(U)		5	10	Both	2009	-1.65294	low
14954	2	707	3	1	1	1961_1970	estate	1	No	1962	16	41	19	21	23	(S)(U)(C)	(S)(U)(C)	1	1	Premarital	2003
14995	2	715	4	1	1	1971_1980	estate	0	No	1973	20	33	18	23	30	(S)(U)(C)	(S)(U)->(C)	0	1	Extramarital	2006	-1.04111	low
15020	2	720	2	1	1	1971_1980	estate	0	No	1978	18	23	12			(S)		0	6	Extramarital	2001
41678	2	1002	2	101	1	1961_1970	estate	0	No	1963	20	38	16	18	36	(S)(U)(C)	(S)(U)->(C)	5	2	Premarital	2002	0.391107	high
41699	2	1010	2	101	1	1971_1980	estate	0	Yes, done nothing	1973	18	28	22	25	27	(S)(U)(C)	(S)(U)(C)	5	5	Premarital	2001	0.331884	high
41710	2	1012	4	107	1	1981_1990	estate	0	No	1983	18	23	16	21	20	(S)(C)(U)	(S)(C)(U)	4	2	Premarital	2006	0.108314	high
41719	2	1016	2	101	1	1971_1980	estate	0	Yes, done nothing	1979	17	22	20	21	21	(S)(UC)	(S)(UC)	5	20	Both	2001	-0.0875904	medium
41730	2	1020	2	101	1	1971_1980	estate	0	No	1974	17	27	24	24	25	(SU)(C)	(SU)(C)	1	0	Premarital	2001
41735	2	1022	2	101	1	1971_1980	estate	1	No	1972	15	29	17	17	28	(SU)(C)	(SU)->(C)	4	2	Premarital	2001
41739	2	1023	2	101	1	1971_1980	estate	0	No	1972	20	29	17	21	26	(S)(U)(C)	(S)(U)(C)	6	3	Premarital	2001
41741	2	1024	4	101	1	1971_1980	estate	0	No	1974	19	32	16	17	17	(S)(UC)	(S)(UC)				2006	0.391107	high
41747	2	1026	2	101	1	1961_1970	estate	0	Yes, done nothing	1961	26	40	18	18	37	(SU)(C)	(SU)->(C)	3	6	Both	2001
41752	2	1027	2	101	1	1971_1980	estate	0	No	1976	23	25	24	24		(SU)		3	2	Premarital	2001
41777	2	1060	2	101	1	1971_1980	estate	0	No	1976	21	25	20			(S)		4	4	Premarital	2001	-0.416629	low
41783	2	2001	4	201	1	1971_1980	estate	0	No	1972	13	34	17	26	27	(S)(U)(C)	(S)(U)(C)	2	0	Premarital	2006	0.0620683	medium
41784	2	2002	3	201	1	1971_1980	estate	0	Yes, done nothing	1976	21	27	21	24	25	(S)(U)(C)	(S)(U)(C)	0	0	None	2003	0.66332	high
41787	2	2003	3	201	1	1961_1970	estate	0	No	1961	14	42	16	17	21	(S)(U)(C)	(S)(U)(C)	1	1	Premarital	2003	0.391107	high
41788	2	2003	3	202	1	1981_1990	estate	0	No	1984	17	19	18			(S)		1	0	Premarital	2003	0.391107	high
41803	2	2009	4	201	1	1971_1980	estate	0	Yes, done nothing	1977	20	29	18	21	26	(S)(U)(C)	(S)(U)(C)	0	0	None	2006	0.0620683	medium
41806	2	2010	3	201	1	1961_1970	estate	1	Yes, done nothing	1969	15	34	15	30	31	(S)(U)(C)	(S)(U)(C)	5	5	Premarital	2003	0.0620683	medium
41809	2	2011	3	201	1	1961_1970	estate	1	Yes, done nothing	1969	20	34	16	28	28	(S)(UC)	(S)(UC)	3	3	Premarital	2003	0.0620683	medium
41812	2	2013	3	201	1	1981_1990	estate	0	No	1982	19	21	16			(S)		15	15	Premarital	2003	0.391107	high
41813	2	2014	3	201	1	1971_1980	estate	1	No	1979	15	24	19	21	24	(S)(U)(C)	(S)(U)(C)	8	4	Premarital	2003	0.0620683	medium
41822	2	2018	3	201	1	1971_1980	estate	0	Yes, done nothing	1978	18	25	16			(S)		7	5	Premarital	2003	0.0620683	medium
41823	2	2019	3	201	1	1981_1990	estate	0	No	1982	17	21	14	21		(S)(U)		3	3	Premarital	2003	0.0620683	medium
41825	2	2022	3	201	1	1971_1980	estate	0	No	1979	21	24	18			(S)		1	2	Both	2003	1.64165	high
41826	2	2023	3	201	1	1961_1970	estate	0	Yes, done nothing	1969	18	34	18	21	32	(S)(U)(C)	(S)(U)->(C)	2	10	Both	2003	0.0620683	medium
41827	2	2024	3	201	1	1981_1990	estate	0	No	1982	18	21	21	21		(SU)		1	0	Premarital	2003	1.31261	high
41853	2	2036	3	201	1	1971_1980	estate	0	Yes, done nothing	1975	21	28	19	25	26	(S)(U)(C)	(S)(U)(C)	11	10	Premarital	2003	0.391107	high
41857	2	2038	3	201	1	1971_1980	estate	0	Yes, done nothing	1978	23	25	15			(S)		10	10	Premarital	2003	0.0620683	medium
41861	2	2042	3	201	1	1981_1990	estate	0	Yes, done nothing	1983		20	18			(S)		3	3	Premarital	2003	0.0620683	medium
41862	2	2043	3	201	1	1971_1980	estate	0	Yes, done nothing	1974	20	29	25	25	28	(SU)(C)	(SU)(C)	1	1	Premarital	2003	1.64165	high
41863	2	2044	3	201	1	1971_1980	estate	0	No	1975	17	28	21	25	26	(S)(U)(C)	(S)(U)(C)	2	2	Premarital	2003	0.0620683	medium
41864	2	2045	3	201	1	1971_1980	estate	0	Yes, done nothing	1973	17	30	16	27	28	(S)(U)(C)	(S)(U)(C)	4	2	Premarital	2003	0.0620683	medium
41867	2	2046	3	201	1	1981_1990	estate	0	Yes, done nothing	1984	18	19	19			(S)		1	1	Premarital	2003	0.0620683	medium
41868	2	2047	3	201	1	1961_1970	estate	1	No	1968		35	15	15	22	(SU)(C)	(SU)(C)	0	0	None	2003	0.0620683	medium
41876	2	2049	3	203	1	1981_1990	estate	0	No	1982	20	21	20			(S)		1	1	Premarital	2003	0.0620683	medium
41891	2	2057	3	201	1	1961_1970	estate	0	Yes, done nothing	1968	19	35	19	25	28	(S)(U)(C)	(S)(U)(C)	4	5	Both	2003	0.0620683	medium
41895	2	2061	3	201	1	1981_1990	estate	0	No	1983	17	20	19			(S)		6	3	Premarital	2003	0.0620683	medium
41901	2	2063	3	201	1	1971_1980	estate	0	No	1972	20	31	18	26	28	(S)(U)(C)	(S)(U)(C)	4	4	Premarital	2003	0.331884	high
41916	2	2066	3	203	1	1971_1980	estate	0	Yes, done nothing	1979	17	24	21	23	23	(S)(UC)	(S)(UC)	3	2	Premarital
41920	2	2069	3	201	1	1971_1980	estate	0	Yes, done nothing	1973	22	30	21	25	27	(S)(U)(C)	(S)(U)(C)	3	0	Premarital	2003	0.0620683	medium
41924	2	2070	3	201	1	1961_1970	estate	0	Yes, done nothing	1962	12	41	16	22	25	(S)(U)(C)	(S)(U)(C)	1	3	Both	2003	0.691751	high
41931	2	2073	3	201	1	1971_1980	estate	0	Yes, found how to do	1972	18	31	18	19	20	(S)(U)(C)	(S)(U)(C)	1	6	Both	2003	0.0620683	medium
41937	2	2074	3	201	1	1971_1980	estate	0	No	1972	25	31	22	26	29	(S)(U)(C)	(S)(U)(C)	5	5	Premarital	2003	0.0620683	medium
41940	2	2077	3	201	1	1971_1980	estate	0	Yes, done nothing	1977	18	26	16	24	24	(S)(UC)	(S)(UC)	7	8	Both	2003	0.0620683	medium
41941	2	2078	3	201	1	1981_1990	estate	0	No	1982	14	21	16			(S)		3	3	Premarital	2003	0.0620683	medium
41946	2	2084	4	201	1	1971_1980	estate	0	No	1980	18	26	21	22	23	(S)(U)(C)	(S)(U)(C)		0		2006	0.0620683	medium
41949	2	2085	3	201	1	1971_1980	estate	0	Yes, done nothing	1980	21	23	20			(S)		7	7	Premarital	2003	0.691751	high
41953	2	2088	3	201	1	1971_1980	estate	1	Yes, done nothing	1972	18	31	17	20	30	(S)(U)(C)	(S)(U)->(C)	3	3	Premarital	2003	0.391107	high
41959	2	2092	3	201	1	1971_1980	estate	0	Yes, done nothing	1978	20	25	20	22	23	(S)(U)(C)	(S)(U)(C)	3	3	Premarital	2003	1.08963	high
41972	2	2095	3	202	1	1971_1980	estate	0	Yes, done nothing	1980	18	23	17			(S)		5	5	Premarital	2003	0.691751	high
41973	2	2096	3	201	1	1971_1980	estate	0	Yes, done nothing	1980	18	23	21	22		(S)(U)		1	0	Premarital	2003	0.391107	high
41980	2	2099	4	201	1	1971_1980	estate	0	No	1974	18	32	25	25	26	(SU)(C)	(SU)(C)		0		2006	0.0620683	medium
41986	2	2102	3	201	1	1971_1980	estate	0	No	1976	20	27	19	21	22	(S)(U)(C)	(S)(U)(C)	0	2	Extramarital	2003	1.02079	high
41990	2	2103	3	201	1	1971_1980	estate	0	No	1977	8	26	21	21	22	(SU)(C)	(SU)(C)	0	0	None
41998	2	2105	4	204	1	1981_1990	estate	0	Yes, done nothing	1988	16	18	15	16		(S)(U)		0	1	Extramarital	2006	1.71931	high
42002	2	2106	3	201	1	1971_1980	estate	0	Yes, done nothing	1971	15	32	25	25	28	(SU)(C)	(SU)(C)	0	0	None	2003	1.08963	high
42013	2	2108	3	203	1	1981_1990	estate	0	Yes, done nothing	1982	19	21	17			(S)		4	4	Premarital	2003	0.285638	high
42020	2	2110	3	201	1	1961_1970	estate	0	No	1968	12	35	18	21	23	(S)(U)(C)	(S)(U)(C)	0	0	None	2003	0.391107	high
42026	2	2111	3	201	1	1961_1970	estate	0	Yes, done nothing	1968	17	35	19	32	32	(S)(UC)	(S)(UC)	3	3	Premarital	2003	0.391107	high
42032	2	2112	3	201	1	1971_1980	estate	1	Yes, done nothing	1971	18	32	22	26	28	(S)(U)(C)	(S)(U)(C)	1	0	Premarital	2003	0.241519	high
42040	2	2114	3	201	1	1971_1980	estate	0	Yes, done nothing	1976	24	27	18	20	25	(S)(U)(C)	(S)(U)(C)	2	0	Premarital	2003	1.01197	high
42041	2	2114	3	202	1	1971_1980	estate	0	Yes, done nothing	1980	17	23	16			(S)		3	1	Premarital	2003	1.01197	high
42056	2	2124	3	201	1	1971_1980	estate	0	Yes, done nothing	1975	21	28	19	25	24	(S)(C)(U)	(S)(C)(U)	2	0	Premarital	2003	0.0620683	medium
42070	2	2128	3	201	1	1971_1980	estate	0	Yes, done nothing	1972	23	31	23	25	23	(SC)(U)	(SC)(U)	2	2	Premarital	2003	0.68293	high
42071	2	2130	3	201	1	1971_1980	estate	1	No	1972	16	31	15	21	26	(S)(U)(C)	(S)(U)(C)	8	8	Premarital	2003	0.391107	high
42075	2	2131	3	201	1	1961_1970	estate	1	No	1965	20	38	15	28	22	(S)(C)(U)	(S)(C)->(U)	4	0	Premarital	2003	1.01197	high
42090	2	2136	3	201	1	1981_1990	estate	0	Yes, done nothing	1981	19	22	22	22		(SU)		0	0	None
42091	2	2137	3	201	1	1971_1980	estate	0	No	1976	20	27	17	23	25	(S)(U)(C)	(S)(U)(C)	5	5	Premarital
42095	2	2139	3	201	1	1971_1980	estate	0	Yes, done nothing	1977	23	26	16	25	26	(S)(U)(C)	(S)(U)(C)	20	3	Premarital	2003	0.0620683	medium
42096	2	2140	3	201	1	1971_1980	estate	1	No	1976	20	27	16	22	23	(S)(U)(C)	(S)(U)(C)	2	27	Both	2003	0.0620683	medium
42099	2	2143	3	201	1	1971_1980	estate	1	Yes, done nothing	1976	21	27	15	24	23	(S)(C)(U)	(S)(C)(U)	1	0	Premarital	2003	0.391107	high
42117	2	2151	3	201	1	1971_1980	estate	0	No	1977	18	26	20			(S)		2	2	Premarital	2003	0.0620683	medium
42125	2	2155	3	201	1	1971_1980	estate	0	No	1971	18	32	19	20	22	(S)(U)(C)	(S)(U)(C)	0	4	Extramarital	2003	0.391107	high
42129	2	2157	3	201	1	1961_1970	estate	0	Yes, done nothing	1966	18	37	14	21	20	(S)(C)(U)	(S)(C)(U)	3	5	Both
42173	2	2183	3	201	1	1971_1980	estate	1	Yes, done nothing	1979	19	24	22	22		(SU)		0	0	None
42175	2	2184	3	201	1	1981_1990	estate	0	Yes, done nothing	1984	17	19	19			(S)		1	0	Premarital	2003	0.0620683	medium
42176	2	2186	3	201	1	1971_1980	estate	0	Yes, done nothing	1976	18	27	17	19	18	(S)(C)(U)	(S)(C)(U)	5	5	Premarital	2003	0.391107	high
42191	2	2195	3	201	1	1971_1980	estate	0	Yes, done nothing	1977	18	26	19	24		(S)(U)		3	4	Both	2003	0.0620683	medium
42192	2	2197	3	201	1	1961_1970	estate	0	Yes, done nothing	1968	22	35	25	25	31	(SU)(C)	(SU)->(C)	1	1	Premarital	2003	0.0620683	medium
42195	2	2199	3	201	1	1971_1980	estate	0	Yes, done nothing	1980	20	23	20	22	23	(S)(U)(C)	(S)(U)(C)	2	3	Both	2003	0.0620683	medium
42211	2	3003	3	201	1	1971_1980	estate	0	Yes, done nothing	1980	19	23	18	19		(S)(U)		0	0	None	2003	-0.0875904	medium
42212	2	3004	3	201	1	1981_1990	estate	0	No	1985	17	18	18			(S)		1	1	Premarital	2003	0.691751	high
42218	2	3005	3	202	1	1981_1990	estate	0	Yes, done nothing	1982	18	21	18			(S)		3	2	Premarital
42226	2	3007	3	201	1	1961_1970	estate	0	Yes, done nothing	1962	11	41	22	24	24	(S)(UC)	(S)(UC)	1	0	Premarital	2003	0.391107	high
42239	2	3012	3	201	1	1971_1980	estate	0	No	1977	18	26	18	24	26	(S)(U)(C)	(S)(U)(C)	3	3	Premarital	2003	0.0620683	medium
42248	2	3016	3	201	1	1971_1980	estate	0	Yes, done nothing	1974	17	29	18	18	28	(SU)(C)	(SU)->(C)	1	1	Premarital	2003	1.01197	high
42252	2	3017	3	201	1	1961_1970	estate	1	No	1964	20	39	18	28	26	(S)(C)(U)	(S)(C)(U)	1	5	Both	2003	0.0620683	medium
42263	2	3023	3	201	1	1971_1980	estate	0	No	1979	20	24	19	21	24	(S)(U)(C)	(S)(U)(C)	0	1	Extramarital
42266	2	3027	3	201	1	1971_1980	estate	0	No	1974	18	29	20	21	21	(S)(UC)	(S)(UC)	3	2	Premarital	2003	-0.699423	low
42271	2	3030	3	201	1	1971_1980	estate	0	Yes, done nothing	1975	18	28	25	27	28	(S)(U)(C)	(S)(U)(C)	4	4	Premarital	2003	0.0620683	medium
42272	2	3031	3	201	1	1971_1980	estate	0	Yes, found how to do	1976	15	27	19	22	26	(S)(U)(C)	(S)(U)(C)	6	3	Premarital	2003	0.391107	high
42277	2	3035	3	201	1	1971_1980	estate	0	Yes, done nothing	1978	21	25	24			(S)		0	1	Extramarital	2003
42278	2	3037	3	201	1	1981_1990	estate	0	Yes, done nothing	1982	19	21	20			(S)			1		2003	-1.37015	low
42279	2	3038	3	201	1	1961_1970	estate	0	Yes, done nothing	1969	9	34	17	23	24	(S)(U)(C)	(S)(U)(C)	3	1	Premarital	2003	0.0620683	medium
42280	2	3039	3	201	1	1971_1980	estate	0	Yes, done nothing	1973	23	30	19	24	23	(S)(C)(U)	(S)(C)(U)	4	2	Premarital	2003	0.0620683	medium
42281	2	3040	3	201	1	1971_1980	estate	1	No	1976	20	27	18	21	19	(S)(C)(U)	(S)(C)(U)	3	3	Premarital	2003	0.0620683	medium
42296	2	3044	3	201	1	1971_1980	estate	1	Yes, found how to do	1974	18	29	20	24	27	(S)(U)(C)	(S)(U)(C)	1	0	Premarital	2003	0.391107	high
42297	2	3044	3	202	1	1971_1980	estate	0	Yes, done nothing	1979	18	24	17			(S)		5	5	Premarital	2003	0.391107	high
42298	2	3045	3	201	1	1971_1980	estate	0	No	1976	17	27	19	25	25	(S)(UC)	(S)(UC)	1	1	Premarital	2003	0.760589	high
42311	2	3050	3	201	1	1981_1990	estate	0	No	1982	18	21	17			(S)		3	3	Premarital	2003	0.391107	high
42315	2	3052	3	201	1	1971_1980	estate	0	No	1979	17	24	23	23		(SU)		0	0	None	2003	0.691751	high
42320	2	3054	4	203	1	1981_1990	estate	0	Yes, done nothing	1986	17	21	15			(S)		4	4	Premarital	2007	1.38145	high
42330	2	3057	3	201	1	1961_1970	estate	0	No	1965	24	38	20	23	23	(S)(UC)	(S)(UC)	2	2	Premarital	2003	0.391107	high
42331	2	3057	3	202	1	1961_1970	estate	1	Yes, done nothing	1969	15	34	17	17	19	(SU)(C)	(SU)(C)	0	0	None	2003	0.391107	high
42335	2	3060	3	201	1	1961_1970	estate	0	Yes, done nothing	1969	17	34	22	24	24	(S)(UC)	(S)(UC)	5	5	Premarital	2003	0.614677	high
42351	2	3065	3	201	1	1981_1990	estate	0	No	1981	21	22	17	20	21	(S)(U)(C)	(S)(U)(C)	10	10	Premarital	2003	1.08963	high
42352	2	3066	3	201	1	1971_1980	estate	0	Yes, found how to do	1978	18	25	21			(S)		4	4	Premarital	2003	0.0620683	medium
42358	2	3069	3	201	1	1971_1980	estate	0	No	1974	11	29	19	24	27	(S)(U)(C)	(S)(U)(C)	3	3	Premarital
212365	2	3075	4	301	1	1971_1980	estate	0	Yes, done nothing	1980	25	26	21	24		(S)(U)		1	1	Premarital	2006	0.0620683	medium
42384	2	3077	5	202	1	1981_1990	estate	0	Yes, done nothing	1984	17	25	24	24	24	(SUC)	(SUC)	0	0	None	2009	0.0620683	medium
42399	2	3082	3	201	1	1971_1980	estate	0	Yes, done nothing	1980	18	23	22			(S)		1	1	Premarital	2003	0.0620683	medium
42400	2	3083	3	201	1	1971_1980	estate	0	No	1977	15	26	17	19	20	(S)(U)(C)	(S)(U)(C)	6	9	Both	2003	0.0620683	medium
212403	2	3086	4	301	1	1971_1980	estate	1	No	1973	19	33	19	21	33	(S)(U)(C)	(S)(U)->(C)	1	1	Premarital	2006	1.69088	high
42406	2	3087	5	202	1	1981_1990	estate	0	Yes, done nothing	1989	16	20	16	19		(S)(U)		1	0	Premarital	2009	1.01197	high
42407	2	3088	4	201	1	1961_1970	estate	1	No	1962	17	44	20	24	35	(S)(U)(C)	(S)(U)->(C)	2	0	Premarital	2006	0.0620683	medium
42424	2	3094	3	201	1	1971_1980	estate	0	No	1979	22	24	17	22	22	(S)(UC)	(S)(UC)	4	3	Premarital	2003
42448	2	3101	3	201	1	1971_1980	estate	0	No	1978	16	25	24	24		(SU)		24	3	Premarital	2003	-0.220725	medium
42454	2	3104	3	201	1	1961_1970	estate	1	No	1968	22	35	20	24	27	(S)(U)(C)	(S)(U)(C)	6	6	Premarital	2003	0.391107	high
42462	2	3107	3	201	1	1961_1970	estate	1	No	1962	16	41	17	29	35	(S)(U)(C)	(S)(U)->(C)	10	10	Premarital	2003	0.0620683	medium
42478	2	3115	3	201	1	1961_1970	estate	0	Yes, done nothing	1964	17	39	19	20	25	(S)(U)(C)	(S)(U)(C)	2	2	Premarital
42485	2	3116	3	201	1	1961_1970	estate	0	No	1969	26	34	25	25	25	(SUC)	(SUC)	0	0	None
42496	2	3118	3	202	1	1971_1980	estate	0	Yes, done nothing	1971	18	32	20	23	21	(S)(C)(U)	(S)(C)(U)	2	2	Premarital	2003	0.0620683	medium
42498	2	3120	3	201	1	1971_1980	estate	1	Yes, done nothing	1971	23	32	17	23	28	(S)(U)(C)	(S)(U)(C)	3	3	Premarital	2003	0.391107	high
42523	2	3134	3	201	1	1981_1990	estate	0	Yes, done nothing	1981	17	22	18	18	19	(SU)(C)	(SU)(C)	0	0	None	2003	0.0620683	medium
42524	2	3134	3	202	1	1971_1980	estate	0	No	1973	17	30	16	23	21	(S)(C)(U)	(S)(C)(U)	8	8	Premarital	2003	0.0620683	medium
42530	2	3136	3	201	1	1981_1990	estate	0	No	1984	15	19	14			(S)		3	3	Premarital
42531	2	3137	3	201	1	1961_1970	estate	0	No	1966	15	37	19	23	29	(S)(U)(C)	(S)(U)->(C)	1	1	Premarital
42536	2	3138	3	201	1	1971_1980	estate	0	Yes, done nothing	1971	19	32	25	24	27	(U)(S)(C)	(U)(S)(C)	0	2	Extramarital	2003	0.0620683	medium
42540	2	3141	3	201	1	1971_1980	estate	0	Yes, planned	1976	15	27	20	22	21	(S)(C)(U)	(S)(C)(U)	0	0	None
42555	2	3150	3	201	1	1981_1990	estate	0	No	1981	16	22	18	20	20	(S)(UC)	(S)(UC)	1	2	Both	2003	0.391107	high
42557	2	3152	3	201	1	1961_1970	estate	0	Yes, done nothing	1968	26	35	20	22	23	(S)(U)(C)	(S)(U)(C)	0	2	Extramarital	2003	0.285638	high
42562	2	3153	3	203	1	1981_1990	estate	0	Yes, done nothing	1988		15	13			(S)		2	1	Premarital	2003	0.992359	high
42561	2	3153	3	202	1	1981_1990	estate	0	Yes, done nothing	1984	17	19	16			(S)		9	20	Both	2003	0.992359	high
42566	2	3154	3	201	1	1971_1980	estate	0	No	1980	18	23	20			(S)		4	3	Premarital	2003	0.68293	high
211350	2	4000	4	301	1	1961_1970	estate	1	Yes, done nothing	1969	18	37	27	27	29	(SU)(C)	(SU)(C)	0	0	None	2006	0.108314	high
211369	2	4003	4	301	1	1971_1980	estate	0	Yes, found how to do	1974	14	32	22	23	30	(S)(U)(C)	(S)(U)->(C)	0	9	Extramarital	2006	0.0620683	medium
211411	2	4012	4	301	1	1981_1990	estate	0	Yes, done nothing	1982	15	24	18			(S)		1	1	Premarital	2006	-0.379342	low
211707	2	4018	4	301	1	1971_1980	estate	0	No	1978	18	28	17	25	25	(S)(UC)	(S)(UC)		10		2006	-0.0875904	medium
211715	2	4020	4	301	1	1971_1980	estate	0	Yes, done nothing	1974	17	32	17	25	24	(S)(C)(U)	(S)(C)(U)	4	1	Premarital	2006	0.0620683	medium
204015	2	4028	5	501	1	1971_1980	estate	0	Yes, done nothing	1976	18	33	19	25	26	(S)(U)(C)	(S)(U)(C)	3	3	Premarital	2009	0.391107	high
211209	2	4031	4	301	1	1981_1990	estate	0	Yes, done nothing	1983	18	23	19	21	21	(S)(UC)	(S)(UC)	2	1	Premarital	2006	0.391107	high
211247	2	4039	4	304	1	1981_1990	estate	0	No	1981	20	25	19	18	20	(U)(S)(C)	(U)(S)(C)	0	1	Extramarital	2006	0.108314	high
211244	2	4039	4	301	1	1971_1980	estate	0	No	1979	20	27	19	19	24	(SU)(C)	(SU)(C)	0	0	None	2006	0.108314	high
211251	2	4041	4	301	1	1981_1990	estate	0	Yes, done nothing	1984	20	22	19			(S)		1	1	Premarital	2006	0.0620683	medium
211273	2	4049	4	301	1	1971_1980	estate	0	No	1972	20	34	23	23	23	(SUC)	(SUC)	0	5	Extramarital	2006	0.0620683	medium
211281	2	4051	4	301	1	1971_1980	estate	0	No	1980	16	26	15	19	20	(S)(U)(C)	(S)(U)(C)	3	3	Premarital	2006	0.0620683	medium
211315	2	4062	4	301	1	1981_1990	estate	0	No	1985	18	21	20		20	(SC)		2	2	Premarital	2006	0.391107	high
211325	2	4066	4	301	1	1971_1980	estate	0	No	1973	19	33	18	21	32	(S)(U)(C)	(S)(U)->(C)	1	1	Premarital	2006	0.0620683	medium
211470	2	4083	4	301	1	1971_1980	estate	0	No	1980	22	26	22	22	23	(SU)(C)	(SU)(C)	0	0	None	2006	0.0620683	medium
204060	2	4096	5	503	1	1981_1990	estate	0	No	1986	18	23	19	23		(S)(U)		2	2	Premarital	2009	0.0620683	medium
211543	2	4099	4	303	1	1981_1990	estate	0	No	1989		17	16			(S)			0		2006	1.01197	high
211541	2	4099	4	301	1	1961_1970	estate	1	No	1965	21	41	21	23	24	(S)(U)(C)	(S)(U)(C)	0	0	None	2006	1.01197	high
211549	2	4100	4	301	1	1971_1980	estate	1	No	1974	12	32	17	25	26	(S)(U)(C)	(S)(U)(C)	30	30	Premarital	2006	0.0620683	medium
211703	2	4143	4	301	1	1981_1990	estate	0	Yes, done nothing	1983	18	23	20			(S)		1	1	Premarital	2006	0.0620683	medium
211719	2	4146	4	301	1	1981_1990	estate	0	No	1984	20	22	20	22		(S)(U)		3	4	Both	2006	0.0620683	medium
211720	2	4147	4	301	1	1961_1970	estate	0	No	1964	17	42	18	20	25	(S)(U)(C)	(S)(U)(C)	1	1	Premarital	2006	0.0620683	medium
211762	2	4157	4	301	1	1971_1980	estate	0	Yes, done nothing	1971	18	35	16	18	19	(S)(U)(C)	(S)(U)(C)	1	1	Premarital	2006	0.391107	high
211779	2	4159	5	301	1	1971_1980	estate	0	No	1978	17	31	20	26	25	(S)(C)(U)	(S)(C)(U)	4	7	Both	2009	2.96025	high
211813	2	4168	4	301	1	1961_1970	estate	1	No	1967	16	39	16	16	20	(SU)(C)	(SU)(C)	0	0	None	2006	0.0620683	medium
211835	2	4172	5	301	1	1971_1980	estate	0	Yes, done nothing	1980	19	29	19	21	26	(S)(U)(C)	(S)(U)(C)	3	5	Both	2009	0.0620683	medium
211857	2	4177	4	301	1	1971_1980	estate	0	No	1975	17	31	16	19	27	(S)(U)(C)	(S)(U)->(C)	1	1	Premarital	2006	0.108314	high
211811	2	4183	4	301	1	1971_1980	estate	1	No	1980	17	26	15	23	25	(S)(U)(C)	(S)(U)(C)	3	10	Both	2006	0.0620683	medium
211866	2	4191	4	301	1	1981_1990	estate	0	No	1982	20	24	19	20	23	(S)(U)(C)	(S)(U)(C)	1	1	Premarital	2006	0.0620683	medium
211891	2	4199	4	301	1	1981_1990	estate	0	No	1982	18	24	18	24		(S)(U)		3	2	Premarital	2006	0.0620683	medium
211932	2	4211	4	301	1	1971_1980	estate	0	No	1976	16	30	14	15	18	(S)(U)(C)	(S)(U)(C)	0	0	None	2006	0.0620683	medium
211976	2	4232	5	301	1	1961_1970	estate	0	Yes, done nothing	1969	18	40	22	23	23	(S)(UC)	(S)(UC)	0	0	None	2009	0.0620683	medium
212010	2	4243	4	301	1	1961_1970	estate	0	Yes, done nothing	1965	19	41	16	25	27	(S)(U)(C)	(S)(U)(C)	5	12	Both	2006	1.25436	high
212026	2	4250	4	301	1	1981_1990	estate	0	Yes, done nothing	1982	16	24	17			(S)		3	3	Premarital	2006	0.0620683	medium
212096	2	4274	4	301	1	1971_1980	estate	0	Yes, done nothing	1978	23	28	18	26	25	(S)(C)(U)	(S)(C)(U)	2	2	Premarital	2006	0.0620683	medium
204450	2	4274	5	501	1	1971_1980	estate	0	Yes, done nothing	1977	22	32	21	25	28	(S)(U)(C)	(S)(U)(C)	6	7	Both	2009	0.614677	high
212145	2	4288	4	301	1	1961_1970	estate	0	No	1964	15	42	17	17	37	(SU)(C)	(SU)->(C)	2	0	Premarital	2006	0.0211651	medium
212165	2	4300	4	301	1	1971_1980	estate	1	Yes, done nothing	1977	15	29	20	25	26	(S)(U)(C)	(S)(U)(C)	2	3	Both	2006	0.0620683	medium
212169	2	4301	4	301	1	1971_1980	estate	1	No	1976	19	30	22	29		(S)(U)		1	1	Premarital	2006	0.0620683	medium
212171	2	4302	4	301	1	1981_1990	estate	0	No	1984	18	22	18	18		(SU)		0	0	None	2006	0.0620683	medium
212172	2	4303	4	301	1	1971_1980	estate	0	No	1980	14	26	20	19		(U)(S)		0	0	None	2006	-0.416629	low
212177	2	4306	4	301	1	1961_1970	estate	0	Yes, done nothing	1970	21	36	25	25	25	(SUC)	(SUC)	0	2	Extramarital	2006	0.0620683	medium
212191	2	4313	4	301	1	1971_1980	estate	0	No	1974	24	32	15	19	21	(S)(U)(C)	(S)(U)(C)	0	0	None	2006	-0.662136	low
212196	2	4314	4	301	1	1971_1980	estate	1	Yes, done nothing	1980	20	26	25			(S)			2		2006
212216	2	4321	4	301	1	1971_1980	estate	0	No	1980	22	26	18	22	22	(S)(UC)	(S)(UC)	10	0	Premarital	2006	0.68293	high
212217	2	4322	4	301	1	1981_1990	estate	0	No	1983	19	23	20			(S)		1	1	Premarital	2006	0.68293	high
212220	2	4324	4	301	1	1971_1980	estate	0	Yes, done nothing	1977	18	29	23	24	24	(S)(UC)	(S)(UC)	0	2	Extramarital	2006	0.68293	high
212249	2	4334	4	301	1	1961_1970	estate	0	Yes, done nothing	1962	22	44	22	23	23	(S)(UC)	(S)(UC)	0	0	None	2006	0.614677	high
212256	2	4336	4	301	1	1971_1980	estate	1	No	1974	17	32	22	22	24	(SU)(C)	(SU)(C)		0		2006	0.391107	high
212265	2	4340	4	301	1	1961_1970	estate	1	Yes, done nothing	1961	14	45	19	25	28	(S)(U)(C)	(S)(U)(C)	5	5	Premarital	2006	0.108314	high
212294	2	4350	4	302	1	1981_1990	estate	0	Yes, done nothing	1987	16	19	15			(S)		0	9	Extramarital	2006	0.0620683	medium
212323	2	4364	4	301	1	1981_1990	estate	0	No	1982	18	24	20			(S)		1	1	Premarital	2006	0.391107	high
212325	2	4365	4	302	1	1981_1990	estate	0	Yes, done nothing	1988		18	17			(S)		1	1	Premarital	2006	1.08963	high
212352	2	4375	4	301	1	1971_1980	estate	0	Yes, done nothing	1979	17	27	16			(S)		5	5	Premarital	2006	0.0620683	medium
212355	2	4376	4	301	1	1971_1980	estate	1	No	1979	18	27	20	24	22	(S)(C)(U)	(S)(C)(U)	1	3	Both	2006	0.0620683	medium
212357	2	4378	4	301	1	1971_1980	estate	1	Yes, done nothing	1978	21	28	19	26	27	(S)(U)(C)	(S)(U)(C)	0	0	None	2006	0.0620683	medium
212410	2	4382	4	301	1	1981_1990	estate	0	No	1981	15	25	18	25		(S)(U)		3	3	Premarital	2006	0.0620683	medium
212420	2	4386	4	301	1	1971_1980	estate	0	No	1977	15	29	21	21	23	(SU)(C)	(SU)(C)	0	0	None	2006	0.0620683	medium
212421	2	4386	4	302	1	1981_1990	estate	0	No	1984	14	22	14	14	15	(SU)(C)	(SU)(C)	0	0	None	2006	0.0620683	medium
231202	2	4387	4	301	1	1971_1980	estate	0	No	1973	17	33	15	19	24	(S)(U)(C)	(S)(U)(C)	10	7	Premarital	2006	0.0620683	medium
212440	2	4392	4	301	1	1971_1980	estate	0	Yes, done nothing	1979	17	27	17	25	25	(S)(UC)	(S)(UC)	3	3	Premarital	2006	0.0620683	medium
212510	2	4400	4	302	1	1981_1990	estate	0	No	1985	18	21	20	21		(S)(U)		1	1	Premarital	2006	0.391107	high
212514	2	4401	4	301	1	1971_1980	estate	0	No	1975	15	31	16	25	25	(S)(UC)	(S)(UC)	2	6	Both	2006	0.391107	high
212577	2	4407	4	302	1	1981_1990	estate	0	No	1982	22	24	22	22	24	(SU)(C)	(SU)(C)	2	1	Premarital	2006	1.69088	high
212593	2	4413	4	301	1	1971_1980	estate	0	No	1980	19	26	24			(S)		4	4	Premarital	2006	0.0620683	medium
212594	2	4413	4	302	1	1981_1990	estate	0	No	1987	17	19	15			(S)		1	1	Premarital	2006	0.0620683	medium
212598	2	4415	4	301	1	1961_1970	estate	0	Yes, done nothing	1961	14	45	21	21	22	(SU)(C)	(SU)(C)	0	3	Extramarital	2006	0.0620683	medium
212623	2	4420	4	301	1	1971_1980	estate	0	Yes, planned	1976	20	30	26	26	28	(SU)(C)	(SU)(C)	0	0	None	2006	0.391107	high
212707	2	4424	4	301	1	1981_1990	estate	0	Yes, done nothing	1982	18	24	20	22	24	(S)(U)(C)	(S)(U)(C)	2	2	Premarital	2006	0.0620683	medium
212689	2	4429	5	301	1	1961_1970	estate	0	No	1970	18	40	15	15	30	(SU)(C)	(SU)->(C)	2	3	Both	2010	0.391107	high
212694	2	4430	4	301	1	1981_1990	estate	1	Yes, done nothing	1981	18	25	18		20	(S)(C)	(S)(C)->(U)	4	6	Both	2006	0.0620683	medium
212708	2	4435	4	301	1	1971_1980	estate	0	No	1975	21	31	21	24	25	(S)(U)(C)	(S)(U)(C)	0	0	None	2006	0.0620683	medium
212719	2	4438	4	301	1	1981_1990	estate	0	Yes, done nothing	1983	18	23	19			(S)		0	3	Extramarital	2006	0.0620683	medium
212443	2	4441	4	301	1	1961_1970	estate	1	No	1962	16	44	18	22	30	(S)(U)(C)	(S)(U)->(C)	1	0	Premarital	2006	0.0620683	medium
212468	2	4444	4	301	1	1971_1980	estate	0	No	1978	17	28	17	27		(S)(U)		3	3	Premarital	2006	0.0620683	medium
212478	2	4446	4	301	1	1981_1990	estate	0	Yes, done nothing	1984	19	22	17	17	22	(SU)(C)	(SU)(C)	0	1	Extramarital	2006	0.0620683	medium
212483	2	4448	4	301	1	1971_1980	estate	0	No	1976	18	30	17	27		(S)(U)		1	4	Both	2006	0.0620683	medium
212518	2	4458	5	301	1	1961_1970	estate	0	No	1965	22	44	19	24	24	(S)(UC)	(S)(UC)	5	1	Premarital	2009	2.54413	high
212511	2	4459	4	301	1	1971_1980	estate	1	No	1976		30	25	29	27	(S)(C)(U)	(S)(C)(U)	1	0	Premarital	2006	0.0620683	medium
212571	2	4471	4	301	1	1971_1980	estate	0	Yes, done nothing	1980	21	26	21	23	25	(S)(U)(C)	(S)(U)(C)	1	1	Premarital	2006	0.391107	high
212575	2	4476	4	301	1	1971_1980	estate	0	Yes, done nothing	1979	18	27	21			(S)		0	1	Extramarital	2006	0.0620683	medium
212628	2	4486	4	301	1	1971_1980	estate	1	Yes, done nothing	1971	19	35	13	16	27	(S)(U)(C)	(S)(U)->(C)	1	2	Both	2006	0.391107	high
212631	2	4487	4	301	1	1981_1990	estate	0	Yes, done nothing	1982	19	24	17	20	18	(S)(C)(U)	(S)(C)(U)	0	0	None	2006	0.0620683	medium
231212	2	4501	4	301	1	1971_1980	estate	1	Yes, done nothing	1976	18	30	20	24	20	(SC)(U)	(SC)(U)	1	2	Both	2006	0.391107	high
212693	2	4502	4	301	1	1981_1990	estate	0	No	1986	16	20	17			(S)		2	2	Premarital	2006	0.391107	high
212588	2	4504	4	301	1	1981_1990	estate	0	No	1981	21	25	21			(S)			0		2006	0.0620683	medium
212600	2	4513	4	301	1	1981_1990	estate	0	Yes, planned	1987	16	19	15			(S)		1	3	Both	2006	0.68293	high
212723	2	4524	4	301	1	1981_1990	estate	0	Yes, done nothing	1985	13	21	17	20	19	(S)(C)(U)	(S)(C)(U)	10	10	Premarital	2006	0.285638	high
212733	2	4533	4	301	1	1981_1990	estate	0	No	1982	19	24	21			(S)		1	1	Premarital	2006	0.0620683	medium
204121	2	5002	5	501	1	1971_1980	estate	0	Yes, done nothing	1979	14	30	27	27		(SU)		0	0	None	2009	-0.220725	medium
204368	2	5009	5	501	1	1981_1990	estate	0	No	1984	16	25	23			(S)		3	3	Premarital	2009	0.391107	high
204180	2	5018	5	502	1	1981_1990	estate	0	Yes, done nothing	1982	24	27	25	25	27	(SU)(C)	(SU)(C)	0	0	None	2009	1.23554	high
204215	2	5021	5	501	1	1961_1970	estate	1	No	1964	25	45	24	27	29	(S)(U)(C)	(S)(U)(C)	3	3	Premarital	2009	1.02079	high
302129	2	5024	5	508	1	1981_1990	estate	0	Yes, planned	1988	15	21	20	20		(SU)		1	0	Premarital	2009	0.0620683	medium
204513	2	5033	5	503	1	1981_1990	estate	0	No	1990	17	19	17			(S)		4	2	Premarital	2009	0.760589	high
302130	2	5040	5	501	1	1981_1990	estate	0	No	1984	22	25	21	25		(S)(U)		2	2	Premarital	2009	-0.220725	medium
204395	2	5052	5	501	1	1981_1990	estate	0	Yes, done nothing	1989	16	20	17	19	20	(S)(U)(C)	(S)(U)(C)	2	0	Premarital	2009	0.68293	high
204398	2	5053	5	501	1	1961_1970	estate	1	No	1965	14	44	13	19	31	(S)(U)(C)	(S)(U)->(C)	4	0	Premarital	2009	0.66332	high
204469	2	5054	5	501	1	1961_1970	estate	0	No	1970	14	39	21	30	28	(S)(C)(U)	(S)(C)(U)	4	6	Both	2009	0.0620683	medium
204304	2	5055	5	501	1	1971_1980	estate	0	Yes, done nothing	1976	11	33	23	25	27	(S)(U)(C)	(S)(U)(C)	1	1	Premarital	2009	0.0620683	medium
204405	2	5056	5	501	1	1981_1990	estate	0	Yes, planned	1982	17	27	19	24	25	(S)(U)(C)	(S)(U)(C)	5	0	Premarital	2009	0.391107	high
302213	2	5070	5	501	1	1971_1980	estate	0	Yes, done nothing	1980	18	29	24	24	25	(SU)(C)	(SU)(C)	0	0	None	2009	0.691751	high
204424	2	5078	5	501	1	1971_1980	estate	0	Yes, planned	1975	18	34	16	25	26	(S)(U)(C)	(S)(U)(C)	7	7	Premarital	2009	0.391107	high
204425	2	5083	5	501	1	1971_1980	estate	0	No	1978	17	31	26	26	26	(SUC)	(SUC)	0	0	None	2009	0.0620683	medium
204579	2	5085	5	501	1	1981_1990	estate	0	No	1982	18	28	21	21	22	(SU)(C)	(SU)(C)	0	1	Extramarital	2010	0.68293	high
204428	2	5087	5	501	1	1971_1980	estate	0	Yes, done nothing	1973	17	36	12	20	21	(S)(U)(C)	(S)(U)(C)	3	2	Premarital	2009	1.64165	high
204481	2	5089	5	501	1	1971_1980	estate	1	Yes, done nothing	1978	14	31	19	19	29	(SU)(C)	(SU)->(C)	1	3	Both	2009	0.0620683	medium
204482	2	5090	5	501	1	1961_1970	estate	0	Yes, done nothing	1970	16	39	19	22	21	(S)(C)(U)	(S)(C)(U)	4	4	Premarital	2009	0.0620683	medium
302225	2	5091	5	501	1	1981_1990	estate	0	Yes, done nothing	1985	16	25	16			(S)		18	12	Premarital	2010	1.69088	high
204557	2	5092	5	504	1	1981_1990	estate	0	Yes, done nothing	1984	17	26	23	23	23	(SUC)	(SUC)	0	0	None	2010	1.01197	high
204554	2	5092	5	501	1	1981_1990	estate	0	No	1986	17	24	18			(S)		2	1	Premarital	2010	1.01197	high
302141	2	5099	5	501	1	1981_1990	estate	0	Yes, done nothing	1985	18	24	18			(S)		4	4	Premarital	2009	1.3132	high
302227	2	5101	5	501	1	1981_1990	estate	0	No	1985	17	25	20	20	22	(SU)(C)	(SU)(C)	0	0	None	2010	0.0620683	medium
204611	2	5113	5	501	1	1961_1970	estate	0	No	1970	26	40	30	30	30	(SUC)	(SUC)	5	1	Premarital	2010	0.614677	high
204616	2	5114	5	501	1	1981_1990	estate	0	No	1985	20	25	21			(S)		5	4	Premarital	2010	0.0620683	medium
204654	2	5115	5	501	1	1971_1980	estate	0	Yes, done nothing	1975	18	35	21	24	23	(S)(C)(U)	(S)(C)(U)	5	5	Premarital	2010	0.0620683	medium
302233	2	5117	5	501	1	1961_1970	estate	0	Yes, done nothing	1966		44	19	19	20	(SU)(C)	(SU)(C)	0	0	None	2010	0.391107	high
204620	2	5120	5	501	1	1981_1990	estate	0	No	1982	19	28	19	23	22	(S)(C)(U)	(S)(C)(U)	4	4	Premarital	2010	0.391107	high
204752	2	5125	5	501	1	1971_1980	estate	0	No	1972	16	38	22	22	22	(SUC)	(SUC)	2	3	Both	2010	0.0620683	medium
1082208	2	5138	5	501	1	1971_1980	estate	0	No	1972	22	38	22	23	24	(S)(U)(C)	(S)(U)(C)	0	1	Extramarital	2010	0.760589	high
204824	2	5139	5	501	1	1961_1970	estate	0	Yes, found how to do	1969	19	41	20	20	21	(SU)(C)	(SU)(C)	0	0	None	2010	0.0620683	medium
204668	2	5145	5	501	1	1981_1990	estate	0	No	1982	18	28	23	23	25	(SU)(C)	(SU)(C)	0	5	Extramarital	2010	0.0620683	medium
204732	2	5146	5	501	1	1971_1980	estate	0	No	1974	19	36	17	28	31	(S)(U)(C)	(S)(U)(C)	3	2	Premarital	2010	0.68293	high
204669	2	5147	5	501	1	1981_1990	estate	0	No	1982	18	28	27	27		(SU)		0	2	Extramarital	2010	1.01197	high
204642	2	5149	5	501	1	1961_1970	estate	1	No	1966	7	44	17	18	41	(S)(U)(C)	(S)(U)->(C)	2	0	Premarital	2010	0.0620683	medium
204670	2	5150	5	501	1	1971_1980	estate	1	No	1973	16	37	27	27	31	(SU)(C)	(SU)(C)	0	1	Extramarital	2010	0.391107	high
204790	2	5161	5	501	1	1971_1980	estate	0	No	1980	24	30	24			(S)		4	1	Premarital	2010	2.53531	high
204697	2	5162	5	501	1	1981_1990	estate	0	No	1986	20	24	19	22		(S)(U)		1	4	Both	2010	1.36184	high
204816	2	5165	5	501	1	1971_1980	estate	0	Yes, done nothing	1980	16	30	21	22	25	(S)(U)(C)	(S)(U)(C)	1	2	Both	2010	0.760589	high
204817	2	5165	5	502	1	1961_1970	estate	0	Yes, done nothing	1962	16	48	17	22	24	(S)(U)(C)	(S)(U)(C)	2	2	Premarital	2010	0.760589	high
204756	2	5167	5	501	1	1981_1990	estate	0	Yes, done nothing	1987	16	23	19			(S)		2	3	Both	2010	0.0620683	medium
204746	2	5168	5	501	1	1981_1990	estate	0	No	1986	18	24	22	22	23	(SU)(C)	(SU)(C)		2		2010	0.391107	high
204760	2	5170	5	501	1	1961_1970	estate	0	No	1967	15	43	22	22	22	(SUC)	(SUC)	2	0	Premarital	2010	0.0620683	medium
204681	2	5188	5	501	1	1981_1990	estate	0	Yes, done nothing	1981	18	29	21	25	24	(S)(C)(U)	(S)(C)(U)	1	4	Both	2010	0.391107	high
204761	2	5198	5	501	1	1971_1980	estate	0	No	1974	19	36	17	29	24	(S)(C)(U)	(S)(C)->(U)	1	0	Premarital	2010	-0.379342	low
204769	2	5200	5	501	1	1971_1980	estate	0	No	1978	29	32	19	24	25	(S)(U)(C)	(S)(U)(C)	0	0	None	2010	3.58111	high
204778	2	5206	5	501	1	1981_1990	estate	0	No	1984	24	26	23	23	25	(SU)(C)	(SU)(C)	1	1	Premarital	2010	0.0620683	medium
204784	2	5213	5	501	1	1981_1990	estate	0	No	1982	19	28	20	22	24	(S)(U)(C)	(S)(U)(C)	1	0	Premarital	2010	1.08963	high
16577	3	4	4	4	1	1981_1990	villages	0	No	1984	18	22	15			(S)		2	1	Premarital	2006	-1.21153	low
18019	3	9	3	1	1	1961_1970	villages	0	Yes, done nothing	1963	25	40	12	25	39	(S)(U)(C)	(S)(U)->(C)	2	3	Both	2003	0.285638	high
15626	3	20	3	3	1	1981_1990	villages	0	No	1982	17	22	20			(S)		5	5	Premarital	2003	-1.21153	low
15766	3	23	4	3	1	1981_1990	villages	0	Yes, done nothing	1987	16	20	20			(S)			3		2007	0.709566	high
15805	3	24	2	3	1	1971_1980	villages	0	No	1980	18	21	14	18	19	(S)(U)(C)	(S)(U)(C)	5	4	Premarital	2001	-0.662136	low
42606	3	24	4	201	1	1981_1990	villages	0	Yes, done nothing	1985	13	21	18		19	(S)(C)		0	0	None	2006	-1.3239	low
16685	3	42	3	9	1	1971_1980	villages	0	No	1975	17	28	17			(S)		5	3	Premarital	2003	0.370833	high
16683	3	42	4	7	1	1981_1990	villages	0	No	1988		19	18			(S)		1	0	Premarital	2007	0.130911	high
42665	3	74	3	103	1	1971_1980	villages	1	Yes, done nothing	1976	17	27	18	22	26	(S)(U)(C)	(S)(U)(C)	1	1	Premarital	2003	1.91445	high
42676	3	80	3	202	1	1971_1980	villages	0	No	1980	18	24	15			(S)		1	0	Premarital	2004	-0.987959	low
36402	3	100	2	102	1	1961_1970	villages	0	No	1969	19	32	19	21		(S)(U)	(S)(U)->(C)	3	3	Premarital	2001	0.108314	high
42716	3	103	3	204	1	1981_1990	villages	0	No	1983	15	20	19			(S)		1	1	Premarital	2003	-0.987959	low
15176	3	108	3	3	1	1971_1980	villages	0	No	1980	18	23	20			(S)		5	5	Premarital	2003	-1.21153	low
15177	3	108	4	4	1	1981_1990	villages	0	Yes, done nothing	1982	17	24	19			(S)		2	2	Premarital	2006	0.709566	high
212873	3	111	4	301	1	1981_1990	villages	0	No	1987	18	20	15			(S)		3	3	Premarital	2007	-1.3239	low
212887	3	118	4	301	1	1961_1970	villages	1	Yes, done nothing	1968	19	39	25		27	(S)(C)	(S)(C)->(U)	20	20	Premarital	2007	0.285638	high
15242	3	120	2	5	1	1981_1990	villages	0	Yes, done nothing	1982	18	19	19			(S)		2	2	Premarital	2001	-1.14083	low
15257	3	124	4	4	1	1981_1990	villages	0	No	1987	17	20	17			(S)		1	0	Premarital	2007	-0.220725	medium
42734	3	128	2	103	1	1981_1990	villages	0	Yes, done nothing	1984	16	17	15			(S)		1	3	Both	2001	0.699872	high
42735	3	128	3	201	1	1981_1990	villages	0	No	1984		19	16			(S)		5	5	Premarital	2003	-0.88249	low
42733	3	128	3	102	1	1981_1990	villages	0	No	1984	12	19	18			(S)		1	1	Premarital	2003	-0.88249	low
212909	3	128	4	303	1	1981_1990	villages	0	Yes, done nothing	1987	14	20	16	17		(S)(U)		2	2	Premarital	2007	0.0620683	medium
214801	3	130	4	301	1	1981_1990	villages	0	Yes, done nothing	1981	18	25	16	24	25	(S)(U)(C)	(S)(U)(C)	2	0	Premarital	2006	2.28244	high
15275	3	130	5	3	1	1971_1980	villages	0	No	1978	17	32	28	28	29	(SU)(C)	(SU)(C)	0	1	Extramarital	2010	0.709566	high
15336	3	145	3	5	1	1961_1970	villages	0	No	1965	23	38	27	32	33	(S)(U)(C)	(S)(U)(C)	2	2	Premarital	2003	0.331884	high
15373	3	152	2	2	1	1971_1980	villages	0	Yes, done nothing	1975	19	26	15			(S)		20	20	Premarital	2001	-0.220725	medium
15375	3	152	4	4	1	1981_1990	villages	0	Yes, done nothing	1984	19	23	20	21	22	(S)(U)(C)	(S)(U)(C)	2	0	Premarital	2007	1.21593	high
15443	3	164	3	2	1	1971_1980	villages	0	Yes, done nothing	1980	19	23	18	23		(S)(U)		2	2	Premarital	2003	-0.705166	low
15444	3	164	3	3	1	1981_1990	villages	0	Yes, done nothing	1982	17	21	21			(S)		1	1	Premarital	2003	-0.705166	low
15449	3	165	5	3	1	1981_1990	villages	0	No	1990	17	20	17			(S)		3	3	Premarital	2010	-0.220725	medium
15454	3	166	2	3	1	1981_1990	villages	0	Yes, done nothing	1982	18	20	19		19	(SC)		4	5	Both	2001	-0.220725	medium
42772	3	173	3	201	1	1981_1990	villages	0	Yes, done nothing	1981	17	22	21			(S)		1	1	Premarital	2003	0.331884	high
36481	3	174	2	104	1	1981_1990	villages	0	Yes, done nothing	1982	17	19	18			(S)		5	5	Premarital	2001	-1.21153	low
212962	3	178	4	301	1	1971_1980	villages	0	Yes, planned	1976	17	31	17	28	30	(S)(U)(C)	(S)(U)(C)	4	4	Premarital	2006	0.982665	high
15548	3	185	5	3	1	1981_1990	villages	0	Yes, done nothing	1988	18	22	19			(S)		3	3	Premarital	2010	-1.21153	low
15606	3	197	2	5	1	1971_1980	villages	0	No	1980	17	21	15	21		(S)(U)		2	1	Premarital	2001	0.108314	high
15610	3	197	3	9	1	1981_1990	villages	0	Yes, done nothing	1986		18	15			(S)		3	3	Premarital	2003	0.923442	high
15611	3	198	2	1	1	1971_1980	villages	0	Yes, done nothing	1980	18	22	21			(S)			0		2001	-0.220725	medium
15678	3	208	2	7	1	1981_1990	villages	0	Yes, done nothing	1984		17	14			(S)		1	1	Premarital	2001	0.285638	high
212984	3	208	4	305	1	1981_1990	villages	0	No	1985	17	21	19	21		(S)(U)		2	0	Premarital	2006	0.391107	high
15683	3	209	4	4	1	1971_1980	villages	0	No	1980	18	27	17			(S)		4	2	Premarital	2007	-1.65294	low
15695	3	213	4	3	1	1981_1990	villages	0	No	1984	16	23	20	20	21	(SU)(C)	(SU)(C)	0	0	None	2007	0.391107	high
15735	3	221	3	3	1	1981_1990	villages	0	No	1985	17	18	17			(S)		1	1	Premarital	2003	-0.220725	medium
42816	3	225	3	201	1	1981_1990	villages	0	Yes, done nothing	1984	15	19	15			(S)		4	4	Premarital	2003	1.00884	high
42820	3	228	2	101	1	1981_1990	villages	0	Yes, done nothing	1984	15	17	16			(S)		8	1	Premarital	2001	0.108314	high
15760	3	229	2	2	1	1961_1970	villages	1	Yes, done nothing	1966	20	35	20			(S)		0	8	Extramarital	2001	-1.21153	low
15786	3	234	3	4	1	1981_1990	villages	0	No	1984	17	19	18			(S)		1	1	Premarital	2003	0.391107	high
15811	3	240	2	3	1	1971_1980	villages	0	Yes, done nothing	1980	17	21	20			(S)		0	0	None	2001	0.331884	high
213042	3	247	4	302	1	1981_1990	villages	0	No	1987		20	18			(S)		0	1	Extramarital	2007	-0.281238	low
42888	3	274	3	101	1	1981_1990	villages	0	No	1982	18	21	18			(S)		2	2	Premarital	2003	0.0620683	medium
213107	3	274	4	302	1	1981_1990	villages	0	Yes, done nothing	1987	17	20	18			(S)		3	3	Premarital	2006	0.108314	high
15960	3	275	4	4	1	1981_1990	villages	1	No	1983	16	23	23			(S)		2	1	Premarital	2006	-1.37015	low
42897	3	280	3	101	1	1981_1990	villages	0	No	1983	17	20	18			(S)		1	1	Premarital	2003	-0.220725	medium
16014	3	284	3	3	1	1971_1980	villages	0	No	1973	15	31	18			(S)		1	1	Premarital	2004	-0.88249	low
1044454	3	284	4	301	1	1971_1980	villages	0	No	1971	18	36	18	35		(S)(U)		1	1	Premarital	2007	-1.37015	low
16064	3	296	2	4	1	1971_1980	villages	0	Yes, done nothing	1979	18	23	19			(S)		2	2	Premarital	2002	0.331884	high
42915	3	296	3	201	1	1981_1990	villages	1	No	1981	17	22	17	21	22	(S)(U)(C)	(S)(U)(C)	30	25	Premarital	2003	-0.619971	low
16093	3	301	3	3	1	1971_1980	villages	0	No	1979	16	24	18	23	24	(S)(U)(C)	(S)(U)(C)	1	1	Premarital	2003	-0.88249	low
42924	3	302	2	101	1	1981_1990	villages	0	Yes, done nothing	1983	18	18	18			(S)		2	2	Premarital	2001	0.108314	high
16099	3	302	3	3	1	1981_1990	villages	0	No	1984	16	19	17			(S)		1	1	Premarital	2003	-1.14083	low
16143	3	316	2	2	1	1981_1990	villages	0	Yes, done nothing	1981	17	20	16			(S)		5	6	Both	2001	0.108314	high
16168	3	321	2	2	1	1981_1990	villages	0	Yes, done nothing	1981	18	20	17			(S)		3	3	Premarital	2001	0.108314	high
16169	3	321	3	3	1	1981_1990	villages	0	No	1986		17	16			(S)		4	1	Premarital	2003	0.108314	high
212746	3	325	4	301	1	1981_1990	villages	1	No	1984	15	23	15	18	20	(S)(U)(C)	(S)(U)(C)	4	3	Premarital	2007	-0.220725	medium
16206	3	329	3	4	1	1981_1990	villages	0	No	1985		18	15			(S)		6	6	Premarital	2003	-0.88249	low
16221	3	330	3	8	1	1961_1970	villages	0	Yes, done nothing	1966	23	37	23	27	28	(S)(U)(C)	(S)(U)(C)	15	15	Premarital	2003	1.91445	high
16223	3	331	2	2	1	1981_1990	villages	0	Yes, done nothing	1983	17	18	17			(S)		1	1	Premarital	2001	-1.21153	low
16252	3	336	2	4	1	1981_1990	villages	0	Yes, done nothing	1984		17	16			(S)		1	1	Premarital	2001	0.699872	high
16263	3	338	2	4	1	1981_1990	villages	0	Yes, done nothing	1984		18	17			(S)		2	2	Premarital	2002
16315	3	347	5	1	1	1961_1970	villages	1	No	1964	20	46	19	26	40	(S)(U)(C)	(S)(U)->(C)	15	13	Premarital	2010	0.108314	high
16329	3	349	2	3	1	1981_1990	villages	0	Yes, done nothing	1982	18	19	16			(S)		3	2	Premarital	2001	-1.21153	low
16370	3	355	4	7	1	1981_1990	villages	0	No	1988		19	18			(S)		1	1	Premarital	2007	-0.88249	low
16368	3	355	4	5	1	1981_1990	villages	0	No	1984	16	23	15			(S)		0	5	Extramarital	2007	-0.88249	low
16369	3	355	4	6	1	1981_1990	villages	0	No	1986	17	21	17			(S)		2	4	Both	2007	-0.88249	low
16367	3	355	4	4	1	1981_1990	villages	0	Yes, planned	1983	18	24	20			(S)		0	3	Extramarital	2007	-0.88249	low
205002	3	355	5	501	1	1981_1990	villages	0	No	1986	17	24	21			(S)		0	1	Extramarital	2010	0.108314	high
16398	3	361	3	5	1	1981_1990	villages	0	No	1985	17	19	14			(S)		2	2	Premarital	2004	-1.37015	low
16425	3	368	2	3	1	1981_1990	villages	0	Yes, done nothing	1983	17	18	17			(S)		5	5	Premarital	2001	0.108314	high
16453	3	371	4	3	1	1971_1980	villages	0	Yes, done nothing	1972	24	35	22			(S)		0	2	Extramarital	2007	0.108314	high
43010	3	377	4	2	1	1971_1980	villages	0	Yes, done nothing	1979	19	27	20			(S)		2	2	Premarital	2007	-1.3239	low
43011	3	377	4	201	1	1981_1990	villages	0	No	1985	16	22	14	21		(S)(U)		8	15	Both	2007	-1.3239	low
16483	3	379	2	2	1	1981_1990	villages	0	No	1981		20	16			(S)		1	0	Premarital	2001	-0.817537	low
43025	3	384	3	201	1	1971_1980	villages	0	No	1976	18	27	22			(S)		1	0	Premarital	2003	-1.21153	low
16514	3	384	4	4	1	1971_1980	villages	0	No	1980	18	26	21			(S)		2	0	Premarital	2006	-0.599696	low
16594	3	402	4	3	1	1971_1980	villages	0	Yes, done nothing	1980	16	26	20	24		(S)(U)		5	4	Premarital	2006	0.806835	high
16623	3	407	3	4	1	1981_1990	villages	0	No	1983	17	21	18			(S)		3	3	Premarital	2004	-0.220725	medium
205624	3	426	5	501	1	1981_1990	villages	0	No	1989	19	21	17			(S)		1	0	Premarital	2010	0.108314	high
16730	3	430	3	1	1	1961_1970	villages	0	Yes, done nothing	1968	24	35	25	27	26	(S)(C)(U)	(S)(C)(U)	0			2003
16751	3	434	3	4	1	1981_1990	villages	0	Yes, done nothing	1984		20	18			(S)		1	1	Premarital	2004	0.331884	high
43089	3	436	3	201	1	1961_1970	villages	1	No	1970	18	34	21	21	26	(SU)(C)	(SU)(C)	0	3	Extramarital	2004	0.108314	high
16776	3	438	2	3	1	1981_1990	villages	0	Yes, done nothing	1982		19	17			(S)		1	1	Premarital	2001	-0.928735	low
16777	3	438	3	4	1	1981_1990	villages	0	Yes, done nothing	1984	18	19	19			(S)		1	1	Premarital	2003	-0.220725	medium
16867	3	454	4	6	1	1981_1990	villages	0	No	1985	17	22	20			(S)		1	1	Premarital	2007	-0.987959	low
16866	3	454	4	5	1	1981_1990	villages	0	No	1982	17	25	18			(S)		0	20	Extramarital	2007	-0.987959	low
16927	3	470	2	1	1	1961_1970	villages	1	No	1967	23	34	25	28	33	(S)(U)(C)	(S)(U)->(C)	3	3	Premarital	2001	-1.37015	low
43143	3	482	3	202	1	1981_1990	villages	0	Yes, done nothing	1983	16	21	16		17	(S)(C)		12	12	Premarital	2004	-0.88249	low
17120	3	509	5	1	1	1961_1970	villages	0	No	1962	15	48	16	22	24	(S)(U)(C)	(S)(U)(C)	10	10	Premarital	2010	0.418958	high
17137	3	512	3	1	1	1961_1970	villages	1	Yes, done nothing	1968	17	36	15	19	34	(S)(U)(C)	(S)(U)->(C)	3	3	Premarital	2004	-1.37015	low
43211	3	525	3	202	1	1981_1990	villages	0	Yes, done nothing	1982	17	21	20			(S)		6	6	Premarital	2004	0.0028446	medium
43218	3	528	3	201	1	1981_1990	villages	0	No	1983	19	21	19			(S)		1	1	Premarital	2004	-0.220725	medium
43229	3	533	4	101	1	1981_1990	villages	0	No	1988	18	19	17			(S)		0	3	Extramarital	2007	0.709566	high
43235	3	535	3	201	1	1981_1990	villages	0	No	1984	19	19	15			(S)		1	1	Premarital	2003	-0.220725	medium
17237	3	535	4	3	1	1981_1990	villages	0	No	1989		18	15			(S)		0	1	Extramarital	2007	0.391107	high
43239	3	540	2	101	1	1981_1990	villages	0	Yes, done nothing	1984		17	15			(S)		1	1	Premarital	2001	1.63166	high
43251	3	547	3	202	1	1961_1970	villages	1	No	1969	14	35	18	22	22	(S)(UC)	(S)(UC)	8	3	Premarital	2004	-0.599696	low
17287	3	547	4	3	1	1961_1970	villages	0	Yes, done nothing	1967	14	39	32	36		(S)(U)		2	0	Premarital	2006	-1.14658	low
17321	3	556	2	5	1	1971_1980	villages	0	Yes, done nothing	1977	20	24	23			(S)		9	2	Premarital	2001	-0.928735	low
43263	3	557	3	204	1	1981_1990	villages	0	Yes, done nothing	1981	17	22	19			(S)		6	7	Both	2003	0.614677	high
43276	3	565	3	101	1	1961_1970	villages	0	Yes, done nothing	1965	18	39	24	25	26	(S)(U)(C)	(S)(U)(C)	0	0	None	2004	0.391107	high
17368	3	567	3	4	1	1981_1990	villages	0	No	1982	17	22	19			(S)		1	1	Premarital	2004	-0.88249	low
43291	3	573	4	202	1	1981_1990	villages	0	Yes, done nothing	1984		23	17			(S)		6	5	Premarital	2007	0.0620683	medium
212938	3	582	5	301	1	1961_1970	villages	0	No	1970	17	40	23	24	26	(S)(U)(C)	(S)(U)(C)	1	4	Both	2010	-1.21153	low
17463	3	589	4	3	1	1981_1990	villages	0	No	1986	18	20	17			(S)		3	3	Premarital	2006	-1.42937	low
43307	3	590	3	201	1	1971_1980	villages	0	Yes, done nothing	1977	16	26	17			(S)		6	6	Premarital	2003	2.22321	high
17508	3	599	2	5	1	1971_1980	villages	0	Yes, done nothing	1980	19	21	17			(S)		1	0	Premarital	2001	-0.811794	low
17528	3	602	4	4	1	1981_1990	villages	0	No	1985	17	21	17			(S)		0	2	Extramarital	2006	-0.220725	medium
17541	3	605	3	3	1	1981_1990	villages	0	No	1984	17	19	18			(S)		1	1	Premarital	2004	-0.65892	low
17542	3	605	3	4	1	1981_1990	villages	0	No	1984	17	20	18			(S)		1	1	Premarital	2004	-0.65892	low
43324	3	609	2	101	1	1981_1990	villages	0	Yes, done nothing	1984	16	17	17			(S)		1	1	Premarital	2001	0.982665	high
17574	3	613	4	6	1	1971_1980	villages	1	No	1975	20	31	23	30		(S)(U)		0	3	Extramarital	2006	0.108314	high
17634	3	629	3	2	1	1971_1980	villages	0	No	1979	18	25	22	22	22	(SUC)	(SUC)	0	0	None	2003	0.874418	high
214221	3	635	4	302	1	1981_1990	villages	0	No	1985	17	21	20			(S)		1	1	Premarital	2007	-1.21153	low
17684	3	639	4	3	1	1981_1990	villages	0	No	1987		20	20			(S)			0		2007	-0.220725	medium
17774	3	661	3	4	1	1981_1990	villages	0	No	1982	18	22	15			(S)		4	4	Premarital	2004	-1.65294	low
17815	3	675	3	1	1	1971_1980	villages	0	No	1974	20	30	19	23	24	(S)(U)(C)	(S)(U)(C)	3	2	Premarital	2004	0.391107	high
17847	3	687	3	4	1	1981_1990	villages	0	Yes, done nothing	1982	19	21	20			(S)		1	1	Premarital	2003	0.0620683	medium
43396	3	691	3	201	1	1981_1990	villages	0	No	1984	17	19	17			(S)		3	2	Premarital	2003	0.108314	high
17878	3	694	3	5	1	1981_1990	villages	0	Yes, done nothing	1987		16	13			(S)		2	2	Premarital	2003	0.933136	high
43398	3	694	3	101	1	1981_1990	villages	0	Yes, done nothing	1983	18	20	19			(S)		4	4	Premarital	2003	0.933136	high
43424	3	1001	3	204	1	1971_1980	villages	0	No	1976	18	27	20	24	24	(S)(UC)	(S)(UC)	7	7	Premarital	2003
1050500	3	1001	5	402	1	1981_1990	villages	0	Yes, done nothing	1981	19	29	16	27	27	(S)(UC)	(S)(UC)	2	3	Both	2010	-0.220725	medium
43434	3	1003	4	101	1	1961_1970	villages	1	No	1970	21	37	22	31	31	(S)(UC)	(S)(UC)		4		2007	1.71931	high
43445	3	1019	4	201	1	1971_1980	villages	0	No	1974	22	32	24	28	27	(S)(C)(U)	(S)(C)(U)	3	6	Both	2006	-1.21153	low
43457	3	1033	3	102	1	1971_1980	villages	0	No	1979	18	24	20			(S)		2	2	Premarital	2003	0.933136	high
213127	3	2003	5	301	1	1961_1970	villages	0	No	1970	20	40	25	25	25	(SUC)	(SUC)	1	6	Both	2010	-0.662136	low
43503	3	2006	3	201	1	1971_1980	villages	0	Yes, done nothing	1979	23	24	17	23		(S)(U)		4	3	Premarital	2003	-0.88249	low
43509	3	2007	3	204	1	1981_1990	villages	0	Yes, done nothing	1985		18	14			(S)		4	4	Premarital	2003	-0.88249	low
213032	3	2015	4	301	1	1971_1980	villages	0	Yes, done nothing	1979	17	28	21	24	24	(S)(UC)	(S)(UC)	3	3	Premarital	2007	0.244735	high
43579	3	2024	3	201	1	1971_1980	villages	0	Yes, done nothing	1972	18	31	17	21	24	(S)(U)(C)	(S)(U)(C)	2	2	Premarital	2003	0.108314	high
43588	3	2028	4	202	1	1971_1980	villages	0	No	1977	16	29	18	23	24	(S)(U)(C)	(S)(U)(C)	0	1	Extramarital	2006	-0.220725	medium
213056	3	2029	4	302	1	1981_1990	villages	0	No	1984	19	22	21			(S)		0	9	Extramarital	2006	-0.220725	medium
213057	3	2029	5	303	1	1981_1990	villages	0	No	1990	17	20	15			(S)		2	0	Premarital	2010	-0.662136	low
43637	3	2040	3	201	1	1961_1970	villages	0	No	1963	13	40	15	27	29	(S)(U)(C)	(S)(U)(C)	5	3	Premarital	2003	-1.21153	low
43645	3	2042	4	201	1	1961_1970	villages	1	Yes, done nothing	1970	20	37	23	23	24	(SU)(C)	(SU)(C)	0	1	Extramarital	2007	-0.88249	low
43661	3	2045	3	202	1	1971_1980	villages	0	No	1980	17	23	20			(S)		4	4	Premarital	2003	0.806835	high
43683	3	2050	3	202	1	1971_1980	villages	0	Yes, done nothing	1972	18	31	16			(S)		8	8	Premarital	2003	0.0028446	medium
43710	3	2055	4	201	1	1961_1970	villages	1	No	1968	21	38	20	20	27	(SU)(C)	(SU)->(C)	3	5	Both	2006	-0.65892	low
43714	3	2056	3	201	1	1971_1980	villages	0	Yes, done nothing	1977	18	26	19	26		(S)(U)		2	3	Both	2003	-1.21153	low
43723	3	2058	3	203	1	1971_1980	villages	0	Yes, done nothing	1975	17	28	20			(S)		6	4	Premarital	2003	-0.928735	low
43729	3	2059	3	203	1	1971_1980	villages	0	Yes, done nothing	1978	14	25	20	23		(S)(U)		0	0	None	2003	0.816683	high
43730	3	2060	3	201	1	1971_1980	villages	1	Yes, done nothing	1979	17	24	15	21	23	(S)(U)(C)	(S)(U)(C)	1	1	Premarital	2003	-1.65294	low
213108	3	2065	4	301	1	1971_1980	villages	0	Yes, done nothing	1980	18	27	22			(S)		0	1	Extramarital	2007	0.391107	high
43768	3	2070	4	201	1	1971_1980	villages	0	No	1974	22	33	15	26	21	(S)(C)(U)	(S)(C)->(U)	6	5	Premarital	2007	0.709566	high
213090	3	2071	4	303	1	1971_1980	villages	0	Yes, done nothing	1976	27	31	24	24	26	(SU)(C)	(SU)(C)	1	1	Premarital	2007	0.370833	high
43779	3	2073	3	201	1	1971_1980	villages	0	No	1975	16	28	20	25	26	(S)(U)(C)	(S)(U)(C)	3	5	Both	2003	-1.04111	low
43782	3	2074	4	201	1	1971_1980	villages	0	Yes, done nothing	1974	18	32	21	21	26	(SU)(C)	(SU)(C)	1	0	Premarital	2006	0.285638	high
43803	3	2078	3	201	1	1961_1970	villages	0	No	1963	16	40	17	26	27	(S)(U)(C)	(S)(U)(C)	1	2	Both	2003	0.108314	high
43811	3	2079	3	201	1	1961_1970	villages	1	No	1966	20	37	25	27	26	(S)(C)(U)	(S)(C)(U)	5	2	Premarital	2003	0.709566	high
43824	3	2081	5	205	1	1981_1990	villages	0	Yes, done nothing	1990	18	20	20			(S)		1	1	Premarital	2010	-0.220725	medium
43833	3	2084	3	201	1	1961_1970	villages	0	Yes, done nothing	1965	20	38	19	25	27	(S)(U)(C)	(S)(U)(C)	2	4	Both	2003	0.0028446	medium
213330	3	2099	4	301	1	1961_1970	villages	0	Yes, done nothing	1970	19	36	23	30	30	(S)(UC)	(S)(UC)	2	0	Premarital	2006	-0.88249	low
43925	3	2103	3	201	1	1961_1970	villages	0	Yes, done nothing	1967	20	36	23	27	29	(S)(U)(C)	(S)(U)(C)	5	5	Premarital	2003	-1.65294	low
43974	3	2115	3	201	1	1971_1980	villages	0	No	1977	19	27	20	20	20	(SUC)	(SUC)	12	5	Premarital	2004	-0.88249	low
43979	3	2116	3	203	1	1981_1990	villages	0	No	1984	18	19	12			(S)		2	2	Premarital	2003	1.30112	high
43977	3	2116	3	201	1	1961_1970	villages	1	Yes, done nothing	1966	17	37	17	26	27	(S)(U)(C)	(S)(U)(C)	1	1	Premarital	2003	1.30112	high
44002	3	2120	3	201	1	1981_1990	villages	0	No	1981	17	22	15		19	(S)(C)		22	22	Premarital	2003	0.108314	high
44003	3	2121	3	201	1	1971_1980	villages	0	No	1973	18	30	18	28	29	(S)(U)(C)	(S)(U)(C)	3	4	Both	2003	-1.21153	low
44013	3	2123	3	203	1	1981_1990	villages	0	No	1984		19	18			(S)		1	1	Premarital	2003	-1.21153	low
44038	3	2129	3	202	1	1981_1990	villages	0	Yes, done nothing	1983	18	20	18			(S)		1	1	Premarital	2003	0.0620683	medium
44065	3	2135	5	201	1	1961_1970	villages	0	No	1964	21	46	16	19	19	(S)(UC)	(S)(UC)	1	0	Premarital	2010	-0.662136	low
44081	3	2138	4	201	1	1961_1970	villages	0	No	1970	24	36	20	20	30	(SU)(C)	(SU)->(C)	0	0	None	2006	0.709566	high
206081	3	2138	5	501	1	1961_1970	villages	0	Yes, done nothing	1965	23	45	20	25	22	(S)(C)(U)	(S)(C)(U)	5	0	Premarital	2010	0.709566	high
44162	3	2158	3	203	1	1981_1990	villages	0	Yes, done nothing	1985	17	18	17			(S)		1	1	Premarital	2003	-1.04111	low
44179	3	2167	3	201	1	1961_1970	villages	1	Yes, done nothing	1966	21	37	20	21	21	(S)(UC)	(S)(UC)	1	15	Both	2003	-1.65294	low
44198	3	2170	5	203	1	1981_1990	villages	0	Yes, done nothing	1986	19	24	18			(S)		2	2	Premarital	2010	-1.65294	low
44218	3	2173	5	206	1	1981_1990	villages	0	No	1987	16	23	19			(S)		1	1	Premarital	2010	-0.662136	low
213624	3	2179	4	302	1	1981_1990	villages	0	Yes, done nothing	1984	18	23	21			(S)		2	2	Premarital	2007	0.0028446	medium
213623	3	2179	4	301	1	1981_1990	villages	0	No	1981		26	22			(S)		0	0	None	2007	0.0028446	medium
44251	3	2180	3	203	1	1961_1970	villages	0	No	1968		36	34	34		(SU)		1	0	Premarital	2004	0.285638	high
44272	3	2185	3	202	1	1981_1990	villages	0	Yes, done nothing	1982	18	22	19			(S)		2	2	Premarital	2004	-0.65892	low
44273	3	2186	3	201	1	1981_1990	villages	0	No	1982	16	22	19			(S)		1	1	Premarital	2004	-0.88249	low
44275	3	2186	5	203	1	1961_1970	villages	0	Yes, found how to do	1969	23	41	19	19	28	(SU)(C)	(SU)->(C)	0	2	Extramarital	2010	1.63166	high
44300	3	2191	3	203	1	1971_1980	villages	0	Yes, done nothing	1980	19	24	21			(S)		1	1	Premarital	2004	-0.65892	low
213150	3	2191	4	301	1	1971_1980	villages	0	Yes, done nothing	1977	18	30	23	25	26	(S)(U)(C)	(S)(U)(C)	0	0	None	2007	0.331884	high
44308	3	2192	3	201	1	1961_1970	villages	0	No	1961	16	43	19	24	24	(S)(UC)	(S)(UC)	2	4	Both	2004	-1.21153	low
44332	3	2195	4	202	1	1971_1980	villages	0	Yes, done nothing	1978	18	28	24	24	24	(SUC)	(SUC)	0	0	None	2006	-1.65294	low
44383	3	2204	3	201	1	1971_1980	villages	0	Yes, done nothing	1979	19	25	22	20	23	(U)(S)(C)	(U)(S)(C)	0	0	None	2004	-1.65294	low
44420	3	2212	3	201	1	1961_1970	villages	0	No	1962	14	42	16	24	24	(S)(UC)	(S)(UC)	5	9	Both	2004	-0.65892	low
44480	3	2227	5	201	1	1961_1970	villages	1	Yes, done nothing	1966	19	44	24	24	26	(SU)(C)	(SU)(C)	1	5	Both	2010	0.0028446	medium
213327	3	2244	4	302	1	1981_1990	villages	0	Yes, done nothing	1982	20	25	21			(S)		3	3	Premarital	2007	-1.21153	low
44569	3	2249	3	201	1	1961_1970	villages	0	Yes, done nothing	1967	25	37	24	28	28	(S)(UC)	(S)(UC)	2	2	Premarital	2004	-1.21153	low
1049557	3	2258	5	403	1	1981_1990	villages	0	Yes, done nothing	1983	18	27	22			(S)		1	0	Premarital	2010	-0.333097	low
44630	3	2267	3	201	1	1971_1980	villages	0	No	1978	15	26	19	19	19	(SUC)	(SUC)	1	1	Premarital	2004	-0.65892	low
44634	3	2268	3	201	1	1971_1980	villages	0	No	1975	20	29	24			(S)		5	5	Premarital	2004	-1.65294	low
44648	3	2274	3	203	1	1981_1990	villages	0	No	1985	17	19	16			(S)		4	4	Premarital	2004	-1.21153	low
44688	3	2289	4	201	1	1971_1980	villages	0	No	1976	22	31	18	18	29	(SU)(C)	(SU)->(C)	3	4	Both	2007	0.108314	high
44692	3	2290	3	202	1	1961_1970	villages	0	Yes, done nothing	1965	25	39	15	34	35	(S)(U)(C)	(S)(U)(C)	12	15	Both	2004	-1.21153	low
44708	3	2295	3	201	1	1981_1990	villages	0	No	1985	17	19	18			(S)		2	2	Premarital	2004	0.0028446	medium
44711	3	2296	3	202	1	1981_1990	villages	0	Yes, done nothing	1983	18	21	18			(S)		3	3	Premarital	2004	-0.370384	low
44715	3	2301	3	201	1	1961_1970	villages	0	Yes, done nothing	1969	28	35	18	26	30	(S)(U)(C)	(S)(U)(C)	3	2	Premarital	2004	0.640853	high
213666	3	3001	4	301	1	1971_1980	villages	0	Yes, done nothing	1973	19	33	17	26	28	(S)(U)(C)	(S)(U)(C)	2	4	Both	2006	-0.928735	low
213908	3	3018	4	301	1	1971_1980	villages	0	No	1975	19	31	17	27	29	(S)(U)(C)	(S)(U)(C)	7	6	Premarital	2006	-0.88249	low
213958	3	3019	4	301	1	1981_1990	villages	0	No	1982	18	24	20	20	22	(SU)(C)	(SU)(C)	3	3	Premarital	2006	-0.88249	low
214001	3	3022	4	307	1	1981_1990	villages	1	Yes, done nothing	1981	18	26	21			(S)		20	16	Premarital	2007	-0.107865	medium
214045	3	3025	4	301	1	1981_1990	villages	1	Yes, done nothing	1982	17	25	19	22	20	(S)(C)(U)	(S)(C)(U)	0	2	Extramarital	2007	-0.599696	low
214099	3	3027	5	301	1	1981_1990	villages	0	Yes, done nothing	1982	17	28	18	24	28	(S)(U)(C)	(S)(U)(C)	15	14	Premarital	2010	-0.662136	low
214239	3	3032	4	303	1	1981_1990	villages	0	Yes, done nothing	1984	16	23	18		22	(S)(C)		1	1	Premarital	2007	1.21593	high
213228	3	3040	4	302	1	1981_1990	villages	0	Yes, done nothing	1985	18	22	17			(S)		0	2	Extramarital	2007	-1.3239	low
213260	3	3046	4	301	1	1971_1980	villages	0	Yes, done nothing	1976	17	31	17	19	21	(S)(U)(C)	(S)(U)(C)	1	13	Both	2007	-0.599696	low
213300	3	3052	4	301	1	1981_1990	villages	0	Yes, done nothing	1983	17	24	19		23	(S)(C)		0	0	None	2007	0.331884	high
213306	3	3053	4	301	1	1971_1980	villages	0	Yes, done nothing	1971	19	36	32	26	32	(U)(SC)	(U)(SC)	0	0	None	2007	-1.65294	low
213350	3	3058	4	302	1	1981_1990	villages	0	Yes, done nothing	1985	19	22	19	21		(S)(U)		2	3	Both	2007	-1.65294	low
213358	3	3060	4	301	1	1971_1980	villages	0	No	1975	19	32	23	24		(S)(U)	(S)(U)->(C)	2	0	Premarital	2007	-0.928735	low
213374	3	3063	4	301	1	1971_1980	villages	0	No	1976	23	31	13			(S)		8	8	Premarital	2007	-1.37015	low
213384	3	3064	4	301	1	1971_1980	villages	0	No	1974	15	33	18	31	32	(S)(U)(C)	(S)(U)(C)	2	2	Premarital	2007	-1.65294	low
213462	3	3076	4	301	1	1961_1970	villages	0	No	1962	15	45	16	20	25	(S)(U)(C)	(S)(U)(C)	0	0	None	2007	0.391107	high
1049673	3	3093	5	403	1	1981_1990	villages	0	No	1988	21	22	14			(S)		1	1	Premarital	2010	2.28244	high
213772	3	3095	4	305	1	1971_1980	villages	0	No	1980	16	27	23	24	23	(SC)(U)	(SC)(U)	0	0	None	2007	-0.705166	low
214067	3	3109	4	301	1	1971_1980	villages	0	Yes, done nothing	1976	21	31	16	25	24	(S)(C)(U)	(S)(C)(U)	1	1	Premarital	2007	-0.928735	low
214354	3	3123	4	302	1	1981_1990	villages	0	No	1987	16	20	18			(S)		1	1	Premarital	2007	-1.3239	low
202254	3	3134	4	303	1	1971_1980	villages	1	No	1977	17	30	16	23	25	(S)(U)(C)	(S)(U)(C)	7	4	Premarital	2007	-0.599696	low
214568	3	3148	4	301	1	1981_1990	villages	0	No	1983	18	24	22			(S)		1	0	Premarital	2007	2.94142	high
214610	3	3151	4	301	1	1971_1980	villages	0	No	1976	15	31	16	28		(S)(U)		4	6	Both	2007	-0.290932	low
214619	3	3153	5	301	1	1981_1990	villages	0	Yes, done nothing	1987	14	23	20	20	21	(SU)(C)	(SU)(C)	3	3	Premarital	2010	-1.65294	low
214636	3	3156	4	301	1	1971_1980	villages	0	No	1973	14	34	20	32	33	(S)(U)(C)	(S)(U)(C)	2	2	Premarital	2007	-0.732342	low
213375	3	3157	4	301	1	1971_1980	villages	0	No	1980	19	27	24	24	26	(SU)(C)	(SU)(C)	0	1	Extramarital	2007	-0.220725	medium
1049739	3	3166	5	403	1	1981_1990	villages	0	No	1989	17	21	15			(S)		2	2	Premarital	2010	-0.220725	medium
1049741	3	3167	5	401	1	1981_1990	villages	0	No	1984	20	26	20	25		(S)(U)		1	1	Premarital	2010	0.68293	high
213593	3	3173	4	302	1	1981_1990	villages	0	Yes, done nothing	1986	19	21	16			(S)		2	1	Premarital	2007	-1.3239	low
213594	3	3174	4	301	1	1971_1980	villages	0	No	1979	19	28	20	25	27	(S)(U)(C)	(S)(U)(C)	4	1	Premarital	2007	0.108314	high
213677	3	3181	4	301	1	1961_1970	villages	1	No	1966	25	41	25	27	34	(S)(U)(C)	(S)(U)->(C)	1	1	Premarital	2007	1.62204	high
213735	3	3187	4	302	1	1981_1990	villages	0	No	1984	19	23	20			(S)		2	2	Premarital	2007	1.63166	high
213846	3	3192	5	301	1	1971_1980	villages	0	Yes, planned	1979	13	31	19	23	28	(S)(U)(C)	(S)(U)(C)	1	3	Both	2010	-0.220725	medium
213886	3	3194	4	303	1	1971_1980	villages	0	No	1980	18	26	17	21	22	(S)(U)(C)	(S)(U)(C)	2	2	Premarital	2006	-1.65294	low
213989	3	3200	4	301	1	1981_1990	villages	0	No	1989	13	18	17			(S)		1	0	Premarital	2007	-0.220725	medium
214039	3	3204	4	301	1	1981_1990	villages	0	Yes, done nothing	1985	22	22	20			(S)					2007	0.285638	high
214123	3	3211	4	301	1	1971_1980	villages	0	Yes, found how to do	1974	15	33	18			(S)		0	4	Extramarital	2007	-0.928735	low
1049781	3	3213	5	401	1	1961_1970	villages	0	Yes, done nothing	1965	19	45	16	25	44	(S)(U)(C)	(S)(U)->(C)	35	25	Premarital	2010	0.285638	high
205093	3	3213	5	501	1	1981_1990	villages	0	No	1983	20	27	21			(S)		1	1	Premarital	2010	0.285638	high
214164	3	3214	4	302	1	1971_1980	villages	1	No	1973	19	34	18			(S)		4	6	Both	2007	-1.21153	low
214200	3	3218	5	301	1	1971_1980	villages	0	Yes, done nothing	1977	22	33	26	27	28	(S)(U)(C)	(S)(U)(C)	0	0	None	2010	-1.04111	low
213497	3	3223	5	301	1	1961_1970	villages	0	No	1965	18	45	25	25	27	(SU)(C)	(SU)(C)	1	0	Premarital	2010	-0.220725	medium
213874	3	3238	5	302	1	1981_1990	villages	0	No	1988		22	19			(S)		1	0	Premarital	2010	0.331884	high
214106	3	3246	4	301	1	1971_1980	villages	0	Yes, done nothing	1974	18	33	28	29	29	(S)(UC)	(S)(UC)		0		2007	0.391107	high
214280	3	3300	5	301	1	1971_1980	villages	0	No	1979	19	31	23	24	25	(S)(U)(C)	(S)(U)(C)	1	1	Premarital	2010	-1.65294	low
214607	3	3332	4	301	1	1961_1970	villages	0	Yes, done nothing	1966	16	41	20	27	29	(S)(U)(C)	(S)(U)(C)	21	4	Premarital	2007	-0.65892	low
214777	3	3357	5	301	1	1961_1970	villages	0	No	1961	17	49	28	28	31	(SU)(C)	(SU)(C)	0	0	None	2010	-1.21153	low
214847	3	3379	5	301	1	1961_1970	villages	1	No	1968	17	42	29	32	30	(S)(C)(U)	(S)(C)(U)	1	0	Premarital	2010	0.0028446	medium
205008	3	4000	5	501	1	1981_1990	villages	0	No	1986	16	24	19	23	23	(S)(UC)	(S)(UC)	1	0	Premarital	2010	-0.88249	low
205062	3	4003	5	501	1	1981_1990	villages	0	No	1981	14	29	20			(S)		2	0	Premarital	2010	0.331884	high
302250	3	4013	5	501	1	1981_1990	villages	0	Yes, planned	1984	21	26	22	23	23	(S)(UC)	(S)(UC)	0	0	None	2010	-0.529001	low
205204	3	4025	5	501	1	1971_1980	villages	1	Yes, planned	1973	19	37	19	24	33	(S)(U)(C)	(S)(U)->(C)	10	20	Both	2010	0.108314	high
205312	3	4029	5	501	1	1981_1990	villages	0	Yes, done nothing	1983	17	27	23	23	25	(SU)(C)	(SU)(C)	0	1	Extramarital	2010	-0.88249	low
205248	3	4031	5	501	1	1981_1990	villages	0	No	1984	16	26	21	21	22	(SU)(C)	(SU)(C)	2	2	Premarital	2010	-0.220725	medium
302260	3	4056	5	501	1	1971_1980	villages	0	Yes, done nothing	1977	17	33	24	26	28	(S)(U)(C)	(S)(U)(C)	0	0	None	2010	0.331884	high
205152	3	4064	5	501	1	1981_1990	villages	1	No	1985	13	25	22			(S)		2	2	Premarital	2010	-1.65294	low
205340	3	4067	5	501	1	1971_1980	villages	0	No	1980	19	30	23	23	26	(SU)(C)	(SU)(C)	1	1	Premarital	2010	-1.65294	low
205344	3	4076	5	501	1	1981_1990	villages	0	Yes, planned	1989	18	21	19			(S)		1	3	Both	2010	0.614677	high
205367	3	4077	5	501	1	1981_1990	villages	0	No	1988	13	22	15	20		(S)(U)		4	4	Premarital	2010	-1.65294	low
205491	3	4088	5	501	1	1971_1980	villages	0	No	1980	16	30	17	28		(S)(U)		15	10	Premarital	2010	0.0620683	medium
205695	3	4109	5	503	1	1981_1990	villages	0	No	1985	15	25	17			(S)		1	0	Premarital	2010	-1.21153	low
205723	3	4119	5	501	1	1971_1980	villages	1	Yes, done nothing	1979	17	31	22	22	27	(SU)(C)	(SU)(C)	0	7	Extramarital	2010	-0.220725	medium
205543	3	4123	5	501	1	1981_1990	villages	0	No	1986	18	24	19	19	21	(SU)(C)	(SU)(C)	0	0	None	2010	-0.65892	low
205609	3	4129	5	502	1	1961_1970	villages	0	No	1970	21	40	20	24	24	(S)(UC)	(S)(UC)	3	4	Both	2010	-1.65294	low
205777	3	4132	5	502	1	1971_1980	villages	0	No	1980	18	30	20	22	23	(S)(U)(C)	(S)(U)(C)	1	0	Premarital	2010	-1.3239	low
205741	3	4137	5	501	1	1961_1970	villages	0	No	1970	17	40	20	28	30	(S)(U)(C)	(S)(U)(C)	2	3	Both	2010	-0.662136	low
205650	3	4139	5	501	1	1981_1990	villages	0	No	1990	18	20	19			(S)		1	0	Premarital	2010	-0.220725	medium
205656	3	4141	5	501	1	1971_1980	villages	0	Yes, found how to do	1976	18	34	21	25	24	(S)(C)(U)	(S)(C)(U)	1	0	Premarital	2010	-1.14083	low
205856	3	4158	5	501	1	1971_1980	villages	0	No	1979	17	31	24	25	26	(S)(U)(C)	(S)(U)(C)	0	0	None	2010	0.108314	high
205843	3	4160	5	501	1	1961_1970	villages	1	Yes, done nothing	1963	16	47	18	25	18	(SC)(U)	(SC)->(U)	1	1	Premarital	2010	-0.662136	low
206043	3	4169	5	501	1	1971_1980	villages	1	Yes, done nothing	1975	18	35	18	28	28	(S)(UC)	(S)(UC)	1	0	Premarital	2010	-1.65294	low
206051	3	4171	5	501	1	1981_1990	villages	0	Yes, done nothing	1986	17	24	22	22	22	(SUC)	(SUC)	0	0	None	2010	0.933136	high
205963	3	4182	5	501	1	1961_1970	villages	0	No	1967	25	43	20	30	31	(S)(U)(C)	(S)(U)(C)	1	0	Premarital	2010	0.108314	high
205877	3	4184	5	502	1	1981_1990	villages	0	No	1981	19	29	21	21	24	(SU)(C)	(SU)(C)	0	0	None	2010	-0.88249	low
19708	4	4	2	2	1	1971_1980	villages	0	No	1976	18	26	14			(S)		2	4	Both	2001	-0.220725	medium
18479	4	17	3	4	1	1981_1990	villages	0	Yes, done nothing	1982	19	22	19			(S)		2	0	Premarital	2004	-0.220725	medium
44746	4	26	3	203	1	1961_1970	villages	0	Yes, done nothing	1970	18	34	24	31	32	(S)(U)(C)	(S)(U)(C)	5	3	Premarital	2004	0.331884	high
44747	4	26	3	204	1	1961_1970	villages	0	No	1963	14	41	25	25		(SU)	(SU)->(C)	3	2	Premarital	2004	0.331884	high
19561	4	37	2	1	1	1971_1980	villages	0	No	1979	16	22	15			(S)		2	0	Premarital	2001	1.01197	high
44766	4	38	2	104	1	1971_1980	villages	0	Yes, done nothing	1973	18	28	20	22	26	(S)(U)(C)	(S)(U)(C)	6	6	Premarital	2001	0.933136	high
44765	4	38	2	103	1	1971_1980	villages	0	No	1976	19	25	22	22	25	(SU)(C)	(SU)(C)	4	4	Premarital	2001	0.933136	high
44771	4	38	3	202	1	1981_1990	villages	0	No	1986	15	18	14			(S)		1	1	Premarital	2004	-0.220725	medium
44770	4	38	3	201	1	1981_1990	villages	0	No	1987		17	14			(S)		6	2	Premarital	2004	-0.220725	medium
44774	4	40	3	101	1	1981_1990	villages	0	No	1981	16	23	16			(S)		10	4	Premarital	2004	0.285638	high
44787	4	46	3	201	1	1981_1990	villages	0	No	1985	14	19	18			(S)		0	0	None	2004	0.709566	high
20482	4	57	4	3	1	1981_1990	villages	0	No	1987		20	16			(S)		3	0	Premarital	2007	-0.705166	low
44808	4	63	2	104	1	1971_1980	villages	0	No	1978	18	23	19			(S)		1	1	Premarital	2001	-0.85804	low
44811	4	64	2	101	1	1971_1980	villages	0	No	1971	19	30	21	21	30	(SU)(C)	(SU)->(C)	0	9	Extramarital	2001	1.69088	high
44812	4	64	3	201	1	1981_1990	villages	0	No	1987		17	14			(S)		2	2	Premarital	2004	1.69088	high
44819	4	72	3	201	1	1981_1990	villages	0	No	1985	17	19	14			(S)		4	4	Premarital	2004	0.992359	high
21339	4	81	3	2	1	1981_1990	villages	0	Yes, done nothing	1984	18	20	15			(S)		11	0	Premarital	2004	-0.220725	medium
21358	4	86	4	1	1	1971_1980	villages	0	Yes, done nothing	1975	17	32	16	21	28	(S)(U)(C)	(S)(U)->(C)	0	20	Extramarital	2007	-0.376126	low
21364	4	87	3	3	1	1981_1990	villages	0	No	1984	17	20	18			(S)		2	2	Premarital	2004	0.614677	high
21376	4	92	4	10	1	1961_1970	villages	0	No	1969	18	38	23	24	36	(S)(U)(C)	(S)(U)->(C)	0	0	None	2007	0.331884	high
21410	4	97	3	1	1	1971_1980	villages	0	Yes, done nothing	1972	16	32	19	31		(S)(U)		4	5	Both	2004	-1.65294	low
214775	4	97	4	301	1	1981_1990	villages	0	No	1987	14	20	16			(S)		0	0	None	2007	-1.37015	low
18068	4	100	2	10	1	1981_1990	villages	0	No	1982	15	19	16			(S)		1	1	Premarital	2001	-1.10033	low
18082	4	101	3	3	1	1981_1990	villages	0	Yes, done nothing	1982	19	22	18			(S)		6	6	Premarital	2004	0.933136	high
18110	4	105	3	5	1	1971_1980	villages	0	No	1977	16	27	18			(S)		2	2	Premarital	2004	-0.88249	low
18141	4	110	2	3	1	1981_1990	villages	0	Yes, done nothing	1981	19	21	20			(S)		0	0	None	2001	0.108314	high
44853	4	112	2	102	1	1981_1990	villages	0	Yes, done nothing	1982	16	19	13			(S)		1	1	Premarital	2001	-0.220725	medium
18180	4	118	2	4	1	1981_1990	villages	0	Yes, done nothing	1984	16	17	15			(S)		3	3	Premarital	2001	0.0028446	medium
18187	4	119	4	6	1	1981_1990	villages	0	No	1986	19	21	16			(S)		0	1	Extramarital	2007	-0.438566	low
214901	4	119	4	303	1	1971_1980	villages	0	No	1971	17	36	22	34	35	(S)(U)(C)	(S)(U)(C)	1			2007	-0.438566	low
18206	4	122	3	3	1	1981_1990	villages	0	Yes, done nothing	1986		18	15			(S)		1	1	Premarital
18207	4	122	4	4	1	1981_1990	villages	0	Yes, done nothing	1988	18	19	18			(S)		1	1	Premarital	2007	0.0620683	medium
18264	4	133	3	1	1	1971_1980	villages	0	No	1972	17	32	16	21	31	(S)(U)(C)	(S)(U)->(C)	1	1	Premarital	2004	-1.3239	low
18314	4	140	2	3	1	1971_1980	villages	0	Yes, done nothing	1980	18	22	19			(S)		6	1	Premarital	2001	-0.699423	low
44884	4	141	3	201	1	1981_1990	villages	0	Yes, done nothing	1985	17	19	16			(S)		3	3	Premarital	2004	0.933136	high
44896	4	154	3	201	1	1971_1980	villages	0	Yes, done nothing	1980	16	24	16			(S)		4	4	Premarital	2004	2.50601	high
44900	4	156	3	203	1	1961_1970	villages	1	Yes, done nothing	1967	17	37	18	25	35	(S)(U)(C)	(S)(U)->(C)	0	0	None	2004	-0.220725	medium
18490	4	171	2	7	1	1981_1990	villages	0	No	1984		17	17			(S)		1	1	Premarital	2001	-0.0503031	medium
44916	4	172	3	201	1	1971_1980	villages	0	No	1972	20	32	20	24	29	(S)(U)(C)	(S)(U)(C)	1	1	Premarital	2004	0.933136	high
18497	4	172	3	6	1	1981_1990	villages	0	Yes, done nothing	1984	18	20	16			(S)		3	3	Premarital	2004	0.933136	high
18512	4	175	2	3	1	1981_1990	villages	0	Yes, done nothing	1981	17	20	17	18		(S)(U)		0	0	None	2001	-0.220725	medium
18524	4	178	2	3	1	1981_1990	villages	0	No	1982	19	19	17			(S)		1	1	Premarital	2001	-1.37015	low
18560	4	185	2	3	1	1971_1980	villages	0	Yes, done nothing	1979	17	22	18			(S)		3	0	Premarital	2001	-0.220725	medium
44930	4	185	3	202	1	1981_1990	villages	0	Yes, done nothing	1983		21	19			(S)		0	1	Extramarital	2004	1.21593	high
44929	4	185	3	201	1	1981_1990	villages	0	Yes, done nothing	1981	20	23	19			(S)		6	6	Premarital	2004	1.21593	high
44933	4	187	3	201	1	1981_1990	villages	0	Yes, done nothing	1985	14	19	18			(S)		1	0	Premarital	2004	-1.21153	low
44940	4	191	3	201	1	1961_1970	villages	0	No	1970	18	34	19	25	32	(S)(U)(C)	(S)(U)->(C)	5	5	Premarital	2004
44946	4	193	3	202	1	1971_1980	villages	0	Yes, done nothing	1979	18	25	18	23	23	(S)(UC)	(S)(UC)	2	1	Premarital	2004	-0.109527	medium
44947	4	193	3	203	1	1981_1990	villages	0	No	1982	19	22	15			(S)		5	5	Premarital	2004	-0.109527	medium
44958	4	202	4	201	1	1971_1980	villages	0	Yes, done nothing	1977	18	30	15	23	26	(S)(U)(C)	(S)(U)(C)	4	2	Premarital	2007	-0.928735	low
18671	4	205	5	5	1	1981_1990	villages	0	No	1983	16	27	25	25	27	(SU)(C)	(SU)(C)	0	1	Extramarital	2010	-1.65294	low
18693	4	207	4	8	1	1981_1990	villages	0	No	1988		19	17			(S)		2	2	Premarital	2007	-0.220725	medium
18704	4	209	4	5	1	1981_1990	villages	0	No	1990	14	17	13			(S)		1	1	Premarital	2007	0.0130273	medium
18734	4	213	3	3	1	1981_1990	villages	0	Yes, done nothing	1983	17	21	17			(S)		3	3	Premarital	2004	0.108314	high
18738	4	213	4	7	1	1981_1990	villages	0	No	1985	19	22	17			(S)		2	2	Premarital	2007	0.00155554	medium
18742	4	214	2	3	1	1981_1990	villages	0	Yes, done nothing	1983		18	17			(S)		1	1	Premarital	2001	-0.599696	low
18777	4	220	5	1	1	1971_1980	villages	0	No	1974	16	36	18	18	30	(SU)(C)	(SU)->(C)	1	0	Premarital	2010	-1.14083	low
44989	4	224	2	101	1	1981_1990	villages	0	Yes, done nothing	1981		20	20			(S)		1	1	Premarital	2001	-1.3239	low
44994	4	228	2	101	1	1981_1990	villages	0	Yes, done nothing	1982	18	19	19			(S)		1	1	Premarital	2001	0.331884	high
18824	4	230	3	5	1	1981_1990	villages	0	No	1985	17	19	16			(S)		3	3	Premarital	2004	-0.662136	low
18863	4	239	4	3	1	1981_1990	villages	0	No	1985	19	22	18			(S)		1	2	Both	2007	-0.220725	medium
215016	4	246	4	301	1	1971_1980	villages	0	No	1979	17	28	23	24	24	(S)(UC)	(S)(UC)	2	2	Premarital	2007	0.0620683	medium
18918	4	250	3	5	1	1971_1980	villages	0	Yes, done nothing	1976	13	28	22	22	24	(SU)(C)	(SU)(C)	0	0	None	2004	0.108314	high
215031	4	250	4	301	1	1981_1990	villages	0	No	1984	21	23	22			(S)		1	4	Both	2007	-0.928735	low
18933	4	253	3	4	1	1971_1980	villages	0	Yes, done nothing	1977	17	27	20	25	23	(S)(C)(U)	(S)(C)(U)	5	4	Premarital	2004	-0.662136	low
18961	4	260	2	4	1	1981_1990	villages	0	Yes, done nothing	1981	19	21	19	20		(S)(U)		1	3	Both	2001	-1.04111	low
18962	4	260	5	5	1	1981_1990	villages	0	No	1984	19	26	17	24		(S)(U)		3	1	Premarital	2010	0.0620683	medium
214934	4	271	4	301	1	1961_1970	villages	1	Yes, done nothing	1963	18	44	30	30	31	(SU)(C)	(SU)(C)	0	0	None	2007	0.391107	high
19153	4	294	3	1	1	1971_1980	villages	0	No	1973	16	31	20	22	22	(S)(UC)	(S)(UC)	2	2	Premarital	2004	-0.599696	low
19191	4	300	2	3	1	1981_1990	villages	0	Yes, done nothing	1981	18	21	17			(S)		3	0	Premarital	2002	-0.85804	low
19210	4	304	3	3	1	1981_1990	villages	0	No	1986		18	16			(S)		1	1	Premarital	2004	-0.220725	medium
19221	4	305	2	6	1	1981_1990	villages	0	Yes, done nothing	1983	17	19	17			(S)		1	1	Premarital	2001	0.0620683	medium
19227	4	306	2	3	1	1981_1990	villages	0	Yes, done nothing	1984		17	16			(S)		1	1	Premarital	2001	0.391107	high
19236	4	309	2	2	1	1981_1990	villages	0	Yes, done nothing	1984	17	17	16			(S)		0	1	Extramarital	2001	-0.88249	low
45101	4	310	4	102	1	1971_1980	villages	0	Yes, done nothing	1979	17	28	18	18	20	(SU)(C)	(SU)(C)	0	0	None	2007	-1.65294	low
45123	4	326	3	201	1	1981_1990	villages	0	Yes, done nothing	1985	18	19	18			(S)		2	2	Premarital	2004	-0.220725	medium
19398	4	338	4	9	1	1971_1980	villages	0	No	1978	19	29	18	21	25	(S)(U)(C)	(S)(U)(C)	1	0	Premarital	2007	-0.220725	medium
19395	4	338	5	6	1	1971_1980	villages	0	No	1980	19	30	21	21	23	(SU)(C)	(SU)(C)	0	0	None	2010	0.0028446	medium
45152	4	345	3	101	1	1981_1990	villages	0	Yes, done nothing	1984	18	20	15			(S)		3	3	Premarital	2004	-0.290932	low
45162	4	351	3	201	1	1961_1970	villages	1	Yes, done nothing	1968	16	36	19	23	24	(S)(U)(C)	(S)(U)(C)	3	5	Both	2004	0.391107	high
214978	4	356	4	301	1	1971_1980	villages	0	Yes, done nothing	1971	19	36	25	25	34	(SU)(C)	(SU)->(C)	0	0	None	2007	-0.65892	low
19519	4	362	2	6	1	1981_1990	villages	0	Yes, done nothing	1984	16	18	16			(S)		2	0	Premarital	2001	-0.529001	low
19524	4	363	2	2	1	1981_1990	villages	0	No	1981	18	21	20			(S)		2	1	Premarital	2001	-0.817537	low
19544	4	367	3	6	1	1981_1990	villages	0	No	1987	15	17	13			(S)		3	3	Premarital	2004	0.108314	high
215175	4	374	4	304	1	1981_1990	villages	0	No	1985	14	22	16			(S)		5	5	Premarital	2007	0.0620683	medium
19627	4	383	3	1	1	1961_1970	villages	0	Yes, done nothing	1967	18	37	16	17	19	(S)(U)(C)	(S)(U)(C)	3	8	Both	2004	-0.333097	low
19719	4	401	3	1	1	1961_1970	villages	0	No	1969	19	35	28	28	29	(SU)(C)	(SU)(C)	0	1	Extramarital	2004	-1.10033	low
19746	4	406	4	3	1	1981_1990	villages	0	No	1989		18	17			(S)		2	2	Premarital	2007	-1.65294	low
19750	4	407	3	3	1	1971_1980	villages	0	No	1971	19	33	20	28	26	(S)(C)(U)	(S)(C)(U)	1	1	Premarital	2004	0.108314	high
45226	4	408	5	203	1	1981_1990	villages	0	No	1990	17	20	17			(S)		1	1	Premarital	2010	-1.21153	low
19758	4	409	3	3	1	1981_1990	villages	0	No	1987		17	15			(S)		1	1	Premarital	2004	-0.599696	low
19784	4	418	4	1	1	1961_1970	villages	1	Yes, done nothing	1969	9	38	14	17	23	(S)(U)(C)	(S)(U)(C)	1	0	Premarital	2007	-1.37015	low
19789	4	419	5	1	1	1961_1970	villages	0	Yes, done nothing	1966	18	44	20	24	32	(S)(U)(C)	(S)(U)->(C)	1	3	Both	2010	-0.662136	low
19805	4	421	3	3	1	1971_1980	villages	0	No	1972	25	32	24			(S)		1	1	Premarital	2004	0.108314	high
19837	4	430	3	3	1	1981_1990	villages	0	Yes, done nothing	1981	19	23	20			(S)		2	2	Premarital	2004	1.40809	high
45250	4	442	3	202	1	1971_1980	villages	1	No	1974	19	30	17	23	26	(S)(U)(C)	(S)(U)(C)	3	15	Both	2004	-0.067362	medium
45267	4	451	3	2	1	1971_1980	villages	0	No	1980	19	24	20			(S)		2	1	Premarital	2004	-0.705166	low
19954	4	451	4	5	1	1981_1990	villages	0	No	1987	17	20	19			(S)		0	3	Extramarital	2007	-1.04111	low
45273	4	460	3	201	1	1981_1990	villages	0	No	1983	12	21	16			(S)		8	8	Premarital	2004	-1.21153	low
19999	4	461	2	3	1	1971_1980	villages	0	Yes, done nothing	1980	18	22	17			(S)		2	2	Premarital	2002	-1.21153	low
20048	4	471	5	1	1	1961_1970	villages	0	Yes, done nothing	1961	14	49	15	23	24	(S)(U)(C)	(S)(U)(C)	4	2	Premarital	2010	-1.42937	low
20070	4	475	3	4	1	1981_1990	villages	0	No	1986	15	18	15			(S)		3	0	Premarital	2004	-1.21153	low
20133	4	487	2	3	1	1971_1980	villages	0	Yes, done nothing	1980	19	22	16			(S)		1	1	Premarital	2002	-1.3239	low
20139	4	489	3	4	1	1981_1990	villages	0	No	1981	20	23	18			(S)		10	8	Premarital	2004	0.391107	high
20154	4	490	3	5	1	1981_1990	villages	0	Yes, done nothing	1984	15	20	15			(S)		5	5	Premarital	2004	0.331884	high
20202	4	499	3	3	1	1981_1990	villages	0	Yes, done nothing	1987		17	15			(S)		1	1	Premarital	2004	-0.0503031	medium
20203	4	499	3	4	1	1981_1990	villages	0	Yes, done nothing	1986		18	16			(S)		2	3	Both	2004	-0.0503031	medium
20225	4	501	3	5	1	1981_1990	villages	0	No	1986		18	16			(S)		3	0	Premarital	2004	0.391107	high
20229	4	502	3	3	1	1981_1990	villages	0	Yes, done nothing	1983	15	21	19			(S)		1	1	Premarital	2004	-1.10033	low
20256	4	513	3	2	1	1971_1980	villages	0	No	1977	19	27	20			(S)		1	0	Premarital	2004	0.331884	high
1051043	4	526	5	401	1	1981_1990	villages	0	Yes, done nothing	1982	14	28	21	21	22	(SU)(C)	(SU)(C)	0	0	None	2010	-1.65294	low
20311	4	530	4	2	1	1981_1990	villages	0	No	1986	17	21	20			(S)		2	2	Premarital	2007	-0.220725	medium
20324	4	532	2	4	1	1971_1980	villages	0	No	1979	18	22	20			(S)		1	1	Premarital	2001	0.614677	high
20327	4	533	3	1	1	1961_1970	villages	1	Yes, done nothing	1962	20	42	20	28	22	(S)(C)(U)	(S)(C)->(U)	2	3	Both	2004	0.108314	high
45316	4	549	3	201	1	1981_1990	villages	0	No	1984	16	20	15			(S)		10	10	Premarital	2004	-1.65294	low
20443	4	563	4	3	1	1971_1980	villages	0	No	1980	19	27	17	23	23	(S)(UC)	(S)(UC)	0	3	Extramarital	2007	-0.599696	low
20498	4	578	4	3	1	1971_1980	villages	0	Yes, done nothing	1980	16	27	17		23	(S)(C)		3	5	Both	2007	0.108314	high
20555	4	588	2	4	1	1971_1980	villages	0	Yes, done nothing	1979	18	23	17			(S)		12	13	Both	2002	0.285638	high
45341	4	588	3	201	1	1981_1990	villages	0	No	1985	18	19	18			(S)		1	1	Premarital	2004	0.0620683	medium
20589	4	594	2	5	1	1981_1990	villages	0	Yes, done nothing	1983	15	19	16			(S)		1	2	Both	2002	-0.599696	low
20587	4	594	3	3	1	1971_1980	villages	1	Yes, done nothing	1979	20	25	17			(S)		5	5	Premarital	2004	0.391107	high
20588	4	594	3	4	1	1981_1990	villages	0	No	1981	20	23	17			(S)		6	6	Premarital	2004	0.391107	high
20595	4	595	3	3	1	1971_1980	villages	0	No	1978	8	26	18			(S)		5	2	Premarital	2004	0.391107	high
20612	4	597	5	1	1	1971_1980	villages	0	Yes, done nothing	1980	18	30	17	17	18	(SU)(C)	(SU)(C)	1	2	Both	2010	-0.379342	low
20643	4	601	4	3	1	1971_1980	villages	0	Yes, done nothing	1980	18	27	23			(S)		4	4	Premarital	2007	-0.65892	low
1051102	4	602	5	401	1	1971_1980	villages	0	No	1978	18	32	25	25	26	(SU)(C)	(SU)(C)	1	1	Premarital	2010	-0.662136	low
20677	4	608	4	3	1	1981_1990	villages	0	No	1985	16	22	20			(S)		2	3	Both	2007
45368	4	614	4	101	1	1981_1990	villages	0	No	1982	18	25	20			(S)		1	1	Premarital	2007	0.285638	high
20737	4	620	3	4	1	1981_1990	villages	0	Yes, done nothing	1983	17	21	17			(S)		5	0	Premarital	2004	1.21593	high
20738	4	620	4	5	1	1981_1990	villages	0	No	1985	17	22	21			(S)		1	1	Premarital	2007	0.225125	high
20747	4	623	4	3	1	1981_1990	villages	0	No	1983	17	24	19	19	20	(SU)(C)	(SU)(C)	0	0	None	2007	0.108314	high
45376	4	626	4	202	1	1971_1980	villages	0	No	1972	30	35	27	32		(S)(U)		1	0	Premarital	2007	0.0620683	medium
216307	4	632	4	301	1	1971_1980	villages	0	No	1974	19	33	20	23	23	(S)(UC)	(S)(UC)	7	7	Premarital	2007	-0.220725	medium
20798	4	633	3	7	1	1971_1980	villages	0	Yes, done nothing	1975	15	29	15	26	27	(S)(U)(C)	(S)(U)(C)	3	3	Premarital	2004	-1.65294	low
20812	4	636	3	1	1	1971_1980	villages	0	No	1971	18	33	22	25	25	(S)(UC)	(S)(UC)	8	10	Both	2004	-0.662136	low
20821	4	637	2	3	1	1981_1990	villages	0	No	1981	19	20	17			(S)		3	2	Premarital	2001	1.91445	high
45392	4	637	3	201	1	1971_1980	villages	0	Yes, done nothing	1977		27	11			(S)		4	4	Premarital	2004	-0.0576681	medium
216560	4	637	4	301	1	1981_1990	villages	0	Yes, done nothing	1987	12	20	20			(S)		1	1	Premarital	2007	2.22321	high
45404	4	650	4	201	1	1971_1980	villages	0	No	1978	17	29	18	26	26	(S)(UC)	(S)(UC)	1	2	Both	2007	-0.599696	low
20885	4	651	4	3	1	1981_1990	villages	0	No	1989		18	17			(S)		0	1	Extramarital	2007	-1.37015	low
20900	4	654	3	4	1	1981_1990	villages	0	Yes, done nothing	1984		20	19			(S)		2	0	Premarital	2003	0.614677	high
20916	4	658	3	3	1	1981_1990	villages	0	No	1983	19	21	18			(S)		1	0	Premarital	2004	0.391107	high
20923	4	659	3	4	1	1971_1980	villages	0	Yes, done nothing	1980	18	24	16			(S)		2	0	Premarital	2004	0.709566	high
20927	4	659	3	8	1	1981_1990	villages	0	Yes, done nothing	1985	17	19	17			(S)		3	0	Premarital	2004	0.709566	high
20926	4	659	3	7	1	1981_1990	villages	0	Yes, done nothing	1984	17	20	19			(S)		0	1	Extramarital	2004	0.709566	high
20977	4	666	3	4	1	1981_1990	villages	0	Yes, done nothing	1984	17	20	15			(S)		2	4	Both	2004	0.173267	high
21821	4	673	4	301	1	1981_1990	villages	0	Yes, done nothing	1981	17	26	21	24		(S)(U)		3	2	Premarital	2007	0.285638	high
21017	4	673	4	4	1	1981_1990	villages	0	Yes, done nothing	1982	20	25	20	20		(SU)		3	3	Premarital	2007	0.285638	high
21027	4	679	4	3	1	1981_1990	villages	0	Yes, done nothing	1986		21	17			(S)		4	0	Premarital	2007	0.285638	high
21080	4	689	5	1	1	1971_1980	villages	0	No	1976	16	34	17	18	20	(S)(U)(C)	(S)(U)(C)	1	10	Both	2010	0.0620683	medium
45443	4	692	3	201	1	1971_1980	villages	0	Yes, done nothing	1979	19	25	15		22	(S)(C)		25	25	Premarital	2004	0.108314	high
45456	4	702	3	103	1	1971_1980	villages	0	Yes, done nothing	1975	23	29	21			(S)		4	4	Premarital	2004	0.614677	high
21162	4	708	4	4	1	1981_1990	villages	0	Yes, done nothing	1986	16	21	20			(S)		1	0	Premarital	2007	-1.65294	low
21197	4	712	3	8	1	1981_1990	villages	0	No	1982	19	22	19			(S)		2	2	Premarital	2004	1.20624	high
21201	4	714	3	4	1	1971_1980	villages	0	Yes, done nothing	1979	16	25	18			(S)		4	4	Premarital	2004	0.108314	high
21238	4	724	3	5	1	1981_1990	villages	0	Yes, done nothing	1981	18	23	15			(S)		5	12	Both	2004	0.391107	high
21254	4	728	3	5	1	1981_1990	villages	0	No	1983	18	21	13	20		(S)(U)		2	2	Premarital	2004	-1.04111	low
1051235	4	728	5	403	1	1981_1990	villages	0	Yes, done nothing	1989	16	21	21			(S)		1	1	Premarital	2010	-0.928735	low
45472	4	731	3	203	1	1961_1970	villages	1	No	1962	13	42	18	28		(S)(U)	(S)(U)->(C)	20	20	Premarital	2004	0.0620683	medium
45475	4	735	4	203	1	1981_1990	villages	0	No	1983	15	24	15			(S)		1	1	Premarital	2007	-1.04111	low
45473	4	735	5	201	1	1971_1980	villages	0	No	1978	14	32	18	28	31	(S)(U)(C)	(S)(U)(C)	3	2	Premarital	2010	-1.37015	low
21310	4	742	5	6	1	1981_1990	villages	0	Yes, done nothing	1981	18	29	25			(S)		4	2	Premarital	2010	-0.0503031	medium
45557	4	2004	3	208	1	1971_1980	villages	1	Yes, done nothing	1973	19	31	19	20	20	(S)(UC)	(S)(UC)	3	30	Both	2004	0.933136	high
45553	4	2004	4	204	1	1981_1990	villages	0	Yes, done nothing	1988		19	17			(S)		1	1	Premarital	2007	0.614677	high
45558	4	2005	4	201	1	1971_1980	villages	0	No	1978	18	29	19	24	26	(S)(U)(C)	(S)(U)(C)	3	3	Premarital	2007	-0.220725	medium
45598	4	2015	3	203	1	1981_1990	villages	0	No	1983	15	21	20			(S)		2	0	Premarital	2004	0.00155554	medium
45596	4	2015	4	201	1	1971_1980	villages	0	No	1979	17	28	18	23	24	(S)(U)(C)	(S)(U)(C)	3	3	Premarital	2007	-1.65294	low
45600	4	2016	3	201	1	1961_1970	villages	1	No	1963	23	41	19	26	26	(S)(UC)	(S)(UC)	3	7	Both	2004	0.0620683	medium
45631	4	2023	3	204	1	1981_1990	villages	0	Yes, done nothing	1983	18	21	18			(S)		1	1	Premarital	2004	0.108314	high
45650	4	2028	3	201	1	1961_1970	villages	1	No	1964	22	40	16	26	26	(S)(UC)	(S)(UC)	8	14	Both	2004	-0.88249	low
45663	4	2031	4	201	1	1971_1980	villages	0	No	1973	14	34	16	22	24	(S)(U)(C)	(S)(U)(C)	3	5	Both	2007	-0.220725	medium
215184	4	2049	5	301	1	1981_1990	villages	0	No	1988	16	22	18	20		(S)(U)		1	1	Premarital	2010	0.0620683	medium
45764	4	2054	3	201	1	1971_1980	villages	0	Yes, found how to do	1975	20	29	20	24	29	(S)(U)(C)	(S)(U)(C)	3	3	Premarital	2004	-0.438566	low
45774	4	2057	4	201	1	1971_1980	villages	0	No	1977	13	30	21	24	26	(S)(U)(C)	(S)(U)(C)	0	0	None	2007	0.108314	high
45796	4	2061	3	205	1	1971_1980	villages	0	Yes, planned	1978	18	26	18	18	23	(SU)(C)	(SU)(C)	4	4	Premarital	2004	0.0620683	medium
45793	4	2061	3	202	1	1981_1990	villages	0	No	1987	16	17	16			(S)		1	1	Premarital	2004	0.0620683	medium
45838	4	2074	3	201	1	1961_1970	villages	1	No	1969	17	35	18	31	35	(S)(U)(C)	(S)(U)(C)	3	2	Premarital	2004	-0.220725	medium
45875	4	2083	3	203	1	1971_1980	villages	0	No	1978	17	26	15			(S)		8	6	Premarital	2004	-0.220725	medium
45877	4	2083	3	205	1	1981_1990	villages	0	Yes, done nothing	1983	20	20	16			(S)		2	1	Premarital	2004	-0.220725	medium
215161	4	2085	4	301	1	1971_1980	villages	0	No	1978	17	29	15			(S)		5	3	Premarital	2007	-0.220725	medium
215176	4	2086	4	301	1	1971_1980	villages	0	Yes, done nothing	1972	20	35	18	22	28	(S)(U)(C)	(S)(U)->(C)	4	1	Premarital	2007	0.331884	high
45906	4	2090	4	202	1	1981_1990	villages	0	No	1987	17	20	18			(S)		3	3	Premarital	2007	0.108314	high
46009	4	2121	3	201	1	1971_1980	villages	0	No	1976	17	28	15	25	26	(S)(U)(C)	(S)(U)(C)	90	100	Both	2004	-1.37015	low
46019	4	2126	3	201	1	1971_1980	villages	0	No	1977	22	27	15	24	26	(S)(U)(C)	(S)(U)(C)	5	4	Premarital	2004	-0.768894	low
46022	4	2127	3	201	1	1971_1980	villages	0	Yes, done nothing	1979	16	25	17	24		(S)(U)		3	4	Both	2004	0.0620683	medium
46028	4	2129	3	201	1	1971_1980	villages	0	Yes, done nothing	1977	17	27	19	23	24	(S)(U)(C)	(S)(U)(C)	5	5	Premarital	2004	0.0620683	medium
46032	4	2130	3	201	1	1971_1980	villages	0	Yes, done nothing	1974	18	30	17	26	29	(S)(U)(C)	(S)(U)(C)	5	9	Both	2004	-0.662136	low
46053	4	2134	4	203	1	1981_1990	villages	0	No	1984	19	23	18			(S)		1	1	Premarital	2007	0.0028446	medium
46069	4	2138	4	203	1	1981_1990	villages	0	No	1985	17	22	18			(S)		3	3	Premarital	2007	-0.987959	low
46072	4	2139	4	201	1	1971_1980	villages	0	Yes, done nothing	1975	24	32	15	24	25	(S)(U)(C)	(S)(U)(C)	6	6	Premarital	2007	1.01197	high
46121	4	2150	3	201	1	1961_1970	villages	1	Yes, done nothing	1966	21	38	21	35	36	(S)(U)(C)	(S)(U)(C)	3	3	Premarital	2004	-1.65294	low
46172	4	2163	3	201	1	1971_1980	villages	0	Yes, done nothing	1976	17	28	16	17	19	(S)(U)(C)	(S)(U)(C)	3	5	Both	2004	0.0620683	medium
46195	4	2171	5	201	1	1981_1990	villages	0	No	1982	14	28	18	18	21	(SU)(C)	(SU)(C)	1	0	Premarital	2010	-0.85804	low
46201	4	2172	3	205	1	1981_1990	villages	0	No	1986		18	15			(S)		1	1	Premarital	2004	-1.21153	low
46222	4	2182	3	202	1	1981_1990	villages	0	Yes, done nothing	1982	17	22	16			(S)		5	0	Premarital	2004	-1.37015	low
46228	4	2183	3	201	1	1961_1970	villages	1	No	1967	17	37	18	25	27	(S)(U)(C)	(S)(U)(C)	5	8	Both	2004	0.285638	high
46235	4	2185	3	201	1	1971_1980	villages	0	No	1972	17	32	14	18	18	(S)(UC)	(S)(UC)	15	26	Both	2004	-1.65294	low
46241	4	2186	3	202	1	1971_1980	villages	0	No	1976	15	28	16			(S)		1	1	Premarital	2004	-0.379342	low
46245	4	2188	3	203	1	1981_1990	villages	0	No	1984	19	20	17			(S)		1	0	Premarital	2004	-0.928735	low
46243	4	2188	3	201	1	1971_1980	villages	0	Yes, found how to do	1976	18	28	19	20	20	(S)(UC)	(S)(UC)	1	1	Premarital	2004	-0.928735	low
46259	4	2192	5	203	1	1981_1990	villages	0	No	1984	18	26	18	20	23	(S)(U)(C)	(S)(U)(C)	2	0	Premarital	2010	-1.65294	low
1051458	4	2193	5	401	1	1971_1980	villages	1	No	1975	19	35	25	25		(SU)	(SU)->(C)	4	3	Premarital	2010	-0.662136	low
46270	4	2194	5	203	1	1981_1990	villages	0	No	1989	18	21	19			(S)		1	0	Premarital	2010	0.380527	high
46277	4	2198	3	201	1	1981_1990	villages	0	Yes, done nothing	1984	17	20	18			(S)		3	6	Both	2004	-1.37015	low
46291	4	2304	3	201	1	1971_1980	villages	0	Yes, done nothing	1973	27	31	16	28	29	(S)(U)(C)	(S)(U)(C)	15	15	Premarital	2004	1.07905	high
215187	4	2307	5	303	1	1981_1990	villages	0	Yes, done nothing	1982	20	28	20	22	21	(S)(C)(U)	(S)(C)(U)	0	0	None	2010	0.391107	high
215186	4	2307	5	302	1	1971_1980	villages	0	Yes, done nothing	1980	18	30	18	26	29	(S)(U)(C)	(S)(U)(C)	5	4	Premarital	2010	0.391107	high
46317	4	2314	3	201	1	1971_1980	villages	0	Yes, done nothing	1979	18	25	23	23	25	(SU)(C)	(SU)(C)	0	0	None	2004	-1.04111	low
46323	4	2318	3	202	1	1971_1980	villages	0	No	1979	15	25	19			(S)		8	8	Premarital	2004	-1.37015	low
215118	4	3019	5	301	1	1961_1970	villages	0	Yes, planned	1970	18	40	20	29	32	(S)(U)(C)	(S)(U)(C)	5	5	Premarital	2010	-0.220725	medium
215285	4	3028	4	303	1	1981_1990	villages	0	No	1984	20	23	17			(S)		1	0	Premarital	2007	-1.65294	low
206462	4	3033	5	501	1	1981_1990	villages	0	No	1990	16	20	19			(S)		2	2	Premarital	2010	-0.662136	low
215408	4	3043	4	303	1	1981_1990	villages	0	No	1981	21	26	21			(S)		0	4	Extramarital	2007	-0.220725	medium
215362	4	3045	4	303	1	1981_1990	villages	0	No	1981	17	26	22	24		(S)(U)		3	3	Premarital	2007	-1.21153	low
216304	4	3048	4	302	1	1971_1980	villages	1	No	1972	19	35	24	24	28	(SU)(C)	(SU)(C)	0	1	Extramarital	2007	0.709566	high
216359	4	3052	4	301	1	1971_1980	villages	1	No	1972	23	35	21	26	25	(S)(C)(U)	(S)(C)(U)	1	2	Both	2007	0.331884	high
1051515	4	3052	5	402	1	1981_1990	villages	0	Yes, done nothing	1982	22	28	22	25	27	(S)(U)(C)	(S)(U)(C)	1	1	Premarital	2010	0.614677	high
216430	4	3059	4	301	1	1971_1980	villages	0	Yes, done nothing	1973	20	34	21	29	29	(S)(UC)	(S)(UC)	6	27	Both	2007	-0.220725	medium
216475	4	3065	5	303	1	1981_1990	villages	0	No	1990		20	17			(S)		4	4	Premarital	2010	-0.220725	medium
216534	4	3070	4	302	1	1981_1990	villages	0	Yes, done nothing	1988	16	19	15			(S)		5	5	Premarital	2007	0.108314	high
216571	4	3074	4	301	1	1971_1980	villages	0	Yes, done nothing	1978	18	29	20	24	26	(S)(U)(C)	(S)(U)(C)	1	1	Premarital	2007	-1.65294	low
215820	4	3090	4	301	1	1971_1980	villages	0	No	1978	18	29	18	27		(S)(U)		1	1	Premarital	2007	0.0620683	medium
216052	4	3097	4	302	1	1981_1990	villages	0	No	1987	16	20	19			(S)		1	1	Premarital	2007	-1.37015	low
216147	4	3101	4	301	1	1971_1980	villages	0	No	1980	17	27	17	24	25	(S)(U)(C)	(S)(U)(C)	1	3	Both	2007	1.91445	high
215684	4	3118	5	301	1	1971_1980	villages	0	No	1972	18	38	20	26	23	(S)(C)(U)	(S)(C)(U)	20	22	Both	2010	0.0028446	medium
215794	4	3122	4	301	1	1981_1990	villages	0	No	1986	19	21	20			(S)		1	2	Both	2007	0.614677	high
215819	4	3123	4	302	1	1981_1990	villages	0	Yes, done nothing	1989	17	18	16			(S)		1	2	Both	2007	0.0620683	medium
216115	4	3134	4	301	1	1961_1970	villages	0	No	1966	23	41	18	28	32	(S)(U)(C)	(S)(U)(C)	1	1	Premarital	2007	1.21593	high
215502	4	3156	4	301	1	1981_1990	villages	1	No	1981	13	26	16	24	25	(S)(U)(C)	(S)(U)(C)	0	5	Extramarital	2007	-0.88249	low
215570	4	3162	5	301	1	1971_1980	villages	0	No	1976	13	34	22	22	30	(SU)(C)	(SU)->(C)	0	0	None	2010	-0.662136	low
215585	4	3163	5	301	1	1981_1990	villages	0	Yes, done nothing	1982	21	28	25	25	25	(SUC)	(SUC)	0	0	None	2010	-1.37015	low
1051577	4	3175	5	401	1	1971_1980	villages	0	No	1980	18	30	24	24	24	(SUC)	(SUC)	0	0	None	2010	-1.65294	low
216124	4	3206	4	301	1	1971_1980	villages	1	Yes, done nothing	1973	20	34	22	27	28	(S)(U)(C)	(S)(U)(C)	1	0	Premarital	2007	-0.220725	medium
216123	4	3237	4	301	1	1981_1990	villages	0	No	1982	18	25	22	24	24	(S)(UC)	(S)(UC)	1	0	Premarital	2007	1.40809	high
216280	4	3246	4	303	1	1981_1990	villages	0	No	1984	18	23	15			(S)		5	5	Premarital	2007	0.108314	high
215704	4	3264	4	301	1	1971_1980	villages	1	No	1978	20	29	15	20	25	(S)(U)(C)	(S)(U)(C)	2	2	Premarital	2007	-1.04111	low
215730	4	3265	4	301	1	1971_1980	villages	1	No	1972	25	35	33	33	35	(SU)(C)	(SU)(C)	0	0	None	2007	0.391107	high
215764	4	3267	4	301	1	1961_1970	villages	0	No	1969	18	38	25	25	25	(SUC)	(SUC)	0	0	None	2007	0.614677	high
215923	4	3276	4	301	1	1971_1980	villages	0	No	1980	20	27	21	23	24	(S)(U)(C)	(S)(U)(C)	1	1	Premarital	2007	-1.65294	low
1051679	4	6002	5	401	1	1981_1990	villages	0	Yes, done nothing	1981	15	29	18	20	24	(S)(U)(C)	(S)(U)(C)	1	5	Both	2010	-0.376126	low
1051755	4	6018	5	401	1	1981_1990	villages	0	No	1981	20	29	22	23	28	(S)(U)(C)	(S)(U)(C)	1	3	Both	2010	-1.04111	low
1051762	4	6020	5	401	1	1971_1980	villages	0	Yes, done nothing	1973	18	37	24	25	26	(S)(U)(C)	(S)(U)(C)	1	2	Both	2010	-0.662136	low
1051874	4	6045	5	401	1	1971_1980	villages	1	Yes, done nothing	1979	18	31	25	25		(SU)	(SU)->(C)	3	3	Premarital	2010	-1.65294	low
1051900	4	6051	5	401	1	1961_1970	villages	0	Yes, done nothing	1962	17	48	25	25	25	(SUC)	(SUC)	2	0	Premarital	2010	0.0620683	medium
1051902	4	6051	5	403	1	1981_1990	villages	0	Yes, done nothing	1990	19	20	17			(S)		2	1	Premarital	2010	0.0620683	medium
1051908	4	6053	5	401	1	1971_1980	villages	0	Yes, done nothing	1977	14	33	16	20	22	(S)(U)(C)	(S)(U)(C)	5	10	Both	2010	-1.65294	low
1051917	4	6055	5	401	1	1971_1980	villages	0	Yes, done nothing	1975	17	35	23	23	25	(SU)(C)	(SU)(C)	0	0	None	2010	-1.65294	low
1051975	4	6064	5	401	1	1971_1980	villages	0	Yes, done nothing	1971	23	39	19	25	24	(S)(C)(U)	(S)(C)(U)	2	1	Premarital	2010	-1.14083	low
1052019	4	6072	5	404	1	1981_1990	villages	0	Yes, done nothing	1990		20	15			(S)		3	3	Premarital	2010	-0.379342	low
1052084	4	6088	5	401	1	1971_1980	villages	0	Yes, done nothing	1976	20	34	25	32	33	(S)(U)(C)	(S)(U)(C)	1	1	Premarital	2010	-0.109527	medium
1052154	4	6104	5	401	1	1971_1980	villages	0	No	1975	21	35	23	23	25	(SU)(C)	(SU)(C)	0	0	None	2010	-0.220725	medium
1052168	4	6108	5	401	1	1971_1980	villages	0	No	1971	21	39	25	25	27	(SU)(C)	(SU)(C)	0	0	None	2010	0.0028446	medium
1052344	4	6158	5	401	1	1981_1990	villages	0	No	1984	16	26	21	21	23	(SU)(C)	(SU)(C)	2	2	Premarital	2010	-0.662136	low
1052389	4	6170	5	401	1	1971_1980	villages	0	No	1979	15	30	20	20	23	(SU)(C)	(SU)(C)	1	0	Premarital	2007	-0.379342	low
1052430	4	6179	5	401	1	1981_1990	villages	0	Yes, done nothing	1981	21	29	18	23	24	(S)(U)(C)	(S)(U)(C)	3	3	Premarital	2010	-1.37015	low
302280	4	7004	5	502	1	1971_1980	villages	0	No	1973	18	37	21	22	24	(S)(U)(C)	(S)(U)(C)	2	1	Premarital	2010	-0.220725	medium
302287	4	7008	5	501	1	1971_1980	villages	0	Yes, done nothing	1980	18	30	24	27	29	(S)(U)(C)	(S)(U)(C)	3	4	Both	2010	-1.42937	low
206587	4	7067	5	501	1	1971_1980	villages	0	No	1971	22	39	22	23	24	(S)(U)(C)	(S)(U)(C)	3	4	Both	2010	-0.379342	low
206593	4	7071	5	501	1	1981_1990	villages	1	No	1981	17	29	27	27	27	(SUC)	(SUC)	10	9	Premarital	2010	-1.37015	low
206599	4	7072	5	501	1	1981_1990	villages	0	No	1986	17	24	19	22	23	(S)(U)(C)	(S)(U)(C)	3	2	Premarital	2010	-1.37015	low
206771	4	7074	5	501	1	1971_1980	villages	0	No	1979	18	31	20	25	30	(S)(U)(C)	(S)(U)(C)	5	4	Premarital	2010	-1.65294	low
206774	4	7088	5	501	1	1981_1990	villages	0	Yes, done nothing	1982	18	28	19	24	26	(S)(U)(C)	(S)(U)(C)	4	2	Premarital	2010	0.640853	high
206777	4	7089	5	501	1	1981_1990	villages	0	Yes, done nothing	1982	14	28	22	23	24	(S)(U)(C)	(S)(U)(C)	1	0	Premarital	2010	-1.65294	low
206817	4	7101	5	501	1	1971_1980	villages	0	No	1974	15	36	15	25	34	(S)(U)(C)	(S)(U)->(C)	5	5	Premarital	2010	-0.662136	low
206834	4	7105	5	505	1	1981_1990	villages	0	Yes, done nothing	1987	18	23	16	23		(S)(U)		5	5	Premarital	2010	0.0620683	medium
206836	4	7106	5	501	1	1981_1990	villages	0	Yes, done nothing	1984	15	26	24	24	25	(SU)(C)	(SU)(C)	0	0	None	2010	-0.662136	low
206740	4	7119	5	501	1	1971_1980	villages	1	Yes, done nothing	1972	17	38	19	33	22	(S)(C)(U)	(S)(C)->(U)	3	10	Both	2010	-1.3239	low
207080	4	7121	5	504	1	1981_1990	villages	0	No	1989	17	21	18			(S)		1	1	Premarital	2010	0.408958	high
206873	4	7125	5	501	1	1971_1980	villages	1	Yes, done nothing	1980	18	30	20	23	24	(S)(U)(C)	(S)(U)(C)	3	3	Premarital	2010	-1.37015	low
206756	4	7126	5	501	1	1961_1970	villages	0	Yes, done nothing	1964	27	46	16	28	27	(S)(C)(U)	(S)(C)(U)	1	0	Premarital	2010	0.391107	high
206898	4	7127	5	501	1	1981_1990	villages	0	No	1986	20	24	19	22	23	(S)(U)(C)	(S)(U)(C)	3	3	Premarital	2010	-0.220725	medium
207108	4	7154	5	501	1	1971_1980	villages	0	Yes, done nothing	1972	16	38	23	23	28	(SU)(C)	(SU)(C)	1	2	Both	2010	-1.37015	low
22115	5	4	2	1	1	1961_1970	estate	1	Yes, done nothing	1966	17	36	19	19	35	(SU)(C)	(SU)->(C)	6	2	Premarital	2002	-0.0875904	medium
21425	5	10	3	1	1	1961_1970	estate	0	Yes, done nothing	1967	18	37	16	22	36	(S)(U)(C)	(S)(U)->(C)	1	3	Both	2004	0.0620683	medium
21502	5	14	4	4	1	1981_1990	estate	0	Yes, done nothing	1985	18	22	20			(S)		0	1	Extramarital	2007	0.391107	high
46360	5	28	5	101	1	1961_1970	estate	0	No	1968	18	42	22	22	24	(SU)(C)	(SU)(C)	0	0	None	2010	0.0620683	medium
22425	5	54	3	1	1	1961_1970	estate	0	Yes, done nothing	1968	19	36	22	24	24	(S)(UC)	(S)(UC)	4	5	Both	2004	0.0620683	medium
1052502	5	68	5	401	1	1961_1970	estate	1	Yes, done nothing	1969	18	41	19	19	32	(SU)(C)	(SU)->(C)	3	3	Premarital	2010	0.68293	high
23357	5	76	3	1	1	1971_1980	estate	0	No	1972	20	32	23	23	27	(SU)(C)	(SU)(C)	0	0	None	2004	0.391107	high
23793	5	84	2	2	1	1971_1980	estate	0	Yes, done nothing	1979	16	23	19			(S)		1	1	Premarital	2002	0.0620683	medium
21444	5	111	3	2	1	1961_1970	estate	0	No	1963	14	41	19	25	24	(S)(C)(U)	(S)(C)(U)	2	3	Both	2004	0.391107	high
21469	5	124	3	1	1	1961_1970	estate	1	No	1961	10	43	22	26	32	(S)(U)(C)	(S)(U)->(C)	3	3	Premarital	2004	0.691751	high
21538	5	154	3	1	1	1961_1970	estate	1	Yes, done nothing	1961	14	43	16	21	21	(S)(UC)	(S)(UC)	3	2	Premarital	2004	0.391107	high
21545	5	156	2	2	1	1981_1990	estate	0	Yes, done nothing	1984	16	18	17			(S)		2	2	Premarital	2002	0.691751	high
21595	5	173	3	1	1	1971_1980	estate	0	No	1972	19	32	19	23	25	(S)(U)(C)	(S)(U)(C)	0	2	Extramarital	2004	0.391107	high
21667	5	200	3	1	1	1971_1980	estate	0	No	1972	17	32	15	27	27	(S)(UC)	(S)(UC)	15	3	Premarital	2004	0.391107	high
21680	5	207	2	1	1	1971_1980	estate	0	No	1976	17	26	20	24	25	(S)(U)(C)	(S)(U)(C)	2	1	Premarital	2002	-0.85804	low
46492	5	228	2	101	1	1981_1990	estate	0	Yes, done nothing	1982	18	20	18			(S)		5	5	Premarital	2002	0.391107	high
21726	5	228	3	1	1	1961_1970	estate	0	No	1962	15	42	20	25	28	(S)(U)(C)	(S)(U)(C)	10	14	Both	2004	0.0620683	medium
46502	5	242	3	201	1	1981_1990	estate	0	No	1981	19	23	18			(S)		4	4	Premarital	2004	0.0620683	medium
208006	5	273	5	501	1	1981_1990	estate	0	No	1984	16	26	24	24	26	(SU)(C)	(SU)(C)	2	1	Premarital	2010	0.0620683	medium
21884	5	290	2	1	1	1971_1980	estate	0	No	1977	18	25	21	21	23	(SU)(C)	(SU)(C)	2	0	Premarital	2002	-1.14083	low
21909	5	300	5	1	1	1961_1970	estate	0	Yes, planned	1963	24	47	23	26	27	(S)(U)(C)	(S)(U)(C)	2	5	Both	2010	-1.37015	low
21942	5	318	2	1	1	1971_1980	estate	0	Yes, done nothing	1975	21	27	20	25		(S)(U)		3	3	Premarital	2002	2.34017	high
21944	5	319	2	2	1	1971_1980	estate	0	Yes, done nothing	1977	17	25	23			(S)		1	0	Premarital	2002	3.75655	high
21973	5	332	3	1	1	1971_1980	estate	1	No	1972	16	32	19	25	26	(S)(U)(C)	(S)(U)(C)	2	2	Premarital	2004	-0.416629	low
22025	5	360	2	1	1	1971_1980	estate	0	Yes, done nothing	1979	20	23	21			(S)		1	1	Premarital	2002	1.02079	high
22026	5	361	2	1	1	1971_1980	estate	0	Yes, done nothing	1977	19	25	16	23	24	(S)(U)(C)	(S)(U)(C)	5	6	Both	2002	0.0620683	medium
22029	5	361	2	4	1	1971_1980	estate	0	Yes, done nothing	1977	19	25	17	22	23	(S)(U)(C)	(S)(U)(C)	1	1	Premarital	2002	0.0620683	medium
46580	5	376	3	101	1	1981_1990	estate	0	No	1983	18	21	16			(S)		4	4	Premarital	2004	0.0620683	medium
22058	5	377	3	1	1	1961_1970	estate	0	Yes, done nothing	1966	22	38	25	26	31	(S)(U)(C)	(S)(U)->(C)	4	4	Premarital	2004	0.0620683	medium
22137	5	411	2	1	1	1971_1980	estate	0	Yes, done nothing	1977	18	25	21			(S)		2	2	Premarital	2002	0.0620683	medium
46613	5	433	4	102	1	1981_1990	estate	1	No	1985	19	22	19	20	22	(S)(U)(C)	(S)(U)(C)	0	0	None	2007	-1.37015	low
46622	5	459	3	201	1	1971_1980	estate	0	No	1975	22	29	19	25	23	(S)(C)(U)	(S)(C)(U)	1	5	Both	2004	0.992359	high
46627	5	463	2	101	1	1981_1990	estate	0	Yes, done nothing	1983		19	17			(S)		2	2	Premarital	2002	0.331884	high
46636	5	472	3	101	1	1981_1990	estate	0	Yes, planned	1983	17	21	14			(S)		6	3	Premarital	2004	-0.928735	low
46637	5	472	4	201	1	1961_1970	estate	0	Yes, found how to do	1970	19	37	20	20	37	(SU)(C)	(SU)->(C)	3	3	Premarital	2007	0.391107	high
22271	5	476	3	3	1	1981_1990	estate	0	Yes, done nothing	1981	17	23	19			(S)		3	3	Premarital	2004	-1.65294	low
22273	5	477	3	1	1	1961_1970	estate	0	No	1963	22	41	17	28	29	(S)(U)(C)	(S)(U)(C)	7	17	Both	2004	0.992359	high
22301	5	490	3	1	1	1961_1970	estate	0	Yes, done nothing	1970	17	34	18			(S)		2	2	Premarital	2004	0.0620683	medium
22339	5	506	2	1	1	1971_1980	estate	1	Yes, done nothing	1971	16	31	15	21	29	(S)(U)(C)	(S)(U)->(C)	5	5	Premarital	2002	0.391107	high
46656	5	509	3	204	1	1981_1990	estate	0	No	1986		18	18			(S)		1	1	Premarital	2004	0.992359	high
22344	5	510	2	1	1	1961_1970	estate	0	Yes, done nothing	1968	19	34	15	19	33	(S)(U)(C)	(S)(U)->(C)	3	3	Premarital	2002	0.0620683	medium
22350	5	513	5	1	1	1961_1970	estate	0	Yes, done nothing	1967	20	43	20	23	37	(S)(U)(C)	(S)(U)->(C)	4	4	Premarital	2010	1.02079	high
22392	5	526	3	4	1	1981_1990	estate	0	No	1985	17	19	16			(S)		4	4	Premarital	2004	0.709566	high
46681	5	540	3	102	1	1971_1980	estate	0	Yes, done nothing	1977	20	27	18			(S)		2	2	Premarital	2004	0.614677	high
46686	5	543	2	101	1	1981_1990	estate	0	Yes, done nothing	1983	17	19	16			(S)		1	0	Premarital	2002	-0.928735	low
22470	5	546	3	2	1	1981_1990	estate	0	Yes, done nothing	1981	18	23	18		21	(S)(C)		3	3	Premarital	2004	0.0620683	medium
22471	5	546	4	3	1	1981_1990	estate	0	No	1983	19	24	23			(S)		1	3	Both	2007	-0.928735	low
1052688	5	546	5	401	1	1981_1990	estate	0	Yes, done nothing	1981	18	29	21	22	23	(S)(U)(C)	(S)(U)(C)	3	3	Premarital	2010	0.0620683	medium
207452	5	563	5	501	1	1981_1990	estate	0	No	1984	16	26	18			(S)		2	10	Both	2010	0.0620683	medium
22547	5	564	2	7	1	1971_1980	estate	1	Yes, done nothing	1978	13	24	19			(S)		1	1	Premarital	2002	0.391107	high
22580	5	574	3	2	1	1971_1980	estate	0	Yes, done nothing	1977	18	27	13			(S)		4	0	Premarital	2004	0.0620683	medium
22581	5	574	5	3	1	1981_1990	estate	0	Yes, done nothing	1981	17	29	22			(S)		1	0	Premarital	2010	-0.379342	low
46713	5	577	2	102	1	1981_1990	estate	0	Yes, done nothing	1984	17	18	17			(S)		7	7	Premarital	2002	-0.220725	medium
22616	5	587	2	2	1	1971_1980	estate	0	Yes, done nothing	1980	17	22	18			(S)		1	0	Premarital	2002	-0.333097	low
46722	5	587	3	201	1	1961_1970	estate	0	Yes, done nothing	1962	18	42	20	34	35	(S)(U)(C)	(S)(U)(C)	4	8	Both	2004	-1.21153	low
207177	5	587	5	505	1	1971_1980	estate	1	No	1973	17	37	20	27	33	(S)(U)(C)	(S)(U)->(C)	5	0	Premarital	2010	0.0620683	medium
22621	5	588	3	3	1	1981_1990	estate	0	Yes, done nothing	1981	19	23	17			(S)		5	5	Premarital	2004	-1.21153	low
22623	5	588	3	5	1	1981_1990	estate	0	Yes, done nothing	1986	16	18	16			(S)		1	1	Premarital	2004	-1.21153	low
22649	5	596	2	3	1	1971_1980	estate	0	Yes, done nothing	1980	16	22	18			(S)		5	5	Premarital	2002	0.391107	high
22653	5	597	3	4	1	1981_1990	estate	0	Yes, done nothing	1986	17	18	16			(S)		3	1	Premarital	2004	-0.88249	low
22665	5	600	3	1	1	1961_1970	estate	1	Yes, done nothing	1963	14	41	18	19	19	(S)(UC)	(S)(UC)	0	12	Extramarital	2004	-0.220725	medium
22696	5	613	2	1	1	1971_1980	estate	0	Yes, done nothing	1972	21	30	16	25	29	(S)(U)(C)	(S)(U)(C)	2	1	Premarital	2002	0.391107	high
46739	5	617	2	102	1	1971_1980	estate	0	Yes, done nothing	1977	24	25	23			(S)		6	5	Premarital	2002	0.0028446	medium
22714	5	617	2	2	1	1981_1990	estate	0	No	1981	18	21	19			(S)		1	0	Premarital	2002	0.0028446	medium
46743	5	628	3	201	1	1981_1990	estate	0	Yes, done nothing	1984	17	20	17		19	(S)(C)		3	1	Premarital	2004	1.40809	high
22766	5	632	3	3	1	1981_1990	estate	0	Yes, done nothing	1984	18	20	14			(S)		3	3	Premarital	2004	-0.928735	low
1052770	5	634	5	401	1	1961_1970	estate	0	No	1970	17	40	16	18	40	(S)(U)(C)	(S)(U)->(C)	1	0	Premarital	2010	-1.37015	low
22782	5	636	3	4	1	1981_1990	estate	0	No	1985		19	18			(S)		3	3	Premarital	2004	0.0620683	medium
22805	5	640	3	3	1	1981_1990	estate	0	No	1987		17	13			(S)		2	0	Premarital	2004	0.0620683	medium
22891	5	658	4	9	1	1971_1980	estate	1	No	1973	17	34	18	21	32	(S)(U)(C)	(S)(U)->(C)	2	2	Premarital	2007	-1.04111	low
22901	5	660	2	4	1	1981_1990	estate	0	Yes, done nothing	1983	18	19	19			(S)		1	1	Premarital	2002	0.108314	high
46767	5	660	3	201	1	1971_1980	estate	0	No	1974	21	30	16	27	30	(S)(U)(C)	(S)(U)(C)	3	1	Premarital	2004	-0.220725	medium
216717	5	663	4	301	1	1981_1990	estate	0	No	1987	17	20	19			(S)		1	1	Premarital	2007	-0.928735	low
22929	5	665	3	4	1	1981_1990	estate	0	No	1985	18	19	17			(S)		3	3	Premarital	2004	0.331884	high
22965	5	673	3	3	1	1981_1990	estate	0	Yes, done nothing	1985	16	19	17			(S)		2	2	Premarital	2004	-1.21153	low
22980	5	676	2	2	1	1981_1990	estate	0	No	1982	19	20	16			(S)		3	3	Premarital	2002	0.0620683	medium
22991	5	678	3	8	1	1981_1990	estate	0	No	1983		21	17			(S)		1	1	Premarital	2004	0.108314	high
46793	5	679	3	201	1	1981_1990	estate	0	Yes, done nothing	1986	17	18	16			(S)		20	19	Premarital	2004	-0.220725	medium
23007	5	682	5	3	1	1981_1990	estate	0	No	1984	24	26	21	21	21	(SUC)	(SUC)	0	0	None	2010	-0.662136	low
46799	5	683	3	101	1	1961_1970	estate	1	No	1963	16	41	18	26	29	(S)(U)(C)	(S)(U)(C)	14	14	Premarital	2004	0.747997	high
23035	5	688	2	1	1	1961_1970	estate	0	No	1967	19	35	22	22	32	(SU)(C)	(SU)->(C)	0	0	None	2002	0.0620683	medium
23134	5	715	4	3	1	1981_1990	estate	0	No	1981	18	26	20	22	22	(S)(UC)	(S)(UC)	1	1	Premarital	2007	-1.65294	low
23155	5	719	3	4	1	1971_1980	estate	0	Yes, done nothing	1972	17	32	23	31		(S)(U)		3	3	Premarital	2004	-0.220725	medium
23170	5	721	3	3	1	1981_1990	estate	0	No	1983	18	21	18			(S)		3	3	Premarital	2009	-0.928735	low
46830	5	721	3	201	1	1981_1990	estate	0	No	1981	18	23	21			(S)		1	1	Premarital	2009	-0.928735	low
23183	5	723	3	3	1	1981_1990	estate	0	No	1985		19	15			(S)		3	3	Premarital	2004	0.614677	high
1048428	5	723	4	301	1	1961_1970	estate	0	No	1962	17	45	21	22	21	(SC)(U)	(SC)(U)	0	5	Extramarital	2007	0.614677	high
23191	5	725	2	2	1	1981_1990	estate	0	No	1982	18	20	17			(S)		1	1	Premarital	2002	0.108314	high
46842	5	733	3	201	1	1981_1990	estate	1	Yes, planned	1981		23	21	21	22	(SU)(C)	(SU)(C)	1	1	Premarital	2004	-0.379342	low
23311	5	750	2	2	1	1981_1990	estate	0	No	1982	17	20	13			(S)		6	5	Premarital	2002	-0.662136	low
23356	5	759	4	5	1	1981_1990	estate	0	Yes, done nothing	1989		18	16			(S)		1	0	Premarital	2007	-0.220725	medium
216756	5	759	4	304	1	1981_1990	estate	0	Yes, done nothing	1987		20	19			(S)		1	0	Premarital	2007	-0.220725	medium
23417	5	771	3	2	1	1981_1990	estate	0	No	1985	18	19	15			(S)		1	1	Premarital	2004	-0.88249	low
46893	5	776	3	201	1	1981_1990	estate	0	Yes, done nothing	1982	18	22	22			(S)		3	3	Premarital	2004	-0.290932	low
23447	5	779	2	3	1	1981_1990	estate	0	Yes, done nothing	1982	16	20	18			(S)		2	2	Premarital	2002	0.108314	high
216662	5	780	4	301	1	1971_1980	estate	0	No	1979	18	28	26			(S)		2	2	Premarital	2007	-1.37015	low
46898	5	780	5	101	1	1981_1990	estate	0	No	1986	18	24	18	23		(S)(U)		1	1	Premarital	2010	-0.749284	low
1052950	5	781	5	401	1	1981_1990	estate	0	No	1986	19	24	18	21	23	(S)(U)(C)	(S)(U)(C)	1	0	Premarital	2010	-0.307874	low
23474	5	784	5	6	1	1981_1990	estate	0	No	1988	16	22	16			(S)		1	0	Premarital	2010	-1.37015	low
23524	5	791	4	6	1	1981_1990	estate	0	No	1985	17	22	17	21		(S)(U)		3	2	Premarital	2007	0.285638	high
23553	5	795	3	4	1	1981_1990	estate	0	Yes, done nothing	1986		18	16			(S)		2	2	Premarital	2004	-0.88249	low
23562	5	797	3	2	1	1981_1990	estate	0	No	1983	18	21	13			(S)		3	3	Premarital	2004	-0.220725	medium
23590	5	802	3	1	1	1971_1980	estate	0	No	1975	15	29	18	20	19	(S)(C)(U)	(S)(C)(U)	2	4	Both	2004	-1.65294	low
23622	5	807	3	6	1	1981_1990	estate	0	No	1981	18	23	22			(S)		2	2	Premarital	2004	0.331884	high
23647	5	810	3	7	1	1981_1990	estate	0	No	1987		17	15			(S)		2	1	Premarital	2004	-0.88249	low
23721	5	824	3	4	1	1971_1980	estate	1	No	1974	17	30	18			(S)		20	20	Premarital	2004	0.982665	high
216801	5	824	4	301	1	1961_1970	estate	1	No	1968	19	39	20	28	28	(S)(UC)	(S)(UC)	3	5	Both	2007	0.0620683	medium
23740	5	827	5	7	1	1971_1980	estate	0	Yes, done nothing	1980	18	30	22			(S)		10	4	Premarital	2010	0.0028446	medium
23743	5	828	2	1	1	1961_1970	estate	0	Yes, done nothing	1967	17	35	20	26	33	(S)(U)(C)	(S)(U)->(C)	4	4	Premarital	2002	-0.88249	low
207944	5	831	5	502	1	1981_1990	estate	1	Yes, done nothing	1981	17	29	23	25	27	(S)(U)(C)	(S)(U)(C)	2	2	Premarital	2010	-0.220725	medium
23759	5	834	3	2	1	1981_1990	estate	0	Yes, done nothing	1985	17	19	15			(S)		5	5	Premarital	2004	-0.599696	low
216839	5	835	4	301	1	1971_1980	estate	0	No	1975	18	32	20	28	29	(S)(U)(C)	(S)(U)(C)	15	15	Premarital	2007	0.0028446	medium
23777	5	836	5	5	1	1981_1990	estate	0	No	1989	18	21	20	20		(SU)		0	0	None	2010	0.0620683	medium
23799	5	841	3	1	1	1961_1970	estate	0	No	1965	19	39	16	21	38	(S)(U)(C)	(S)(U)->(C)	2	2	Premarital	2004	0.0620683	medium
23890	5	860	2	3	1	1981_1990	estate	0	Yes, done nothing	1982		20	15			(S)		2	2	Premarital	2002	-0.599696	low
23892	5	860	3	5	1	1981_1990	estate	0	Yes, done nothing	1986		18	16			(S)		3	3	Premarital	2004	-0.281238	low
23891	5	860	3	4	1	1981_1990	estate	0	Yes, done nothing	1984	18	20	18			(S)		1	1	Premarital	2004	-0.281238	low
47001	5	1003	3	101	1	1961_1970	estate	1	No	1968	17	36	20	20	35	(SU)(C)	(SU)->(C)	1	6	Both	2004	0.0620683	medium
47014	5	1006	3	101	1	1961_1970	estate	1	No	1967	20	37	15	22	33	(S)(U)(C)	(S)(U)->(C)	3	10	Both	2004	-0.220725	medium
47030	5	1010	3	101	1	1971_1980	estate	0	No	1972	17	32	18	18	22	(SU)(C)	(SU)(C)	3	1	Premarital	2004	0.391107	high
47038	5	1012	4	101	1	1971_1980	estate	0	Yes, done nothing	1977	14	30	18	19	29	(S)(U)(C)	(S)(U)->(C)	0	2	Extramarital	2007	0.391107	high
47048	5	1021	3	102	1	1981_1990	estate	0	No	1981	17	23	17	21	22	(S)(U)(C)	(S)(U)(C)	2	2	Premarital	2004	-0.662136	low
47060	5	1024	2	101	1	1981_1990	estate	0	Yes, done nothing	1981	17	21	18			(S)		3	6	Both	2002	-0.416629	low
47073	5	1031	2	101	1	1971_1980	estate	0	Yes, done nothing	1977	18	25	18	22	23	(S)(U)(C)	(S)(U)(C)	10	12	Both	2002	1.01197	high
47099	5	1041	3	101	1	1961_1970	estate	0	Yes, done nothing	1966	16	38	18	21	29	(S)(U)(C)	(S)(U)->(C)	2	2	Premarital	2004	0.0620683	medium
47132	5	1053	2	101	1	1971_1980	estate	0	Yes, done nothing	1974	21	28	22	22	27	(SU)(C)	(SU)(C)	0	0	None	2002	0.0620683	medium
47145	5	1058	2	101	1	1971_1980	estate	0	Yes, done nothing	1977	19	25	19	22		(S)(U)		10	11	Both	2002	0.0620683	medium
47149	5	1061	3	101	1	1971_1980	estate	0	Yes, done nothing	1973	17	31	20	27	28	(S)(U)(C)	(S)(U)(C)	0	0	None	2004	0.391107	high
47159	5	1064	2	103	1	1971_1980	estate	0	Yes, done nothing	1976	21	26	21			(S)		3	0	Premarital	2002	0.108314	high
47163	5	1065	2	101	1	1971_1980	estate	0	Yes, done nothing	1979	18	23	21			(S)		1	0	Premarital	2002	2.53444	high
47168	5	1069	3	101	1	1971_1980	estate	0	No	1975	16	29	19	25	27	(S)(U)(C)	(S)(U)(C)	7	7	Premarital	2004	-0.662136	low
47190	5	1076	2	101	1	1971_1980	estate	0	Yes, done nothing	1980	20	22	20			(S)		1	17	Both	2002	0.0620683	medium
47207	5	1085	2	101	1	1971_1980	estate	1	Yes, done nothing	1973	18	29	25	23	26	(U)(S)(C)	(U)(S)(C)	0	0	None	2002	-0.416629	low
47210	5	1086	2	101	1	1981_1990	estate	0	Yes, done nothing	1981	18	21	17			(S)		25	24	Premarital	2002
47211	5	1087	2	101	1	1961_1970	estate	0	Yes, done nothing	1969	18	33	18	27	32	(S)(U)(C)	(S)(U)->(C)	2	0	Premarital	2002	1.02079	high
47215	5	1089	2	101	1	1971_1980	estate	0	Yes, done nothing	1978	19	24	19	23	22	(S)(C)(U)	(S)(C)(U)	2	1	Premarital	2002	0.542092	high
47222	5	1091	2	101	1	1971_1980	estate	0	Yes, done nothing	1978	17	24	18	23		(S)(U)		2	2	Premarital	2002	0.691751	high
47223	5	1092	2	101	1	1971_1980	estate	0	Yes, done nothing	1979	18	23	17			(S)		6	0	Premarital	2002	0.691751	high
47225	5	1098	2	101	1	1971_1980	estate	0	Yes, done nothing	1971	21	31	25	29		(S)(U)		6	2	Premarital	2002	1.02079	high
47231	5	1100	2	101	1	1971_1980	estate	0	Yes, done nothing	1975	19	27	18	20	26	(S)(U)(C)	(S)(U)(C)	2	20	Both	2002	1.02079	high
47232	5	1100	3	201	1	1981_1990	estate	0	Yes, done nothing	1982	17	22	16		21	(S)(C)		13	13	Premarital	2004	0.391107	high
47233	5	1101	2	101	1	1971_1980	estate	0	Yes, done nothing	1977	18	25	18			(S)		1	0	Premarital	2002	0.691751	high
47234	5	1102	2	101	1	1971_1980	estate	0	Yes, done nothing	1973	18	29	17	21	28	(S)(U)(C)	(S)(U)->(C)	1	0	Premarital	2002	1.61384	high
47235	5	1103	3	101	1	1971_1980	estate	0	No	1979	15	25	20	22	24	(S)(U)(C)	(S)(U)(C)	1	1	Premarital	2004	-0.416629	low
47250	5	1194	2	101	1	1971_1980	estate	0	No	1974	18	28	20	23	27	(S)(U)(C)	(S)(U)(C)	6	3	Premarital	2002
47257	5	1220	2	101	1	1971_1980	estate	0	Yes, done nothing	1977	16	25	17	21	22	(S)(U)(C)	(S)(U)(C)	1	0	Premarital	2002	-0.529001	low
47275	5	1238	2	101	1	1971_1980	estate	0	Yes, done nothing	1975	18	27	15	19	26	(S)(U)(C)	(S)(U)->(C)	1	12	Both	2002	0.0620683	medium
47276	5	1239	3	101	1	1971_1980	estate	0	Yes, done nothing	1980	19	24	19	22	23	(S)(U)(C)	(S)(U)(C)	1	1	Premarital	2004	-0.379342	low
47282	5	1242	2	101	1	1971_1980	estate	1	Yes, done nothing	1975	17	27	17	25	26	(S)(U)(C)	(S)(U)(C)	10	3	Premarital	2002	1.01197	high
47284	5	1243	2	101	1	1971_1980	estate	0	Yes, done nothing	1972	26	30	18	20	29	(S)(U)(C)	(S)(U)->(C)	1	5	Both	2002	0.0620683	medium
47313	5	1254	3	101	1	1981_1990	estate	0	Yes, done nothing	1982	17	22	19			(S)		2	2	Premarital	2004	0.691751	high
47317	5	1300	3	101	1	1971_1980	estate	0	Yes, planned	1979	16	25	22			(S)		1	0	Premarital	2004
47318	5	1302	2	101	1	1961_1970	estate	1	Yes, done nothing	1964	28	38	18	21	37	(S)(U)(C)	(S)(U)->(C)	5	7	Both	2002	0.0620683	medium
47326	5	1311	2	101	1	1981_1990	estate	0	Yes, done nothing	1981	19	21	19			(S)		3	3	Premarital	2002	0.0620683	medium
47341	5	1321	2	101	1	1971_1980	estate	0	Yes, done nothing	1979	20	23	18			(S)		2	0	Premarital	2002	2.94142	high
37489	5	1322	2	101	1	1971_1980	estate	0	Yes, done nothing	1979	17	23	22			(S)		1	1	Premarital	2002	0.0620683	medium
47342	5	1323	3	101	1	1961_1970	estate	1	Yes, done nothing	1970	20	34	18	30	33	(S)(U)(C)	(S)(U)(C)	2	1	Premarital	2004	0.0620683	medium
47347	5	1325	2	101	1	1971_1980	estate	0	Yes, done nothing	1977	17	25	17	19	24	(S)(U)(C)	(S)(U)(C)	2	2	Premarital	2002	0.250341	high
47352	5	1328	2	101	1	1971_1980	estate	1	Yes, done nothing	1975	19	27	22			(S)		1	0	Premarital	2002	-0.928735	low
47353	5	1329	2	101	1	1981_1990	estate	0	Yes, done nothing	1981	18	21	19			(S)		1	0	Premarital	2002	1.08963	high
37502	5	1334	2	101	1	1981_1990	estate	0	Yes, done nothing	1983	16	19	18			(S)		1	0	Premarital
47354	5	1412	3	101	1	1961_1970	estate	1	Yes, done nothing	1963	18	41	26	30	34	(S)(U)(C)	(S)(U)(C)	2	2	Premarital	2004	0.391107	high
47361	5	1470	3	101	1	1971_1980	estate	0	Yes, done nothing	1977	19	27	16	27		(S)(U)		14	14	Premarital	2004	0.0620683	medium
47368	5	2328	2	101	1	1971_1980	estate	0	Yes, done nothing	1974	18	28	16			(S)		1	4	Both	2002	-0.928735	low
47386	5	3006	3	201	1	1971_1980	estate	1	No	1974	18	30	22	23	23	(S)(UC)	(S)(UC)	1	2	Both	2004	0.391107	high
47390	5	3007	3	201	1	1981_1990	estate	0	No	1981	18	23	19	21		(S)(U)		5	1	Premarital	2004	0.0620683	medium
47396	5	3009	3	201	1	1971_1980	estate	1	No	1975	18	29	17	21	24	(S)(U)(C)	(S)(U)(C)	1	1	Premarital	2004	0.285638	high
47433	5	3020	3	201	1	1961_1970	estate	1	Yes, done nothing	1964	18	40	21	23	28	(S)(U)(C)	(S)(U)(C)	1	4	Both	2004	0.0620683	medium
47434	5	3021	3	201	1	1971_1980	estate	0	No	1972	20	32	18	23	24	(S)(U)(C)	(S)(U)(C)	1	1	Premarital	2004	0.391107	high
47439	5	3022	3	201	1	1971_1980	estate	0	No	1978	17	26	20			(S)		1	2	Both	2004	0.0620683	medium
47444	5	3026	4	201	1	1971_1980	estate	0	Yes, done nothing	1975	18	32	25	29	30	(S)(U)(C)	(S)(U)(C)	1	1	Premarital	2007	0.0620683	medium
47445	5	3027	4	201	1	1971_1980	estate	0	No	1980	18	27	18	25	26	(S)(U)(C)	(S)(U)(C)	1	1	Premarital	2007	0.391107	high
47454	5	3034	3	201	1	1971_1980	estate	1	No	1975	18	29	22	25	26	(S)(U)(C)	(S)(U)(C)	1	1	Premarital	2004	0.391107	high
47466	5	3038	3	201	1	1981_1990	estate	0	Yes, done nothing	1982	18	22	19			(S)		1	1	Premarital	2004	0.0620683	medium
47476	5	3042	3	201	1	1971_1980	estate	0	No	1980	17	24	17	18	18	(S)(UC)	(S)(UC)	0	2	Extramarital	2004	0.0620683	medium
47488	5	3046	3	201	1	1961_1970	estate	0	Yes, done nothing	1965	23	39	17	25	26	(S)(U)(C)	(S)(U)(C)	5	11	Both	2004	0.0620683	medium
47489	5	3047	3	201	1	1961_1970	estate	0	No	1968	16	36	26	28	28	(S)(UC)	(S)(UC)	1	1	Premarital	2004	0.992359	high
47494	5	3048	3	201	1	1961_1970	estate	0	No	1970	15	34	21	22	24	(S)(U)(C)	(S)(U)(C)	2	0	Premarital	2004	0.391107	high
47508	5	3052	3	201	1	1971_1980	estate	0	No	1979	16	25	19	21		(S)(U)		2	3	Both	2004	0.391107	high
47515	5	3057	3	201	1	1981_1990	estate	0	No	1983	19	21	18	18		(SU)		2	1	Premarital	2004	0.135979	high
47517	5	3058	3	201	1	1971_1980	estate	0	Yes, done nothing	1980	18	24	18			(S)		1	1	Premarital	2004	0.0620683	medium
47524	5	3060	3	201	1	1961_1970	estate	0	Yes, done nothing	1970	19	34	19	26	28	(S)(U)(C)	(S)(U)(C)	3	4	Both	2004	0.285638	high
47533	5	3062	3	201	1	1981_1990	estate	0	Yes, done nothing	1981	17	23	21			(S)		4	4	Premarital	2004	0.0620683	medium
47534	5	3063	3	201	1	1971_1980	estate	0	Yes, done nothing	1975	21	29	21	22	23	(S)(U)(C)	(S)(U)(C)	5	8	Both	2004	-0.85804	low
47535	5	3063	3	202	1	1981_1990	estate	0	No	1981	11	23	16			(S)		3	3	Premarital	2004	-0.85804	low
47536	5	3064	3	201	1	1961_1970	estate	1	No	1967	18	37	17	24	27	(S)(U)(C)	(S)(U)(C)	1	4	Both	2004	0.68293	high
47556	5	3077	3	201	1	1971_1980	estate	0	No	1977	19	27	21	22	23	(S)(U)(C)	(S)(U)(C)	1	1	Premarital	2004	0.691751	high
47557	5	3078	3	201	1	1971_1980	estate	0	No	1972	20	32	18	19	19	(S)(UC)	(S)(UC)	1	4	Both	2004	-0.416629	low
47559	5	3080	3	201	1	1961_1970	estate	0	Yes, done nothing	1969	21	35	21	25	26	(S)(U)(C)	(S)(U)(C)	3	3	Premarital	2004	-0.85804	low
47560	5	3081	3	201	1	1961_1970	estate	0	Yes, done nothing	1967	23	37	17	27	28	(S)(U)(C)	(S)(U)(C)	3	6	Both	2004	0.391107	high
47561	5	3082	3	201	1	1981_1990	estate	0	Yes, done nothing	1982	18	22	14			(S)		6	6	Premarital	2004	0.0620683	medium
47562	5	3088	3	201	1	1971_1980	estate	0	No	1979	19	25	19			(S)		2	2	Premarital	2004	0.0620683	medium
47563	5	3089	3	201	1	1971_1980	estate	1	No	1973	18	31	17	19	23	(S)(U)(C)	(S)(U)(C)	7	19	Both	2004	0.0620683	medium
47567	5	3090	3	201	1	1971_1980	estate	0	No	1980	19	24	18			(S)		30	30	Premarital	2004	0.391107	high
47570	5	3093	3	201	1	1961_1970	estate	0	No	1970	17	34	19	25	30	(S)(U)(C)	(S)(U)(C)	1	1	Premarital	2004	0.68293	high
47575	5	3094	3	201	1	1981_1990	estate	0	No	1981	18	23	19	19	21	(SU)(C)	(SU)(C)	0	0	None	2004	0.391107	high
207904	5	3096	5	502	1	1981_1990	estate	0	No	1987	15	23	16			(S)		7	6	Premarital	2010	-1.65294	low
207903	5	3096	5	501	1	1961_1970	estate	0	No	1969	8	41	16	17	30	(S)(U)(C)	(S)(U)->(C)	2	2	Premarital	2010	-1.65294	low
47589	5	3098	3	201	1	1971_1980	estate	0	No	1979	19	25	21	21	21	(SUC)	(SUC)	0	0	None	2004	1.01197	high
1053127	5	3101	5	401	1	1981_1990	estate	0	Yes, done nothing	1985	18	25	17	19	19	(S)(UC)	(S)(UC)	2	4	Both	2010	-0.220725	medium
47614	5	3112	5	201	1	1971_1980	estate	0	Yes, done nothing	1975	14	35	20	20	21	(SU)(C)	(SU)(C)	1	1	Premarital	2010	-0.220725	medium
47621	5	3115	3	201	1	1961_1970	estate	1	No	1961	18	43	19	23	26	(S)(U)(C)	(S)(U)(C)	2	11	Both	2004	0.0620683	medium
47642	5	3127	3	201	1	1971_1980	estate	0	No	1978	21	26	24	24		(SU)		0	0	None	2004	0.0620683	medium
47647	5	3130	3	201	1	1961_1970	estate	1	No	1965	17	39	16	30	37	(S)(U)(C)	(S)(U)->(C)	4	2	Premarital	2004	0.0620683	medium
47650	5	3131	3	201	1	1971_1980	estate	0	No	1979	13	25	19	21	24	(S)(U)(C)	(S)(U)(C)	2	0	Premarital	2004	0.0620683	medium
47661	5	3136	3	201	1	1961_1970	estate	0	Yes, done nothing	1970	16	34	18	29	31	(S)(U)(C)	(S)(U)(C)	5	4	Premarital	2004	-0.416629	low
47663	5	3137	3	201	1	1971_1980	estate	0	No	1975	16	29	20	28		(S)(U)		3	0	Premarital	2004
47665	5	3138	3	201	1	1981_1990	estate	0	Yes, done nothing	1982	17	22	22	22		(SU)		0	0	None	2004	-0.19306	medium
47673	5	3141	3	201	1	1971_1980	estate	0	No	1978	20	26	25	25		(SU)		0	0	None	2004	-0.416629	low
47675	5	3142	3	201	1	1971_1980	estate	0	Yes, done nothing	1974	25	30	18	28	29	(S)(U)(C)	(S)(U)(C)	5	5	Premarital	2004
47689	5	3147	3	201	1	1961_1970	estate	0	Yes, done nothing	1969	20	35	18	23	25	(S)(U)(C)	(S)(U)(C)	1	1	Premarital	2004
47703	5	3152	3	201	1	1971_1980	estate	0	No	1975	19	29	23	26	27	(S)(U)(C)	(S)(U)(C)	3	7	Both	2004	0.0620683	medium
47704	5	3153	3	201	1	1971_1980	estate	0	Yes, done nothing	1976	18	28	23	27		(S)(U)		1	1	Premarital	2004	0.250341	high
47707	5	3155	3	201	1	1961_1970	estate	0	No	1966	23	38	24	27	32	(S)(U)(C)	(S)(U)->(C)	0	5	Extramarital	2004	0.0620683	medium
216860	5	3156	4	301	1	1971_1980	estate	1	No	1975	24	32	16	26	25	(S)(C)(U)	(S)(C)(U)	1	2	Both	2007	1.14334	high
47711	5	3157	3	201	1	1971_1980	estate	0	Yes, done nothing	1977	26	27	19	24		(S)(U)		2	2	Premarital	2004	1.61235	high
47716	5	3159	3	201	1	1971_1980	estate	0	No	1978	18	26	15	23	23	(S)(UC)	(S)(UC)	3	3	Premarital	2004	0.0620683	medium
47720	5	3161	3	201	1	1971_1980	estate	0	No	1972	21	32	25	23	26	(U)(S)(C)	(U)(S)(C)	0	2	Extramarital	2004	0.691751	high
47725	5	3163	3	201	1	1971_1980	estate	0	No	1975	15	29	17	20	20	(S)(UC)	(S)(UC)	6	5	Premarital	2004	0.691751	high
47734	5	3164	3	209	1	1971_1980	estate	0	No	1978	21	26	18	25		(S)(U)		1	3	Both	2004	1.39839	high
47727	5	3164	4	202	1	1981_1990	estate	0	Yes, done nothing	1984	18	23	18	21	22	(S)(U)(C)	(S)(U)(C)	2	2	Premarital	2007	0.933136	high
47735	5	3165	3	201	1	1971_1980	estate	0	No	1979	18	25	17			(S)		15	7	Premarital	2004	0.0028446	medium
47742	5	3168	3	202	1	1981_1990	estate	0	No	1981	12	23	17	17	19	(SU)(C)	(SU)(C)	0	0	None	2004	-1.21153	low
47745	5	3170	3	201	1	1961_1970	estate	0	Yes, done nothing	1967	18	37	28	28	31	(SU)(C)	(SU)(C)	0	0	None	2004	-0.928735	low
47759	5	3173	3	203	1	1981_1990	estate	0	No	1983	17	21	17	19		(S)(U)		10	10	Premarital	2004	0.370833	high
47760	5	3173	4	204	1	1981_1990	estate	0	No	1985	18	22	16	17	18	(S)(U)(C)	(S)(U)(C)	4	0	Premarital	2007	0.331884	high
47763	5	3174	3	201	1	1971_1980	estate	0	No	1975	19	29	16	19	16	(SC)(U)	(SC)(U)	10	10	Premarital	2004	-1.65294	low
47778	5	3180	3	201	1	1961_1970	estate	1	No	1968	19	36	19	23	25	(S)(U)(C)	(S)(U)(C)	1	4	Both	2004	1.31261	high
47800	5	3188	3	202	1	1981_1990	estate	0	Yes, done nothing	1984	19	20	18			(S)		1	1	Premarital	2004	0.992359	high
47801	5	3188	5	203	1	1981_1990	estate	0	No	1989	18	21	17			(S)		5	4	Premarital	2010	0.0620683	medium
47804	5	3189	3	202	1	1981_1990	estate	0	Yes, done nothing	1983	17	21	15			(S)		1	1	Premarital	2004	-0.88249	low
208050	5	3189	5	503	1	1981_1990	estate	0	No	1988		22	20			(S)		1	1	Premarital	2010	0.391107	high
47809	5	3191	3	201	1	1971_1980	estate	0	Yes, done nothing	1978	17	26	16	21	21	(S)(UC)	(S)(UC)	6	9	Both	2004	0.691751	high
47810	5	3192	3	201	1	1971_1980	estate	0	No	1980	19	24	17			(S)		7	7	Premarital	2004	0.691751	high
47812	5	3194	3	201	1	1961_1970	estate	0	No	1965	19	39	22	25	27	(S)(U)(C)	(S)(U)(C)	2	2	Premarital	2004	2.54413	high
47816	5	3195	3	201	1	1971_1980	estate	0	No	1976	18	28	22	26	25	(S)(C)(U)	(S)(C)(U)	4	4	Premarital	2004	0.691751	high
47819	5	3196	3	201	1	1971_1980	estate	0	No	1978		26	23			(S)		3	3	Premarital	2004	0.691751	high
47820	5	3197	3	201	1	1961_1970	estate	1	Yes, done nothing	1967	10	37	23	23	23	(SUC)	(SUC)	3	3	Premarital	2004	0.691751	high
47823	5	3200	3	201	1	1961_1970	estate	1	Yes, done nothing	1965	16	39	17	24	26	(S)(U)(C)	(S)(U)(C)	1	2	Both	2004	0.691751	high
1053169	5	3208	5	402	1	1981_1990	estate	1	No	1983	16	27	20			(S)		0	0	None	2010	-0.220725	medium
47863	5	3213	3	201	1	1971_1980	estate	0	Yes, done nothing	1974	17	30	20	24	26	(S)(U)(C)	(S)(U)(C)	3	4	Both	2004	0.0620683	medium
47866	5	3214	3	201	1	1961_1970	estate	0	Yes, done nothing	1970	18	34	20	27	29	(S)(U)(C)	(S)(U)(C)	3	3	Premarital	2004	0.691751	high
47870	5	3215	3	201	1	1971_1980	estate	0	No	1980	18	24	18			(S)		5	5	Premarital	2004	0.691751	high
47878	5	3221	3	202	1	1981_1990	estate	0	No	1984	16	20	19			(S)		2	2	Premarital	2004	0.691751	high
47879	5	3222	4	201	1	1971_1980	estate	0	No	1979	20	28	20	27		(S)(U)		1	3	Both	2007	0.68293	high
47880	5	3223	3	201	1	1971_1980	estate	1	No	1975	14	29	20	21	22	(S)(U)(C)	(S)(U)(C)	5	6	Both	2004	0.0620683	medium
47883	5	3226	3	201	1	1981_1990	estate	0	Yes, done nothing	1981	20	23	17			(S)		3	3	Premarital	2004	-0.416629	low
47884	5	3227	3	201	1	1971_1980	estate	0	Yes, done nothing	1975	17	29	15	24	25	(S)(U)(C)	(S)(U)(C)	7	7	Premarital	2004	0.135979	high
47891	5	3232	3	201	1	1981_1990	estate	0	No	1981	18	23	19			(S)		2	2	Premarital	2004	1.24436	high
47893	5	3234	4	201	1	1971_1980	estate	1	Yes, done nothing	1973	18	34	17	23	23	(S)(UC)	(S)(UC)	3	0	Premarital	2007	-0.928735	low
208075	5	3238	5	501	1	1981_1990	estate	0	Yes, done nothing	1981	17	29	23	23	24	(SU)(C)	(SU)(C)	0	0	None	2010	0.0620683	medium
207170	5	3242	5	501	1	1981_1990	estate	0	No	1987	20	23	16			(S)		1	0	Premarital	2010	0.0620683	medium
47957	5	3250	4	203	1	1981_1990	estate	0	No	1985	16	22	17	20		(S)(U)		1	5	Both	2007	-0.220725	medium
47989	5	3258	3	203	1	1981_1990	estate	0	No	1984	18	20	18			(S)		1	1	Premarital	2004	-1.21153	low
47990	5	3259	3	201	1	1971_1980	estate	1	Yes, done nothing	1975	19	29	21	21	22	(SU)(C)	(SU)(C)	0	1	Extramarital	2004	-0.928735	low
47999	5	3261	4	201	1	1971_1980	estate	0	Yes, done nothing	1977	25	30	22	25	26	(S)(U)(C)	(S)(U)(C)	1	1	Premarital	2007	-0.333097	low
48039	5	3270	3	202	1	1981_1990	estate	0	Yes, done nothing	1983	18	21	19			(S)		1	1	Premarital	2004	-1.21153	low
48068	5	3278	3	205	1	1971_1980	estate	0	Yes, done nothing	1976	24	28	19	21	20	(S)(C)(U)	(S)(C)(U)	4	4	Premarital	2004	1.02079	high
48079	5	3281	3	201	1	1971_1980	estate	0	Yes, done nothing	1979	18	25	23	24		(S)(U)		3	3	Premarital	2004	1.40809	high
48081	5	3281	3	203	1	1981_1990	estate	0	No	1981	16	23	22			(S)		1	1	Premarital	2004	1.40809	high
48093	5	3285	4	201	1	1971_1980	estate	0	No	1972	21	35	15	24	31	(S)(U)(C)	(S)(U)->(C)	6	6	Premarital	2007	0.391107	high
48100	5	3287	3	202	1	1981_1990	estate	0	No	1983	18	21	16			(S)		5	4	Premarital	2004	1.64165	high
48123	5	3293	3	201	1	1981_1990	estate	0	No	1982	17	22	19			(S)		1	1	Premarital	2004	-1.3239	low
48144	5	3299	3	201	1	1971_1980	estate	1	No	1980	17	24	20			(S)		1	0	Premarital	2004
48153	5	3302	3	201	1	1971_1980	estate	0	Yes, done nothing	1974	19	30	13	22	28	(S)(U)(C)	(S)(U)->(C)	35	23	Premarital	2004	0.992359	high
48198	5	3312	3	201	1	1961_1970	estate	1	No	1970	20	34	23	25	25	(S)(UC)	(S)(UC)	1	1	Premarital	2004	-0.281238	low
48200	5	3313	3	202	1	1971_1980	estate	0	No	1980	18	24	18			(S)		5	5	Premarital	2004	-0.281238	low
48202	5	3314	4	201	1	1971_1980	estate	0	Yes, done nothing	1978	18	29	22	28		(S)(U)		1	1	Premarital	2007	0.0620683	medium
48272	5	3331	3	208	1	1981_1990	estate	0	Yes, done nothing	1986		18	17			(S)		1	1	Premarital	2004	-1.21153	low
48267	5	3331	3	203	1	1971_1980	estate	0	No	1973	19	31	24			(S)		3	3	Premarital	2004	-1.21153	low
48299	5	3338	3	201	1	1961_1970	estate	1	Yes, done nothing	1963	7	41	22	22	35	(SU)(C)	(SU)->(C)	1	1	Premarital	2004	0.108314	high
48321	5	3345	3	201	1	1971_1980	estate	0	Yes, done nothing	1971	16	33	15	16	17	(S)(U)(C)	(S)(U)(C)	1	6	Both	2004	0.0620683	medium
48333	5	3348	3	208	1	1971_1980	estate	1	Yes, done nothing	1980	17	24	23	23		(SU)		0	0	None	2004	-1.21153	low
48329	5	3348	3	204	1	1981_1990	estate	0	No	1986	17	18	16			(S)		3	3	Premarital	2004	-1.21153	low
48335	5	3348	3	210	1	1971_1980	estate	0	No	1971	18	33	22			(S)		8	8	Premarital	2004	-1.21153	low
48347	5	3351	3	203	1	1981_1990	estate	0	No	1984	16	20	18			(S)		2	2	Premarital	2004	-0.220725	medium
48352	5	3354	5	201	1	1981_1990	estate	0	Yes, done nothing	1984	17	26	24	24		(SU)		1	1	Premarital	2010	-0.220725	medium
48354	5	3356	3	201	1	1961_1970	estate	0	No	1964	15	40	22	22	23	(SU)(C)	(SU)(C)	0	2	Extramarital	2004	0.614677	high
48364	5	3358	3	201	1	1961_1970	estate	0	Yes, done nothing	1969	18	35	17	21	22	(S)(U)(C)	(S)(U)(C)	0	1	Extramarital	2004	1.40809	high
48367	5	3359	3	201	1	1971_1980	estate	0	Yes, done nothing	1979	17	25	16			(S)		4	4	Premarital	2004	0.108314	high
48376	5	3362	4	203	1	1971_1980	estate	0	No	1971	19	36	18	18		(SU)	(SU)->(C)	6	4	Premarital	2007	-0.220725	medium
48401	5	3369	3	203	1	1981_1990	estate	0	Yes, done nothing	1986	17	18	18			(S)		1	1	Premarital	2004	0.0620683	medium
48406	5	3370	3	204	1	1981_1990	estate	0	No	1986	16	18	15			(S)		3	3	Premarital	2004	-0.88249	low
48405	5	3370	3	203	1	1981_1990	estate	0	No	1981	17	23	20			(S)		1	1	Premarital	2004	-0.88249	low
[truncated: 2,498 more rows]
